# Supplementary material for: RNA-seq provides insights into potato deubiquitinase responses to drought stress in seedling stage
Source: Front Plant Sci. 2023 Sep 14;14:1268448. doi: 10.3389/fpls.2023.1268448 (PMC10539648; doi:10.3389/fpls.2023.1268448)
Supplement: Supplementary Table 1 — The information on the potato deubiquitinase gene. [file DataSheet_1.zip]

Archive with 12 entries (12 files):
- Figure S1.pdf
- Figure S2.jpg
- Figure S3.jpg
- Table S1.xlsx
- Table S2.xlsx
- Table S3 edited.xlsx
- Table S4.xlsx
- Table S5.xlsx
- Table S6.xlsx
- Table S7.xlsx
- Table S8.xlsx
- Table S9.xlsx
