# Supplementary material for: RNA-seq provides insights into potato deubiquitinase responses to drought stress in seedling stage
Source: Front Plant Sci. 2023 Sep 14;14:1268448. doi: 10.3389/fpls.2023.1268448 (PMC10539648; doi:10.3389/fpls.2023.1268448)
Supplement: Supplementary Table 1 — The information on the potato deubiquitinase gene. [file DataSheet_1.zip › Table S1.xlsx]

## Sheet: DM
	Table S1. The information of potato deubiquitinase gene
Variety	Gene Name	Gene ID	Transcript ID	Start Position	End Position	Direction	Exons	Pfam	NCBI
DM 1-3	StJAMM1	Soltu.DM.01G020050	Soltu.DM.01G020050.1	54746800	54755978	+	14	PF01398.24	cd08066
DM 1-3	StJAMM2	Soltu.DM.03G033760	Soltu.DM.03G033760.1	57332692	57325546	-	14	PF01398.24	cd08066
DM 1-3			Soltu.DM.03G033760.2	57332692	57325546	-	13	PF01398.24	cl13996
DM 1-3			Soltu.DM.03G033760.3	57332692	57325546	-	13	PF01398.24	cd08066
DM 1-3	StJAMM3	Soltu.DM.04G013930	Soltu.DM.04G013930.1	20682788	20671910	-	7	PF01398.24	cd08066
DM 1-3			Soltu.DM.04G013930.2	20678736	20671910	-	6	PF01398.24	cd08066
DM 1-3			Soltu.DM.04G013930.3	20678736	20671910	-	6	PF01398.24	cl13996
DM 1-3	StJAMM4	Soltu.DM.04G034050	Soltu.DM.04G034050.1	65564566	65559833	-	6	PF01398.24	cd08069
DM 1-3	StJAMM5	Soltu.DM.05G022710	Soltu.DM.05G022710.1	51194461	51190226	-	6	PF01398.24	cd08064
DM 1-3			Soltu.DM.05G022710.2	51194461	51190226	-	4	PF01398.24	cd08064
DM 1-3	StJAMM6	Soltu.DM.06G023690	Soltu.DM.06G023690.1	50002673	49995936	-	8	PF01398.24	cl13996
DM 1-3	StJAMM7	Soltu.DM.06G023710	Soltu.DM.06G023710.1	50010212	50005957	-	2	PF01398.24	cl13996
DM 1-3	StJAMM8	Soltu.DM.06G028470	Soltu.DM.06G028470.1	53779837	53774956	-	6	PF01398.24	cd08069
DM 1-3			Soltu.DM.06G028470.2	53779837	53774956	-	3	PF01398.24	cd08069
DM 1-3	StJAMM9	Soltu.DM.07G028200	Soltu.DM.07G028200.1	57191051	57189070	-	4	PF01398.24	cl13996
DM 1-3	StJAMM10	Soltu.DM.09G031490	Soltu.DM.09G031490.1	67247810	67253512	+	12	PF01398.24	cd08065
DM 1-3	StJAMM11	Soltu.DM.10G000740	Soltu.DM.10G000740.1	669422	675474	+	9	PF01398.24	cd08063
DM 1-3	StJAMM12	Soltu.DM.11G009940	Soltu.DM.11G009940.1	9597027	9601563	+	6	PF01398.24	cd08069
DM 1-3			Soltu.DM.11G009940.2	9597027	9601563	+	5	PF01398.24	cd08069
DM 1-3	StJAMM13	Soltu.DM.11G010610	Soltu.DM.11G010610.1	10537708	10527332	-	6	PF01398.24	cd08064
DM 1-3			Soltu.DM.11G010610.2	10537708	10527332	-	6	PF01398.24	cd08064
DM 1-3	StJAMM14	Soltu.DM.12G002320	Soltu.DM.12G002320.1	1899797	1894119	-	12	PF01398.24	cd08065
DM 1-3			Soltu.DM.12G002320.2	1899776	1894147	-	12	PF01398.24	cd08065
DM 1-3	StMINDY1	Soltu.DM.08G026770	Soltu.DM.08G026770.1	56251496	56261769	+	12	PF04424.16	pfam04424
DM 1-3	StMJD1	Soltu.DM.09G013060	Soltu.DM.09G013060.1	29694946	29695861	+	2	PF02099.20	pfam02099
DM 1-3	StMJD2	Soltu.DM.10G019940	Soltu.DM.10G019940.1	51563736	51574199	+	2	PF02099.20	pfam02099
DM 1-3	StOTU1	Soltu.DM.01G032440	Soltu.DM.01G032440.1	72270235	72271161	+	1	PF02338.22	pfam02338
DM 1-3	StOTU2	Soltu.DM.03G005830	Soltu.DM.03G005830.1	7727555	7718423	-	11	PF02338.22	cl19932
DM 1-3	StOTU3	Soltu.DM.04G016850	Soltu.DM.04G016850.1	35105926	35111992	+	6	PF10275.12	cl19932
DM 1-3	StOTU4	Soltu.DM.04G016860	Soltu.DM.04G016860.1	35124664	35126515	+	5	PF10275.12	cl19932
DM 1-3	StOTU5	Soltu.DM.04G018020	Soltu.DM.04G018020.1	40017090	40033142	+	10	PF02338.22	cl19932
DM 1-3	StOTU6	Soltu.DM.04G023070	Soltu.DM.04G023070.1	52276136	52279554	+	2	PF02338.22	cl26550;pfam02338
DM 1-3	StOTU7	Soltu.DM.06G029610	Soltu.DM.06G029610.1	54738622	54731406	-	9	PF02338.22	cl19932
DM 1-3	StOTU8	Soltu.DM.07G014240	Soltu.DM.07G014240.1	43736308	43741965	+	9	PF02338.22	cl19932
DM 1-3			Soltu.DM.07G014240.2	43736308	43741965	+	8	PF02338.22	cl19932
DM 1-3			Soltu.DM.07G014240.3	43736308	43741965	+	9	PF02338.22	cl19932
DM 1-3	StOTU9	Soltu.DM.07G026250	Soltu.DM.07G026250.1	55760762	55766505	+	8	PF02338.22	cl26550
DM 1-3			Soltu.DM.09G000730.2	555193	550369	-	8	PF02338.22	cl19932
DM 1-3	StOTU10	Soltu.DM.09G005580	Soltu.DM.09G005580.1	5129227	5122499	-	10	PF02338.22	cl19932
DM 1-3			Soltu.DM.09G005580.2	5129227	5122499	-	10	PF02338.22	cl19932
DM 1-3			Soltu.DM.09G005580.3	5127773	5122499	-	10	PF02338.22	cl19932
DM 1-3	StOTU11	Soltu.DM.10G023840	Soltu.DM.10G023840.1	55653399	55653938	+	1	PF02338.22	cl19932
DM 1-3	StOTU12	Soltu.DM.11G005240	Soltu.DM.11G005240.1	5337616	5334351	-	5	PF02338.22	cl19932
DM 1-3			Soltu.DM.11G005240.2	5337616	5334351	-	5	PF02338.22	cl19932
DM 1-3			Soltu.DM.11G005240.3	5337616	5334351	-	5	PF02338.22	cl19932
DM 1-3	StOTU13	Soltu.DM.11G022080	Soltu.DM.11G022080.1	42029120	42036240	+	8	PF02338.22	cl19932
DM 1-3			Soltu.DM.11G022080.2	42029120	42036240	+	8	PF02338.22	cl19932
DM 1-3			Soltu.DM.11G022080.3	42029120	42036240	+	7	PF02338.22	cl19932
DM 1-3			Soltu.DM.11G022080.4	42029120	42036240	+	8	PF02338.22	cl19932
DM 1-3	StOTU14	Soltu.DM.11G023170	Soltu.DM.11G023170.1	43250218	43260860	+	11	PF02338.22	cl19932
DM 1-3			Soltu.DM.11G023170.2	43250218	43260860	+	10	PF02338.22	cl19932
DM 1-3			Soltu.DM.11G023170.3	43250218	43260860	+	8	PF02338.22	cl19932
DM 1-3			Soltu.DM.11G023170.4	43250218	43260860	+	10	PF02338.22	cl19932
DM 1-3	StUCH1	Soltu.DM.03G009020	Soltu.DM.03G009020.1	22626262	22625475	-	2	PF01088.24	cl08306
DM 1-3	StUCH2	Soltu.DM.06G018150	Soltu.DM.06G018150.1	44526668	44520106	-	9	PF01088.24	cd09616
DM 1-3		Soltu.DM.06G018150	Soltu.DM.06G018150.2	44526668	44521761	-	8	PF01088.24	cd09616
DM 1-3	StUCH3	Soltu.DM.08G024100	Soltu.DM.08G024100.1	53652090	53658859	+	9	PF01088.24	cd09616
DM 1-3	StUCH4	Soltu.DM.09G014290	Soltu.DM.09G014290.1	36697388	36705355	+	5	PF01088.24	cd09617
DM 1-3			Soltu.DM.09G014290.2	36697388	36705355	+	5	PF01088.24	cd09617
DM 1-3			Soltu.DM.09G014290.3	36697388	36705355	+	4	PF01088.24	cd09617
DM 1-3			Soltu.DM.09G014290.4	36697388	36705355	+	5	PF01088.24	cd09617
DM 1-3			Soltu.DM.09G014290.5	36698465	36705355	+	4	PF01088.24	cd09617
DM 1-3	StUSP1	Soltu.DM.01G026160	Soltu.DM.01G026160.1	65806937	65802011	-	5	PF00443.32	pfam00443
DM 1-3	StUSP2	Soltu.DM.01G044450	Soltu.DM.01G044450.1	82435395	82430513	-	6	PF00443.32	cd02663
DM 1-3	StUSP3	Soltu.DM.02G011260	Soltu.DM.02G011260.1	25993256	25984765	-	9	PF00443.32	cd02669
DM 1-3	StUSP4	Soltu.DM.03G011720	Soltu.DM.03G011720.1	32389372	32409909	+	13	PF00443.32	cd02668;cd01795;cl12116;pfam06337
DM 1-3	StUSP5	Soltu.DM.03G027280	Soltu.DM.03G027280.1	51990938	51981987	-	15	PF00443.32	pfam00443
DM 1-3	StUSP6	Soltu.DM.04G021220	Soltu.DM.04G021220.1	48952350	48963733	+	6	PF00443.32	cd02663
DM 1-3			Soltu.DM.04G021220.2	48952350	48963733	+	5	PF00443.32	cl02553
DM 1-3	StUSP7	Soltu.DM.04G024060	Soltu.DM.04G024060.1	53405910	53392990	-	10	PF00443.32	cl02553
DM 1-3			Soltu.DM.04G024060.2	53405421	53392990	-	8	PF00443.32	cl02553
DM 1-3			Soltu.DM.04G024060.3	53405421	53392990	-	7	PF00443.32	cl02553
DM 1-3	StUSP8	Soltu.DM.04G030810	Soltu.DM.04G030810.1	62281480	62290364	+	11	PF00443.32	cl02553
DM 1-3			Soltu.DM.04G030810.2	62281480	62290364	+	9	PF00443.32	cl02553
DM 1-3	StUSP9	Soltu.DM.05G023860	Soltu.DM.05G023860.1	52232547	52237784	+	2	PF00443.32	cl35019;cl02553
DM 1-3	StUSP10	Soltu.DM.05G025630	Soltu.DM.05G025630.1	54012071	53991940	-	32	PF00443.32	cl34892
DM 1-3			Soltu.DM.05G025630.2	54012033	53991940	-	31	PF00443.32	cl34892
DM 1-3	StUSP11	Soltu.DM.06G009020	Soltu.DM.06G009020.1	26207665	26205879	-	3	PF00443.32	cl02553
DM 1-3	StUSP12	Soltu.DM.06G026240	Soltu.DM.06G026240.1	52115999	52125634	+	15	PF00443.32	pfam00443
DM 1-3	StUSP13	Soltu.DM.06G029220	Soltu.DM.06G029220.1	54386494	54404705	+	30	PF00443.32	cl34892
DM 1-3	StUSP14	Soltu.DM.06G029320	Soltu.DM.06G029320.1	54500413	54487484	-	13	PF00443.32	cl35019
DM 1-3			Soltu.DM.06G029320.2	54500413	54487718	-	13	PF00443.32	cl35019
DM 1-3	StUSP15	Soltu.DM.07G000570	Soltu.DM.07G000570.1	847412	856109	+	10	PF00443.32	cd02661
DM 1-3	StUSP16	Soltu.DM.07G003020	Soltu.DM.07G003020.1	3380344	3393416	+	7	PF00443.32	cl02553
DM 1-3			Soltu.DM.07G003020.2	3380344	3393416	+	9	PF00443.32	cl02553
DM 1-3	StUSP17	Soltu.DM.07G007900	Soltu.DM.07G007900.1	14906616	14903734	-	6	PF00443.32	cl02553
DM 1-3	StUSP18	Soltu.DM.07G022580	Soltu.DM.07G022580.1	52719718	52703904	-	14	PF00443.32	cd02661
DM 1-3	StUSP19	Soltu.DM.07G022820	Soltu.DM.07G022820.1	52968236	52979047	+	13	PF00443.32	cd02661
DM 1-3	StUSP20	Soltu.DM.07G024960	Soltu.DM.07G024960.1	54705979	54695912	-	20	PF00443.32	cl34941;cd02658
DM 1-3	StUSP21	Soltu.DM.08G004030	Soltu.DM.08G004030.1	5165628	5158936	-	8	PF00443.32	cl02553
DM 1-3	StUSP22	Soltu.DM.08G007020	Soltu.DM.08G007020.1	11917282	11913934	-	5	PF00443.32	cl02553
DM 1-3	StUSP23	Soltu.DM.08G012340	Soltu.DM.08G012340.1	37669279	37662226	-	6	PF00443.32	cl02553
DM 1-3	StUSP24	Soltu.DM.08G018070	Soltu.DM.08G018070.1	46715891	46719118	+	3	PF00443.32	cl02553
DM 1-3	StUSP25	Soltu.DM.08G018420	Soltu.DM.08G018420.1	47244945	47235966	-	11	PF00443.32	cd02661
DM 1-3	StUSP26	Soltu.DM.08G022750	Soltu.DM.08G022750.1	52116029	52111550	-	8	PF00443.32	cl02553
DM 1-3	StUSP27	Soltu.DM.08G030210	Soltu.DM.08G030210.1	59133643	59141548	+	13	PF00443.32	cl35019
DM 1-3			Soltu.DM.08G030210.2	59133726	59141548	+	12	PF00443.32	cl35019
DM 1-3			Soltu.DM.08G030210.3	59133643	59141548	+	13	PF00443.32	cl35019
DM 1-3	StUSP28	Soltu.DM.09G014590	Soltu.DM.09G014590.1	37489965	37506233	+	13	PF00443.32	cl35019;smart00695
DM 1-3	StUSP29	Soltu.DM.09G028990	Soltu.DM.09G028990.1	64999422	64992433	-	2	PF00443.32	cl02553;cl34941
DM 1-3			Soltu.DM.09G028990.2	64998345	64992433	-	2	PF00443.32	cl02553;cl34941
DM 1-3	StUSP30	Soltu.DM.10G011600	Soltu.DM.10G011600.1	32602235	32601732	-	1	PF00443.32	cd02257
DM 1-3	StUSP31	Soltu.DM.10G011630	Soltu.DM.10G011630.1	32631834	32631113	-	2	PF00443.32	cl37989
DM 1-3	StUSP32	Soltu.DM.10G012900	Soltu.DM.10G012900.1	37404206	37407363	+	6	PF00443.32	cl35019;cl02553
DM 1-3	StUSP33	Soltu.DM.10G025740	Soltu.DM.10G025740.1	57170971	57179308	+	16	PF00443.32	cl34892
DM 1-3	StUSP34	Soltu.DM.11G007670	Soltu.DM.11G007670.1	7276360	7303400	+	32	PF00443.32	cl34892
DM 1-3			Soltu.DM.11G007670.2	7276360	7303031	+	32	PF00443.32	cl34892
DM 1-3			Soltu.DM.11G007670.3	7276338	7303031	+	32	PF00443.32	cl34892
DM 1-3	StUSP35	Soltu.DM.11G007670	Soltu.DM.11G007670.4	7276478	7303400	+	32	PF00443.32	cl34892
DM 1-3	StUSP36	Soltu.DM.11G019280	Soltu.DM.11G019280.1	38441853	38450633	+	7	PF00443.32	pfam00443
DM 1-3			Soltu.DM.11G019280.2	38441853	38450633	+	7	PF00443.32	pfam00443
DM 1-3	StUSP37	Soltu.DM.11G024540	Soltu.DM.11G024540.1	44661381	44684412	+	32	PF00443.32	cl34892
DM 1-3			Soltu.DM.11G024540.2	44661381	44684412	+	32	PF00443.32	cl34892
DM 1-3			Soltu.DM.11G024540.3	44663509	44684412	+	29	PF00443.32	cl34892
DM 1-3	StUSP38	Soltu.DM.12G003990	Soltu.DM.12G003990.1	3213806	3222019	+	11	PF00443.32	cd02661
DM 1-3	StUSP39	Soltu.DM.12G009740	Soltu.DM.12G009740.1	9220121	9212941	-	13	PF00443.32	cl02553
DM 1-3	StUSP40	Soltu.DM.12G009750	Soltu.DM.12G009750.1	9229960	9227055	-	5	PF00443.32	cl02553;cd16104
Atlantic	StJAMM1(Atl)	Soltu.Atl.01_0G006580	Soltu.Atl.01_0G006580.1	24196663	24205839	+	14	PF01398.24	cd08066
Atlantic	StUSP1(Atl)	Soltu.Atl.01_0G008460	Soltu.Atl.01_0G008460.1	28076141	28070838	-	6	PF00443.32	pfam00443
Atlantic	StJAMM2(Atl)	Soltu.Atl.01_1G011800	Soltu.Atl.01_1G011800.1	36720848	36730202	+	14	PF01398.24	cd08066
Atlantic	StUSP2(Atl)	Soltu.Atl.01_1G015470	Soltu.Atl.01_1G015470.1	44599037	44593750	-	6	PF00443.32	pfam00443
Atlantic	StUSP3(Atl)	Soltu.Atl.01_1G025790	Soltu.Atl.01_1G025790.1	54956170	54951264	-	6	PF00443.32	cd02663
Atlantic	StJAMM3(Atl)	Soltu.Atl.01_2G015700	Soltu.Atl.01_2G015700.1	53201999	53220939	+	17	PF01398.24	cd08066
Atlantic			Soltu.Atl.01_2G015700.2	53201999	53220939	+	17	PF01398.24	cd08066
Atlantic	StUSP4(Atl)	Soltu.Atl.01_2G018850	Soltu.Atl.01_2G018850.1	59740485	59732024	-	6	PF00443.32	cd02257
Atlantic	StUSP5(Atl)	Soltu.Atl.01_2G031740	Soltu.Atl.01_2G031740.1	72574822	72569973	-	6	PF00443.32	cd02663
Atlantic	StUSP6(Atl)	Soltu.Atl.01_3G015800	Soltu.Atl.01_3G015800.1	41700750	41695671	-	6	PF00443.32	pfam00443
Atlantic	StUSP7(Atl)	Soltu.Atl.01_3G027600	Soltu.Atl.01_3G027600.1	52481624	52476724	-	6	PF00443.32	cd02663
Atlantic	StUSP8(Atl)	Soltu.Atl.01_4G029330	Soltu.Atl.01_4G029330.1	62457981	62453073	-	6	PF00443.32	cd02663
Atlantic	StUSP9(Atl)	Soltu.Atl.02_1G009110	Soltu.Atl.02_1G009110.1	20674675	20666445	-	9	PF00443.32	cd02669
Atlantic	StUSP10(Atl)	Soltu.Atl.02_2G010310	Soltu.Atl.02_2G010310.1	26691434	26686397	-	9	PF00443.32	cd02669
Atlantic	StUSP11(Atl)	Soltu.Atl.02_3G006330	Soltu.Atl.02_3G006330.1	21085743	21086944	+	3	PF00443.32	cl02553
Atlantic	StUSP12(Atl)	Soltu.Atl.02_3G010270	Soltu.Atl.02_3G010270.1	25842638	25834405	-	9	PF00443.32	cd02669
Atlantic	StUSP13(Atl)	Soltu.Atl.02_3G010700	Soltu.Atl.02_3G010700.1	26245578	26237259	-	9	PF00443.32	cd02669
Atlantic			Soltu.Atl.02_3G010700.2	26245578	26237259	-	6	PF00443.32	cl02553
Atlantic	StUSP14(Atl)	Soltu.Atl.02_3G019770	Soltu.Atl.02_3G019770.1	35416320	35407582	-	7	PF00443.32	pfam00443
Atlantic			Soltu.Atl.02_3G019770.2	35416320	35407582	-	7	PF00443.32	pfam00443
Atlantic			Soltu.Atl.02_3G019770.3	35416320	35407582	-	6	PF00443.32	pfam00443
Atlantic	StUSP15(Atl)	Soltu.Atl.02_3G019960	Soltu.Atl.02_3G019960.1	35718595	35699151	-	20	PF00443.32	cl35019
Atlantic	StJAMM4(Atl)	Soltu.Atl.03_0G005490	Soltu.Atl.03_0G005490.1	10714374	10707827	-	14	PF01398.24	cd08066
Atlantic	StOTU1(Atl)	Soltu.Atl.03_1G004720	Soltu.Atl.03_1G004720.1	6543095	6534724	-	10	PF02338.22	cl19932
Atlantic			Soltu.Atl.03_1G004720.2	6543095	6534724	-	10	PF02338.22	cl19932
Atlantic			Soltu.Atl.03_1G004720.3	6543095	6534734	-	6	PF02338.22	cl19932
Atlantic			Soltu.Atl.03_1G004720.4	6543095	6534734	-	7	PF02338.22	cl19932
Atlantic	StUCH1(Atl)	Soltu.Atl.03_1G005570	Soltu.Atl.03_1G005570.1	10089733	10090095	+	1	PF01088.24	cl08306
Atlantic	StUSP16(Atl)	Soltu.Atl.03_1G008490	Soltu.Atl.03_1G008490.1	21396994	21417524	+	13	PF00443.32	cd02668;cd01795;cl12116;pfam06337
Atlantic			Soltu.Atl.03_1G008490.2	21399483	21416957	+	12	PF00443.32	cd02668;cd01795;cl12116;pfam06337
Atlantic	StUSP17(Atl)	Soltu.Atl.03_1G022070	Soltu.Atl.03_1G022070.1	40248489	40231352	-	20	PF00443.32	pfam00443
Atlantic			Soltu.Atl.03_1G022070.2	40248489	40231347	-	20	PF00443.32	pfam00443
Atlantic	StJAMM5(Atl)	Soltu.Atl.03_1G027630	Soltu.Atl.03_1G027630.1	45214862	45207680	-	14	PF01398.24	cd08066
Atlantic			Soltu.Atl.03_1G027630.2	45214862	45207680	-	13	PF01398.24	cd08066
Atlantic	StOTU2(Atl)	Soltu.Atl.03_2G005120	Soltu.Atl.03_2G005120.1	7610105	7595509	-	11	PF02338.22	cl19932
Atlantic			Soltu.Atl.03_2G005120.2	7610105	7595509	-	11	PF02338.22	cl19932
Atlantic			Soltu.Atl.03_2G005120.3	7609984	7596008	-	13	PF02338.22	cl19932
Atlantic			Soltu.Atl.03_2G005120.4	7609984	7596008	-	13	PF02338.22	cl19932
Atlantic	StUCH2(Atl)	Soltu.Atl.03_2G006320	Soltu.Atl.03_2G006320.1	11537496	11537134	-	1	PF01088.24	cl08306
Atlantic	StUSP18(Atl)	Soltu.Atl.03_2G008310	Soltu.Atl.03_2G008310.1	19202864	19223362	+	13	PF00443.32	cd02668;cd01795;cl12116;pfam06337
Atlantic			Soltu.Atl.03_2G008310.2	19202864	19223362	+	13	PF00443.32	cd02668;cd01795;cl12116;pfam06337
Atlantic	StUSP19(Atl)	Soltu.Atl.03_2G019930	Soltu.Atl.03_2G019930.1	34160892	34151720	-	15	PF00443.32	pfam00443
Atlantic			Soltu.Atl.03_2G019930.2	34160955	34151717	-	15	PF00443.32	pfam00443
Atlantic	StOTU3(Atl)	Soltu.Atl.03_3G006860	Soltu.Atl.03_3G006860.1	9240546	9224220	-	11	PF02338.22	cl19932
Atlantic			Soltu.Atl.03_3G006860.2	9240546	9224220	-	7	PF02338.22	cl19932
Atlantic			Soltu.Atl.03_3G006860.3	9240449	9224824	-	13	PF02338.22	cl19932
Atlantic			Soltu.Atl.03_3G006860.4	9240449	9233399	-	9	PF02338.22	cl19932
Atlantic	StUCH3(Atl)	Soltu.Atl.03_3G009580	Soltu.Atl.03_3G009580.1	22811014	22810652	-	1	PF01088.24	cl08306
Atlantic	StUSP20(Atl)	Soltu.Atl.03_3G012030	Soltu.Atl.03_3G012030.1	33398654	33406770	+	4	PF00443.32	cd02668
Atlantic	StUSP21(Atl)	Soltu.Atl.03_3G026340	Soltu.Atl.03_3G026340.1	52569829	52553308	-	20	PF00443.32	pfam00443
Atlantic			Soltu.Atl.03_3G026340.2	52569829	52553308	-	20	PF00443.32	pfam00443
Atlantic	StUSP22(Atl)	Soltu.Atl.03_4G005750	Soltu.Atl.03_4G005750.1	12741752	12762252	+	13	PF00443.32	cd02668;cd01795;cl12116;pfam06337
Atlantic	StUSP23(Atl)	Soltu.Atl.03_4G018530	Soltu.Atl.03_4G018530.1	28994053	28976541	-	22	PF00443.32	pfam00443
Atlantic			Soltu.Atl.03_4G018530.2	28994053	28976541	-	22	PF00443.32	pfam00443
Atlantic	StJAMM6(Atl)	Soltu.Atl.04_0G002540	Soltu.Atl.04_0G002540.1	5701596	5691990	-	6	PF01398.24	cl13996
Atlantic			Soltu.Atl.04_0G002540.2	5701596	5691990	-	6	PF01398.24	cl13996
Atlantic			Soltu.Atl.04_0G002540.3	5701596	5691990	-	7	PF01398.24	cd08066
Atlantic			Soltu.Atl.04_0G002540.4	5701596	5691990	-	7	PF01398.24	cd08066
Atlantic			Soltu.Atl.04_0G002540.5	5701596	5691990	-	7	PF01398.24	cd08066
Atlantic			Soltu.Atl.04_0G002540.6	5701596	5691990	-	6	PF01398.24	cl13996
Atlantic	StOTU4(Atl)	Soltu.Atl.04_0G003790	Soltu.Atl.04_0G003790.1	11011621	11029402	+	15	PF02338.22	cl19932
Atlantic			Soltu.Atl.04_0G003790.2	11013840	11029402	+	10	PF02338.22	cl19932
Atlantic			Soltu.Atl.04_0G003790.3	11011621	11029402	+	14	PF02338.22	cl19932
Atlantic			Soltu.Atl.04_0G003790.4	11013840	11029402	+	10	PF02338.22	cl19932
Atlantic			Soltu.Atl.04_0G003790.5	11013836	11029402	+	10	PF02338.22	cl19932
Atlantic			Soltu.Atl.04_0G003790.6	11011621	11029146	+	15	PF02338.22	cl19932
Atlantic	StOTU5(Atl)	Soltu.Atl.04_0G003940	Soltu.Atl.04_0G003940.1	11405154	11421572	+	10	PF02338.22	cl19932
Atlantic			Soltu.Atl.04_0G003940.2	11405154	11421295	+	10	PF02338.22	cl19932
Atlantic			Soltu.Atl.04_0G003940.3	11405154	11421572	+	10	PF02338.22	cl19932
Atlantic			Soltu.Atl.04_0G003940.4	11405154	11421572	+	9	PF02338.22	cl19932
Atlantic	StUSP24(Atl)	Soltu.Atl.04_0G006370	Soltu.Atl.04_0G006370.1	19178863	19189729	+	6	PF00443.32	cd02663
Atlantic			Soltu.Atl.04_0G006370.2	19178863	19189729	+	5	PF00443.32	cl02553
Atlantic	StOTU6(Atl)	Soltu.Atl.04_0G006990	Soltu.Atl.04_0G006990.1	20515541	20519095	+	2	PF02338.22	pfam02338;cl26550
Atlantic	StUSP25(Atl)	Soltu.Atl.04_1G011250	Soltu.Atl.04_1G011250.1	19421676	19433039	+	6	PF00443.32	cd02663
Atlantic			Soltu.Atl.04_1G011250.2	19421676	19433039	+	5	PF00443.32	cl02553
Atlantic	StUSP26(Atl)	Soltu.Atl.04_1G011450	Soltu.Atl.04_1G011450.1	19823865	19835721	+	7	PF00443.32	cd02663
Atlantic	StUSP27(Atl)	Soltu.Atl.04_1G014230	Soltu.Atl.04_1G014230.1	24558824	24567736	+	11	PF00443.32	cl02553
Atlantic			Soltu.Atl.04_1G014230.2	24558824	24567736	+	9	PF00443.32	cl02553
Atlantic	StJAMM7(Atl)	Soltu.Atl.04_1G017240	Soltu.Atl.04_1G017240.1	27829168	27824422	-	6	PF01398.24	cd08069
Atlantic	StOTU7(Atl)	Soltu.Atl.04_2G008020	Soltu.Atl.04_2G008020.1	11158427	11161783	+	2	PF02338.22	pfam02338;cl26550
Atlantic	StUSP28(Atl)	Soltu.Atl.04_2G008510	Soltu.Atl.04_2G008510.1	11601154	11588321	-	10	PF00443.32	cl02553;cl35019
Atlantic	StUSP29(Atl)	Soltu.Atl.04_2G013320	Soltu.Atl.04_2G013320.1	17911233	17920181	+	11	PF00443.32	cl02553
Atlantic	StJAMM8(Atl)	Soltu.Atl.04_2G016640	Soltu.Atl.04_2G016640.1	21362204	21357758	-	6	PF01398.24	cd08069
Atlantic	StUSP30(Atl)	Soltu.Atl.04_3G009910	Soltu.Atl.04_3G009910.1	15358665	15345332	-	10	PF00443.32	cl02553
Atlantic			Soltu.Atl.04_3G009910.2	15355651	15345332	-	7	PF00443.32	cl02553
Atlantic	StUSP31(Atl)	Soltu.Atl.04_3G014790	Soltu.Atl.04_3G014790.1	22486921	22495783	+	11	PF00443.32	cl02553
Atlantic	StJAMM9(Atl)	Soltu.Atl.04_3G017620	Soltu.Atl.04_3G017620.1	25422079	25417169	-	7	PF01398.24	cd08069
Atlantic			Soltu.Atl.04_3G017620.2	25422079	25417169	-	6	PF01398.24	cd08069
Atlantic			Soltu.Atl.04_3G017620.3	25422079	25417169	-	5	PF01398.24	cd08069
Atlantic	StOTU8(Atl)	Soltu.Atl.04_4G009960	Soltu.Atl.04_4G009960.1	17427521	17430868	+	2	PF02338.22	pfam02338;cl26550
Atlantic	StUSP32(Atl)	Soltu.Atl.04_4G014840	Soltu.Atl.04_4G014840.1	23414006	23422896	+	11	PF00443.32	cl02553
Atlantic	StJAMM10(Atl)	Soltu.Atl.04_4G018000	Soltu.Atl.04_4G018000.1	26869083	26864325	-	6	PF01398.24	cd08069
Atlantic	StUSP33(Atl)	Soltu.Atl.05_1G020080	Soltu.Atl.05_1G020080.1	46730040	46746808	+	11	PF00443.32	cl02553;cl35019
Atlantic	StUSP34(Atl)	Soltu.Atl.05_1G021620	Soltu.Atl.05_1G021620.1	48403656	48384211	-	32	PF00443.32	cl34892
Atlantic	StJAMM11(Atl)	Soltu.Atl.05_2G018800	Soltu.Atl.05_2G018800.1	43694346	43690122	-	6	PF01398.24	cd08064
Atlantic			Soltu.Atl.05_2G018800.2	43694346	43690122	-	4	PF01398.24	cd08064
Atlantic	StUSP35(Atl)	Soltu.Atl.05_2G019810	Soltu.Atl.05_2G019810.1	44702436	44707790	+	2	PF00443.32	cl02553;cl35019
Atlantic	StUSP36(Atl)	Soltu.Atl.05_2G021510	Soltu.Atl.05_2G021510.1	46570975	46549872	-	32	PF00443.32	cl34892
Atlantic			Soltu.Atl.05_2G021510.2	46570975	46549872	-	31	PF00443.32	cl34892
Atlantic	StJAMM12(Atl)	Soltu.Atl.05_3G019700	Soltu.Atl.05_3G019700.1	46343282	46339040	-	6	PF01398.24	cd08064
Atlantic			Soltu.Atl.05_3G019700.2	46343282	46339040	-	4	PF01398.24	cd08064
Atlantic	StUSP37(Atl)	Soltu.Atl.05_3G021660	Soltu.Atl.05_3G021660.1	48433290	48419117	-	28	PF00443.32	cl34892
Atlantic	StJAMM13(Atl)	Soltu.Atl.05_4G018560	Soltu.Atl.05_4G018560.1	49615565	49611857	-	6	PF01398.24	cd08064
Atlantic	StUSP38(Atl)	Soltu.Atl.05_4G019260	Soltu.Atl.05_4G019260.1	50236980	50252813	+	11	PF00443.32	cl02553;cl35019
Atlantic	StUSP39(Atl)	Soltu.Atl.05_4G020630	Soltu.Atl.05_4G020630.1	51838527	51818261	-	32	PF00443.32	cl34892
Atlantic	StUSP40(Atl)	Soltu.Atl.06_0G003980	Soltu.Atl.06_0G003980.1	12349414	12347584	-	3	PF00443.32	cl02553
Atlantic	StUSP41(Atl)	Soltu.Atl.06_0G004040	Soltu.Atl.06_0G004040.1	12844076	12842246	-	3	PF00443.32	cl02553
Atlantic	StUCH4(Atl)	Soltu.Atl.06_1G005990	Soltu.Atl.06_1G005990.1	11660740	11654044	-	9	PF01088.24	cd09616
Atlantic			Soltu.Atl.06_1G005990.2	11660740	11654044	-	9	PF01088.24	cd09616
Atlantic			Soltu.Atl.06_1G005990.3	11660740	11654044	-	8	PF01088.24	cd09616
Atlantic	StUSP42(Atl)	Soltu.Atl.06_1G010380	Soltu.Atl.06_1G010380.1	16239668	16249422	+	15	PF00443.32	pfam00443
Atlantic	StJAMM14(Atl)	Soltu.Atl.06_1G012570	Soltu.Atl.06_1G012570.1	17882938	17877884	-	6	PF01398.24	cd08069
Atlantic			Soltu.Atl.06_1G012570.2	17882938	17877884	-	3	PF01398.24	cd08069
Atlantic			Soltu.Atl.06_1G012570.3	17882938	17877884	-	3	PF01398.24	cd08069
Atlantic	StUSP43(Atl)	Soltu.Atl.06_1G012840	Soltu.Atl.06_1G012840.1	18066720	18085763	+	32	PF00443.32	cl34892
Atlantic			Soltu.Atl.06_1G012840.2	18066857	18085763	+	32	PF00443.32	cl34892
Atlantic	StUSP44(Atl)	Soltu.Atl.06_1G012940	Soltu.Atl.06_1G012940.1	18174603	18161847	-	13	PF00443.32	cl35019
Atlantic	StOTU9(Atl)	Soltu.Atl.06_1G013220	Soltu.Atl.06_1G013220.1	18418516	18411706	-	8	PF02338.22	cl19932
Atlantic	StUSP45(Atl)	Soltu.Atl.06_2G004990	Soltu.Atl.06_2G004990.1	15527078	15522869	-	3	PF00443.32	cl02553
Atlantic	StUCH5(Atl)	Soltu.Atl.06_2G013110	Soltu.Atl.06_2G013110.1	32942936	32937133	-	9	PF01088.24	cd09616
Atlantic			Soltu.Atl.06_2G013110.2	32942936	32937133	-	9	PF01088.24	cd09616
Atlantic			Soltu.Atl.06_2G013110.3	32942936	32937133	-	8	PF01088.24	cd09616
Atlantic			Soltu.Atl.06_2G013110.4	32942936	32937133	-	8	PF01088.24	cd09616
Atlantic	StJAMM15(Atl)	Soltu.Atl.06_2G018490	Soltu.Atl.06_2G018490.1	39561710	39547462	-	12	PF01398.24	cl13996
Atlantic	StUSP46(Atl)	Soltu.Atl.06_2G020830	Soltu.Atl.06_2G020830.1	41562411	41572191	+	15	PF00443.32	pfam00443
Atlantic			Soltu.Atl.06_2G020830.2	41562411	41572191	+	11	PF00443.32	cl37989
Atlantic			Soltu.Atl.06_2G020830.3	41562411	41572191	+	14	PF00443.32	pfam00443
Atlantic	StJAMM16(Atl)	Soltu.Atl.06_2G023080	Soltu.Atl.06_2G023080.1	43445767	43440806	-	6	PF01398.24	cd08069
Atlantic	StUSP47(Atl)	Soltu.Atl.06_2G023910	Soltu.Atl.06_2G023910.1	44106499	44125265	+	32	PF00443.32	cl34892
Atlantic	StUSP48(Atl)	Soltu.Atl.06_2G024010	Soltu.Atl.06_2G024010.1	44209050	44196162	-	13	PF00443.32	cl35019
Atlantic	StOTU10(Atl)	Soltu.Atl.06_2G024300	Soltu.Atl.06_2G024300.1	44464258	44456169	-	8	PF02338.22	cl19932
Atlantic	StUSP49(Atl)	Soltu.Atl.06_3G005470	Soltu.Atl.06_3G005470.1	20436536	20433745	-	3	PF00443.32	cl02553
Atlantic	StJAMM17(Atl)	Soltu.Atl.06_3G012130	Soltu.Atl.06_3G012130.1	32811506	32797911	-	13	PF01398.24	cl13996
Atlantic	StJAMM18(Atl)	Soltu.Atl.06_3G012440	Soltu.Atl.06_3G012440.1	33277990	33272551	-	8	PF01398.24	cl13996
Atlantic	StJAMM19(Atl)	Soltu.Atl.06_3G012450	Soltu.Atl.06_3G012450.1	33286504	33278645	-	4	PF01398.24	cl13996
Atlantic	StUSP50(Atl)	Soltu.Atl.06_3G014780	Soltu.Atl.06_3G014780.1	35287482	35296047	+	15	PF00443.32	pfam00443
Atlantic	StUSP51(Atl)	Soltu.Atl.06_3G017810	Soltu.Atl.06_3G017810.1	37711188	37730094	+	32	PF00443.32	cl34892
Atlantic			Soltu.Atl.06_3G017810.2	37711188	37730094	+	32	PF00443.32	cl34892
Atlantic	StUSP52(Atl)	Soltu.Atl.06_3G017920	Soltu.Atl.06_3G017920.1	37818638	37805837	-	13	PF00443.32	cl35019
Atlantic	StOTU11(Atl)	Soltu.Atl.06_3G018210	Soltu.Atl.06_3G018210.1	38079884	38073325	-	9	PF02338.22	cl19932
Atlantic			Soltu.Atl.06_3G018210.2	38079884	38073325	-	9	PF02338.22	cl19932
Atlantic	StUSP53(Atl)	Soltu.Atl.06_4G014460	Soltu.Atl.06_4G014460.1	22824839	22834752	+	15	PF00443.32	pfam00443
Atlantic			Soltu.Atl.06_4G014460.2	22824839	22834752	+	14	PF00443.32	pfam00443
Atlantic	StUSP54(Atl)	Soltu.Atl.06_4G017760	Soltu.Atl.06_4G017760.1	25461787	25480503	+	33	PF00443.32	cl34892
Atlantic			Soltu.Atl.06_4G017760.2	25461787	25480397	+	32	PF00443.32	cl34892
Atlantic	StUSP55(Atl)	Soltu.Atl.06_4G017860	Soltu.Atl.06_4G017860.1	25580144	25570878	-	11	PF00443.32	cl35019
Atlantic	StOTU12(Atl)	Soltu.Atl.06_4G018080	Soltu.Atl.06_4G018080.1	25810773	25804210	-	9	PF02338.22	cl19932
Atlantic			Soltu.Atl.06_4G018080.2	25810773	25804210	-	9	PF02338.22	cl19932
Atlantic	StUSP56(Atl)	Soltu.Atl.07_0G000780	Soltu.Atl.07_0G000780.1	827241	835973	+	10	PF00443.32	cd02661
Atlantic			Soltu.Atl.07_0G000780.2	831765	835973	+	7	PF00443.32	cl02553
Atlantic			Soltu.Atl.07_0G000780.3	827241	835973	+	9	PF00443.32	cd02661
Atlantic	StOTU13(Atl)	Soltu.Atl.07_0G006610	Soltu.Atl.07_0G006610.1	15057870	15063605	+	9	PF02338.22	cl19932
Atlantic	StUSP57(Atl)	Soltu.Atl.07_1G000490	Soltu.Atl.07_1G000490.1	487366	496017	+	12	PF00443.32	cd02661
Atlantic	StUSP58(Atl)	Soltu.Atl.07_1G001980	Soltu.Atl.07_1G001980.1	2132731	2145263	+	7	PF00443.32	cl02553
Atlantic			Soltu.Atl.07_1G001980.2	2132731	2145263	+	9	PF00443.32	cl02553
Atlantic	StOTU14(Atl)	Soltu.Atl.07_1G008500	Soltu.Atl.07_1G008500.1	20034122	20039811	+	9	PF02338.22	cl19932
Atlantic			Soltu.Atl.07_1G008500.2	20034100	20039914	+	9	PF02338.22	cl19932
Atlantic			Soltu.Atl.07_1G008500.3	20034309	20039811	+	9	PF02338.22	cl19932
Atlantic			Soltu.Atl.07_1G008500.4	20034122	20039827	+	7	PF02338.22	cl19932
Atlantic	StUSP59(Atl)	Soltu.Atl.07_1G015300	Soltu.Atl.07_1G015300.1	27461036	27454344	-	7	PF00443.32	cd02661
Atlantic	StUSP60(Atl)	Soltu.Atl.07_1G015620	Soltu.Atl.07_1G015620.1	27940811	27947828	+	13	PF00443.32	cd02661
Atlantic	StUSP61(Atl)	Soltu.Atl.07_1G017570	Soltu.Atl.07_1G017570.1	29614140	29604004	-	20	PF00443.32	cl34941;cd02658
Atlantic	StUSP62(Atl)	Soltu.Atl.07_2G000490	Soltu.Atl.07_2G000490.1	487118	495844	+	10	PF00443.32	cd02661
Atlantic	StUSP63(Atl)	Soltu.Atl.07_2G002010	Soltu.Atl.07_2G002010.1	2072413	2085224	+	10	PF00443.32	cl02553
Atlantic			Soltu.Atl.07_2G002010.2	2072413	2085224	+	8	PF00443.32	cl02553
Atlantic	StOTU15(Atl)	Soltu.Atl.07_2G007390	Soltu.Atl.07_2G007390.1	15767066	15772189	+	9	PF02338.22	cl19932
Atlantic	StUSP64(Atl)	Soltu.Atl.07_2G013620	Soltu.Atl.07_2G013620.1	23013580	23007169	-	7	PF00443.32	cd02661
Atlantic	StUSP65(Atl)	Soltu.Atl.07_2G013940	Soltu.Atl.07_2G013940.1	23425972	23432994	+	13	PF00443.32	cd02661
Atlantic	StUSP66(Atl)	Soltu.Atl.07_2G016050	Soltu.Atl.07_2G016050.1	25212203	25200558	-	20	PF00443.32	cl34941;cd02658
Atlantic	StUSP67(Atl)	Soltu.Atl.07_3G000500	Soltu.Atl.07_3G000500.1	557017	565489	+	9	PF00443.32	cd02661
Atlantic	StUSP68(Atl)	Soltu.Atl.07_3G002220	Soltu.Atl.07_3G002220.1	2402120	2414931	+	10	PF00443.32	cl02553
Atlantic			Soltu.Atl.07_3G002220.2	2402120	2414931	+	8	PF00443.32	cl02553
Atlantic	StUSP69(Atl)	Soltu.Atl.07_3G017090	Soltu.Atl.07_3G017090.1	40906622	40899820	-	7	PF00443.32	cd02661
Atlantic	StUSP70(Atl)	Soltu.Atl.07_3G017430	Soltu.Atl.07_3G017430.1	41288769	41295791	+	13	PF00443.32	cd02661
Atlantic	StUSP71(Atl)	Soltu.Atl.07_3G019260	Soltu.Atl.07_3G019260.1	42905011	42894931	-	20	PF00443.32	cl34941;cd02658
Atlantic	StUSP72(Atl)	Soltu.Atl.07_4G001160	Soltu.Atl.07_4G001160.1	1124675	1137282	+	9	PF00443.32	cl02553
Atlantic			Soltu.Atl.07_4G001160.2	1124675	1137282	+	7	PF00443.32	cl02553
Atlantic	StOTU16(Atl)	Soltu.Atl.07_4G010390	Soltu.Atl.07_4G010390.1	35678419	35685317	+	9	PF02338.22	cl19932
Atlantic	StUSP73(Atl)	Soltu.Atl.07_4G018490	Soltu.Atl.07_4G018490.1	45288590	45282103	-	8	PF00443.32	cd02661
Atlantic	StUSP74(Atl)	Soltu.Atl.07_4G018820	Soltu.Atl.07_4G018820.1	45700906	45707928	+	13	PF00443.32	cd02661
Atlantic	StUSP75(Atl)	Soltu.Atl.08_0G008530	Soltu.Atl.08_0G008530.1	16599248	16593462	-	3	PF00443.32	cl02553
Atlantic	StUSP76(Atl)	Soltu.Atl.08_0G008740	Soltu.Atl.08_0G008740.1	16898519	16901612	+	3	PF00443.32	cd02660
Atlantic	StUSP77(Atl)	Soltu.Atl.08_1G003590	Soltu.Atl.08_1G003590.1	6431824	6426038	-	3	PF00443.32	cl02553
Atlantic	StUSP78(Atl)	Soltu.Atl.08_1G007560	Soltu.Atl.08_1G007560.1	13806207	13809278	+	3	PF00443.32	cd02660
Atlantic	StUSP79(Atl)	Soltu.Atl.08_1G007990	Soltu.Atl.08_1G007990.1	14615066	14605859	-	11	PF00443.32	cd02661
Atlantic	StUSP80(Atl)	Soltu.Atl.08_1G012000	Soltu.Atl.08_1G012000.1	19449072	19444584	-	8	PF00443.32	cl02553
Atlantic	StUCH6(Atl)	Soltu.Atl.08_1G013030	Soltu.Atl.08_1G013030.1	20718366	20725348	+	9	PF01088.24	cd09616
Atlantic	StMINDY1(Atl)	Soltu.Atl.08_1G015250	Soltu.Atl.08_1G015250.1	23207740	23218310	+	12	PF04424.16	pfam04424
Atlantic			Soltu.Atl.08_1G015250.2	23207740	23218310	+	7	PF04424.16	pfam04424
Atlantic	StUSP81(Atl)	Soltu.Atl.08_1G018220	Soltu.Atl.08_1G018220.1	25901384	25909249	+	13	PF00443.32	cl35019
Atlantic	StUSP82(Atl)	Soltu.Atl.08_2G007140	Soltu.Atl.08_2G007140.1	32542594	32533928	-	6	PF00443.32	cl02553
Atlantic	StUSP83(Atl)	Soltu.Atl.08_2G011450	Soltu.Atl.08_2G011450.1	41168231	41159456	-	11	PF00443.32	cd02661
Atlantic	StUSP84(Atl)	Soltu.Atl.08_2G013100	Soltu.Atl.08_2G013100.1	42696595	42692100	-	8	PF00443.32	cl02553
Atlantic	StUCH7(Atl)	Soltu.Atl.08_2G014320	Soltu.Atl.08_2G014320.1	44284880	44292194	+	9	PF01088.24	cd09616
Atlantic			Soltu.Atl.08_2G014320.2	44284866	44292244	+	9	PF01088.24	cd09616
Atlantic	StMINDY2(Atl)	Soltu.Atl.08_2G016710	Soltu.Atl.08_2G016710.1	46881124	46891631	+	12	PF04424.16	pfam04424
Atlantic			Soltu.Atl.08_2G016710.2	46881124	46891631	+	11	PF04424.16	pfam04424
Atlantic	StUSP85(Atl)	Soltu.Atl.08_2G018840	Soltu.Atl.08_2G018840.1	48782099	48801200	+	22	PF00443.32	cl35019
Atlantic	StUSP86(Atl)	Soltu.Atl.08_3G009110	Soltu.Atl.08_3G009110.1	15704159	15696458	-	11	PF00443.32	cd02661
Atlantic	StUSP87(Atl)	Soltu.Atl.08_3G012370	Soltu.Atl.08_3G012370.1	19806801	19802293	-	8	PF00443.32	cl02553
Atlantic	StMINDY3(Atl)	Soltu.Atl.08_3G014600	Soltu.Atl.08_3G014600.1	22106150	22116660	+	12	PF04424.16	pfam04424
Atlantic	StUSP88(Atl)	Soltu.Atl.08_4G010900	Soltu.Atl.08_4G010900.1	39520482	39511328	-	11	PF00443.32	cd02661
Atlantic	StUSP89(Atl)	Soltu.Atl.08_4G014820	Soltu.Atl.08_4G014820.1	44495922	44491503	-	8	PF00443.32	cl02553
Atlantic			Soltu.Atl.08_4G014820.2	44495961	44491503	-	8	PF00443.32	cl02553
Atlantic			Soltu.Atl.08_4G014820.3	44495676	44491778	-	9	PF00443.32	cl02553
Atlantic	StUCH8(Atl)	Soltu.Atl.08_4G016050	Soltu.Atl.08_4G016050.1	46095210	46101463	+	9	PF01088.24	cd09616
Atlantic	StOTU17(Atl)	Soltu.Atl.09_0G000500	Soltu.Atl.09_0G000500.1	755089	749994	-	7	PF02338.22	cl19932
Atlantic			Soltu.Atl.09_0G000500.2	755089	749994	-	8	PF02338.22	cl19932
Atlantic	StOTU18(Atl)	Soltu.Atl.09_0G005210	Soltu.Atl.09_0G005210.1	5268369	5263859	-	10	PF02338.22	cl19932
Atlantic	StMJD1(Atl)	Soltu.Atl.09_0G008330	Soltu.Atl.09_0G008330.1	21075336	21076723	+	2	PF02099.20	pfam02099
Atlantic	StUSP90(Atl)	Soltu.Atl.09_0G009400	Soltu.Atl.09_0G009400.1	27831378	27852282	+	16	PF00443.32	cl35019;smart00695
Atlantic			Soltu.Atl.09_0G009400.2	27831165	27847458	+	13	PF00443.32	cl35019;smart00695
Atlantic	StUSP91(Atl)	Soltu.Atl.09_0G009560	Soltu.Atl.09_0G009560.1	28330135	28351761	+	18	PF00443.32	cl35019;smart00695
Atlantic	StJAMM20(Atl)	Soltu.Atl.09_1G015080	Soltu.Atl.09_1G015080.1	25089540	25095574	+	12	PF01398.24	cd08065
Atlantic			Soltu.Atl.09_1G015080.2	25089540	25095574	+	10	PF01398.24	cd08065
Atlantic	StOTU19(Atl)	Soltu.Atl.09_2G000780	Soltu.Atl.09_2G000780.1	996170	991107	-	8	PF02338.22	cl19932
Atlantic			Soltu.Atl.09_2G000780.2	996170	991107	-	7	PF02338.22	cl19932
Atlantic			Soltu.Atl.09_2G000780.3	996170	991107	-	8	PF02338.22	cl19932
Atlantic	StOTU20(Atl)	Soltu.Atl.09_2G005010	Soltu.Atl.09_2G005010.1	5577632	5571090	-	10	PF02338.22	cl19932
Atlantic	StUSP92(Atl)	Soltu.Atl.09_2G018830	Soltu.Atl.09_2G018830.1	29576086	29569132	-	2	PF00443.32	cl02553;cl34941
Atlantic			Soltu.Atl.09_2G018830.2	29576102	29569132	-	2	PF00443.32	cl02553;cl34941
Atlantic			Soltu.Atl.09_2G018830.3	29576086	29569132	-	2	PF00443.32	cl02553;cl34941
Atlantic	StJAMM21(Atl)	Soltu.Atl.09_2G019710	Soltu.Atl.09_2G019710.1	30626266	30632033	+	12	PF01398.24	cd08065
Atlantic	StOTU21(Atl)	Soltu.Atl.09_3G003540	Soltu.Atl.09_3G003540.1	3776468	3771355	-	10	PF02338.22	cl19932
Atlantic			Soltu.Atl.09_3G003540.2	3777736	3771134	-	10	PF02338.22	cl19932
Atlantic			Soltu.Atl.09_3G003540.3	3777736	3771134	-	10	PF02338.22	cl19932
Atlantic			Soltu.Atl.09_3G003540.4	3777723	3772889	-	7	PF02338.22	cl19932
Atlantic	StMJD2(Atl)	Soltu.Atl.09_3G009510	Soltu.Atl.09_3G009510.1	23957393	23958764	+	2	PF02099.20	pfam02099
Atlantic	StUCH9(Atl)	Soltu.Atl.09_3G010500	Soltu.Atl.09_3G010500.1	31578289	31579505	+	4	PF01088.24	cd09617
Atlantic	StUSP93(Atl)	Soltu.Atl.09_3G010700	Soltu.Atl.09_3G010700.1	32398735	32422352	+	19	PF00443.32	cl12116;cl35019
Atlantic	StUSP94(Atl)	Soltu.Atl.09_3G022660	Soltu.Atl.09_3G022660.1	57889100	57884939	-	2	PF00443.32	cl02553
Atlantic	StJAMM22(Atl)	Soltu.Atl.09_3G024230	Soltu.Atl.09_3G024230.1	59245918	59251566	+	12	PF01398.24	cd08065
Atlantic			Soltu.Atl.09_4G000510.2	607445	602599	-	8	PF02338.22	cl19932
Atlantic	StOTU22(Atl)	Soltu.Atl.09_4G003280	Soltu.Atl.09_4G003280.1	3600499	3593808	-	10	PF02338.22	cl19932
Atlantic			Soltu.Atl.09_4G003280.2	3600499	3593808	-	7	PF02338.22	cl19932
Atlantic			Soltu.Atl.09_4G003280.3	3600499	3593808	-	7	PF02338.22	cl19932
Atlantic	StUCH10(Atl)	Soltu.Atl.09_4G008860	Soltu.Atl.09_4G008860.1	22546459	22553465	+	1	PF01088.24	cl08306
Atlantic			Soltu.Atl.09_4G008860.2	22549892	22553465	+	3	PF01088.24	cd09617
Atlantic	StUSP95(Atl)	Soltu.Atl.09_4G009020	Soltu.Atl.09_4G009020.1	23341713	23367536	+	20	PF00443.32	cl35019;smart00695
Atlantic	StJAMM23(Atl)	Soltu.Atl.09_4G022440	Soltu.Atl.09_4G022440.1	49647506	49653199	+	12	PF01398.24	cd08065
Atlantic	StJAMM24(Atl)	Soltu.Atl.10_0G000780	Soltu.Atl.10_0G000780.1	894529	900855	+	9	PF01398.24	cd08063
Atlantic	StUSP96(Atl)	Soltu.Atl.10_0G004550	Soltu.Atl.10_0G004550.1	11148978	11151641	+	2	PF00443.32	cl02553
Atlantic	StMJD3(Atl)	Soltu.Atl.10_0G008530	Soltu.Atl.10_0G008530.1	18930380	18931811	+	2	PF02099.20	pfam02099
Atlantic	StUSP97(Atl)	Soltu.Atl.10_0G014440	Soltu.Atl.10_0G014440.1	24990376	24999176	+	16	PF00443.32	cl34892
Atlantic			Soltu.Atl.10_0G014440.2	24990376	24999176	+	16	PF00443.32	cl34892
Atlantic	StUSP98(Atl)	Soltu.Atl.10_0G017820	Soltu.Atl.10_0G017820.1	28461396	28469616	+	16	PF00443.32	cl34892
Atlantic	StJAMM25(Atl)	Soltu.Atl.10_1G000750	Soltu.Atl.10_1G000750.1	749779	755939	+	9	PF01398.24	cd08063
Atlantic	StJAMM26(Atl)	Soltu.Atl.10_2G000760	Soltu.Atl.10_2G000760.1	913960	920117	+	9	PF01398.24	cd08063
Atlantic			Soltu.Atl.10_2G000760.2	913960	920117	+	7	PF01398.24	cd08063
Atlantic	StOTU23(Atl)	Soltu.Atl.10_2G010530	Soltu.Atl.10_2G010530.1	14791403	14791933	+	1	PF02338.22	cl19932
Atlantic	StMJD4(Atl)	Soltu.Atl.10_4G004170	Soltu.Atl.10_4G004170.1	5896473	5897491	+	2	PF02099.20	pfam02099
Atlantic	StUSP99(Atl)	Soltu.Atl.11_0G003080	Soltu.Atl.11_0G003080.1	2608413	2633693	+	32	PF00443.32	cl34892
Atlantic			Soltu.Atl.11_0G003080.2	2608399	2633693	+	32	PF00443.32	cl34892
Atlantic			Soltu.Atl.11_0G003080.3	2608399	2633693	+	32	PF00443.32	cl34892
Atlantic	StJAMM27(Atl)	Soltu.Atl.11_0G004970	Soltu.Atl.11_0G004970.1	4705049	4709591	+	6	PF01398.24	cd08069
Atlantic	StJAMM28(Atl)	Soltu.Atl.11_0G005600	Soltu.Atl.11_0G005600.1	5631528	5621353	-	6	PF01398.24	cd08064
Atlantic	StUSP100(Atl)	Soltu.Atl.11_1G005250	Soltu.Atl.11_1G005250.1	5085266	5104301	+	28	PF00443.32	cl34892
Atlantic			Soltu.Atl.11_1G005250.2	5085253	5104301	+	28	PF00443.32	cl34892
Atlantic	StJAMM29(Atl)	Soltu.Atl.11_1G007180	Soltu.Atl.11_1G007180.1	7290333	7295049	+	6	PF01398.24	cd08069
Atlantic	StJAMM30(Atl)	Soltu.Atl.11_1G007860	Soltu.Atl.11_1G007860.1	8323184	8312919	-	6	PF01398.24	cd08064
Atlantic	StOTU24(Atl)	Soltu.Atl.11_1G014220	Soltu.Atl.11_1G014220.1	25443313	25450116	+	8	PF02338.22	cl19932
Atlantic			Soltu.Atl.11_1G014220.2	25443307	25450122	+	8	PF02338.22	cl19932
Atlantic			Soltu.Atl.11_1G014220.3	25443307	25450122	+	8	PF02338.22	cl19932
Atlantic	StOTU25(Atl)	Soltu.Atl.11_1G015630	Soltu.Atl.11_1G015630.1	27124625	27135599	+	10	PF02338.22	cl19932
Atlantic			Soltu.Atl.11_1G015630.2	27124625	27135599	+	10	PF02338.22	cl19932
Atlantic			Soltu.Atl.11_1G015630.3	27127741	27135599	+	11	PF02338.22	cl19932
Atlantic			Soltu.Atl.11_1G015630.4	27127741	27135599	+	10	PF02338.22	cl19932
Atlantic	StUSP101(Atl)	Soltu.Atl.11_2G004400	Soltu.Atl.11_2G004400.1	4010615	4036207	+	32	PF00443.32	cl34892
Atlantic			Soltu.Atl.11_2G004400.2	4010615	4036716	+	30	PF00443.32	cl34892
Atlantic			Soltu.Atl.11_2G004400.3	4010615	4036716	+	32	PF00443.32	cl34892
Atlantic			Soltu.Atl.11_2G004400.4	4010731	4036716	+	32	PF00443.32	cl34892
Atlantic	StOTU26(Atl)	Soltu.Atl.11_2G010440	Soltu.Atl.11_2G010440.1	18948101	18953638	+	8	PF02338.22	cl19932
Atlantic	StOTU27(Atl)	Soltu.Atl.11_2G010930	Soltu.Atl.11_2G010930.1	19549548	19560315	+	10	PF02338.22	cl19932
Atlantic			Soltu.Atl.11_2G010930.2	19549533	19560387	+	10	PF02338.22	cl19932
Atlantic			Soltu.Atl.11_2G010930.3	19549533	19560387	+	10	PF02338.22	cl19932
Atlantic			Soltu.Atl.11_2G010930.4	19549533	19560385	+	10	PF02338.22	cl19932
Atlantic	StUSP102(Atl)	Soltu.Atl.11_2G011930	Soltu.Atl.11_2G011930.1	20906910	20930039	+	32	PF00443.32	cl34892
Atlantic			Soltu.Atl.11_2G011930.2	20906914	20930039	+	32	PF00443.32	cl34892
Atlantic			Soltu.Atl.11_2G011930.3	20906887	20930039	+	32	PF00443.32	cl34892
Atlantic			Soltu.Atl.11_2G011930.4	20906910	20930039	+	32	PF00443.32	cl34892
Atlantic			Soltu.Atl.11_2G011930.5	20906910	20929972	+	32	PF00443.32	cl34892
Atlantic			Soltu.Atl.11_2G011930.6	20906914	20930039	+	32	PF00443.32	cl34892
Atlantic			Soltu.Atl.11_2G011930.7	20907032	20929339	+	32	PF00443.32	cl34892
Atlantic	StJAMM31(Atl)	Soltu.Atl.11_3G006340	Soltu.Atl.11_3G006340.1	6909986	6914653	+	6	PF01398.24	cd08069
Atlantic			Soltu.Atl.11_3G006340.2	6909986	6914653	+	6	PF01398.24	cd08069
Atlantic	StJAMM32(Atl)	Soltu.Atl.11_3G007040	Soltu.Atl.11_3G007040.1	7995839	7985687	-	6	PF01398.24	cd08064
Atlantic	StUSP103(Atl)	Soltu.Atl.11_3G013690	Soltu.Atl.11_3G013690.1	31878020	31886732	+	7	PF00443.32	pfam00443
Atlantic	StOTU28(Atl)	Soltu.Atl.11_3G016070	Soltu.Atl.11_3G016070.1	34627007	34633568	+	8	PF02338.22	cl19932
Atlantic			Soltu.Atl.11_3G016070.2	34627002	34633568	+	8	PF02338.22	cl19932
Atlantic			Soltu.Atl.11_3G016070.3	34626969	34633771	+	8	PF02338.22	cl19932
Atlantic			Soltu.Atl.11_3G016070.4	34627002	34633568	+	7	PF02338.22	cl19932
Atlantic			Soltu.Atl.11_3G016070.5	34626969	34633723	+	8	PF02338.22	cl19932
Atlantic	StOTU29(Atl)	Soltu.Atl.11_3G017120	Soltu.Atl.11_3G017120.1	35859485	35870368	+	10	PF02338.22	cl19932
Atlantic			Soltu.Atl.11_3G017120.2	35859433	35870522	+	10	PF02338.22	cl19932
Atlantic	StUSP104(Atl)	Soltu.Atl.11_3G018470	Soltu.Atl.11_3G018470.1	37300358	37323513	+	32	PF00443.32	cl34892
Atlantic			Soltu.Atl.11_3G018470.2	37300372	37323513	+	32	PF00443.32	cl34892
Atlantic			Soltu.Atl.11_3G018470.3	37300372	37323513	+	32	PF00443.32	cl34892
Atlantic			Soltu.Atl.11_3G018470.4	37300331	37323513	+	32	PF00443.32	cl34892
Atlantic			Soltu.Atl.11_3G018470.5	37300358	37323513	+	32	PF00443.32	cl34892
Atlantic			Soltu.Atl.11_3G018470.6	37300358	37323586	+	32	PF00443.32	cl34892
Atlantic			Soltu.Atl.11_3G018470.7	37300298	37323513	+	32	PF00443.32	cl34892
Atlantic	StOTU30(Atl)	Soltu.Atl.11_4G004490	Soltu.Atl.11_4G004490.1	4961176	4958032	-	5	PF02338.22	cl19932
Atlantic			Soltu.Atl.11_4G004490.2	4961271	4957947	-	5	PF02338.22	cl19932
Atlantic	StUSP105(Atl)	Soltu.Atl.11_4G006440	Soltu.Atl.11_4G006440.1	6738868	6765225	+	33	PF00443.32	cl34892
Atlantic			Soltu.Atl.11_4G006440.2	6745580	6765225	+	28	PF00443.32	cl34892
Atlantic			Soltu.Atl.11_4G006440.3	6738992	6765225	+	33	PF00443.32	cl34892
Atlantic			Soltu.Atl.11_4G006440.4	6738868	6765225	+	33	PF00443.32	cl34892
Atlantic	StJAMM33(Atl)	Soltu.Atl.11_4G008660	Soltu.Atl.11_4G008660.1	9415861	9417760	+	4	PF01398.24	cd08069
Atlantic	StJAMM34(Atl)	Soltu.Atl.11_4G009250	Soltu.Atl.11_4G009250.1	10373777	10363724	-	6	PF01398.24	cd08064
Atlantic	StUSP106(Atl)	Soltu.Atl.11_4G013990	Soltu.Atl.11_4G013990.1	22499590	22508283	+	7	PF00443.32	pfam00443
Atlantic	StOTU31(Atl)	Soltu.Atl.11_4G015930	Soltu.Atl.11_4G015930.1	24905449	24912252	+	8	PF02338.22	cl19932
Atlantic			Soltu.Atl.11_4G015930.2	24905449	24912252	+	8	PF02338.22	cl19932
Atlantic			Soltu.Atl.11_4G015930.3	24905449	24912252	+	7	PF02338.22	cl19932
Atlantic			Soltu.Atl.11_4G015930.5	24905449	24912252	+	5	PF02338.22	cl19932
Atlantic	StOTU32(Atl)	Soltu.Atl.11_4G016640	Soltu.Atl.11_4G016640.1	25851712	25862542	+	10	PF02338.22	cl19932
Atlantic			Soltu.Atl.11_4G016640.2	25851712	25862542	+	10	PF02338.22	cl19932
Atlantic			Soltu.Atl.11_4G016640.3	25851711	25862542	+	10	PF02338.22	cl19932
Atlantic			Soltu.Atl.11_4G016640.4	25851712	25862542	+	10	PF02338.22	cl19932
Atlantic	StUSP107(Atl)	Soltu.Atl.12_0G000950	Soltu.Atl.12_0G000950.1	785527	794305	+	11	PF00443.32	cd02661
Atlantic	StJAMM35(Atl)	Soltu.Atl.12_1G000970	Soltu.Atl.12_1G000970.1	884667	878948	-	12	PF01398.24	cd08065
Atlantic			Soltu.Atl.12_1G000970.2	884667	878948	-	12	PF01398.24	cd08065
Atlantic			Soltu.Atl.12_1G000970.3	884667	878948	-	10	PF01398.24	cd08065
Atlantic			Soltu.Atl.12_1G000970.4	884572	876027	-	14	PF01398.24	cd08065
Atlantic	StUSP108(Atl)	Soltu.Atl.12_1G003520	Soltu.Atl.12_1G003520.1	4038034	4026001	-	14	PF00443.32	cd02657
Atlantic	StUSP109(Atl)	Soltu.Atl.12_1G003530	Soltu.Atl.12_1G003530.1	4043213	4040271	-	5	PF00443.32	cl02553;cd16104
Atlantic	StJAMM36(Atl)	Soltu.Atl.12_2G002990	Soltu.Atl.12_2G002990.1	2521496	2515653	-	12	PF01398.24	cd08065
Atlantic			Soltu.Atl.12_2G002990.2	2521496	2515653	-	12	PF01398.24	cd08065
Atlantic			Soltu.Atl.12_2G002990.3	2521459	2515653	-	12	PF01398.24	cd08065
Atlantic			Soltu.Atl.12_2G002990.4	2521496	2515653	-	12	PF01398.24	cd08065
Atlantic	StUSP110(Atl)	Soltu.Atl.12_2G004520	Soltu.Atl.12_2G004520.1	3943555	3952146	+	11	PF00443.32	cd02661
Atlantic			Soltu.Atl.12_2G004520.2	3943639	3951836	+	11	PF00443.32	cd02661
Atlantic	StUSP111(Atl)	Soltu.Atl.12_2G010000	Soltu.Atl.12_2G010000.1	10771540	10760087	-	18	PF00443.32	cd02657;cd16104
Atlantic	StJAMM37(Atl)	Soltu.Atl.12_3G002170	Soltu.Atl.12_3G002170.1	1990956	1985268	-	12	PF01398.24	cd08065
Atlantic			Soltu.Atl.12_3G002170.2	1990971	1985227	-	12	PF01398.24	cd08065
Atlantic			Soltu.Atl.12_3G002170.3	1990871	1982491	-	14	PF01398.24	cd08065
Atlantic	StUSP112(Atl)	Soltu.Atl.12_3G003650	Soltu.Atl.12_3G003650.1	3407669	3416262	+	11	PF00443.32	cd02661
Atlantic	StUSP113(Atl)	Soltu.Atl.12_3G008120	Soltu.Atl.12_3G008120.1	8836289	8824822	-	18	PF00443.32	cd02657;cd16104
Atlantic			Soltu.Atl.12_3G008120.2	8836289	8824822	-	15	PF00443.32	cd02657
Atlantic			Soltu.Atl.12_3G008120.3	8836289	8824822	-	17	PF00443.32	cd02657;cd16104
Atlantic	StJAMM38(Atl)	Soltu.Atl.12_4G001200	Soltu.Atl.12_4G001200.1	1012095	1003550	-	14	PF01398.24	cd08065
Atlantic			Soltu.Atl.12_4G001200.2	1012095	1003550	-	14	PF01398.24	cd08065
C88	StUSP1(C88)	C88_C00H1G002080	C88_C00H1G002080.1	46408	45474	-	3	PF00443.32	cd02257
C88	StUSP2(C88)	C88_C00H1G002090	C88_C00H1G002090.1	61820	58485	-	8	PF00443.32	cl02553
C88	StUCH1(C88)	C88_C00H1G004100	C88_C00H1G004100.1	101588	114163	+	8	PF01088.24	cl08306
C88	StUSP3(C88)	C88_C00H3G056380	C88_C00H3G056380.1	1581640	1594991	+	10	PF00443.32	cl02553
C88	StJAMM1(C88)	C88_C01H1G017870	C88_C01H1G017870.1	65223757	65242859	+	14	PF01398.24	cd08066
C88	StUSP4(C88)	C88_C01H1G023380	C88_C01H1G023380.1	75954511	75938855	-	6	PF00443.32	pfam00443
C88			C88_C01H1G023380.2	75953984	75938860	-	6	PF00443.32	pfam00443
C88	StOTU1(C88)	C88_C01H1G029250	C88_C01H1G029250.1	82651216	82652142	+	1	PF02338.22	pfam02338
C88	StUSP5(C88)	C88_C01H1G040150	C88_C01H1G040150.1	92827338	92822349	-	6	PF00443.32	cd02663
C88	StJAMM2(C88)	C88_C01H2G065620	C88_C01H2G065620.1	58930078	58939014	+	14	PF01398.24	cd08066
C88	StUSP6(C88)	C88_C01H2G071390	C88_C01H2G071390.1	70279744	70269369	-	6	PF00443.32	pfam00443
C88	StUSP7(C88)	C88_C01H2G088010	C88_C01H2G088010.1	87231282	87226452	-	6	PF00443.32	cd02663
C88	StJAMM3(C88)	C88_C01H3G112380	C88_C01H3G112380.1	52269524	52278887	+	14	PF01398.24	cd08066
C88	StUSP8(C88)	C88_C01H3G117740	C88_C01H3G117740.1	62348902	62340141	-	12	PF00443.32	pfam00443
C88	StUSP9(C88)	C88_C01H3G117790	C88_C01H3G117790.1	62407096	62396780	-	6	PF00443.32	pfam00443
C88	StOTU2(C88)	C88_C01H3G123770	C88_C01H3G123770.2	69446591	69448255	+	1	PF02338.22	pfam02338
C88	StUSP10(C88)	C88_C01H3G134380	C88_C01H3G134380.1	79228439	79223658	-	6	PF00443.32	cd02663
C88	StJAMM4(C88)	C88_C01H4G159040	C88_C01H4G159040.1	59753193	59762556	+	14	PF01398.24	cd08066
C88	StUSP11(C88)	C88_C01H4G164460	C88_C01H4G164460.1	70107414	70117807	+	6	PF00443.32	pfam00443
C88	StUSP12(C88)	C88_C01H4G164600	C88_C01H4G164600.1	70329045	70318327	-	6	PF00443.32	pfam00443
C88	StUSP13(C88)	C88_C01H4G182210	C88_C01H4G182210.1	87630146	87625157	-	6	PF00443.32	cd02663
C88	StUSP14(C88)	C88_C02H1G000830	C88_C02H1G000830.1	7124648	7121337	-	7	PF00443.32	cl02553
C88	StUSP15(C88)	C88_C02H1G010850	C88_C02H1G010850.1	31037695	31029291	-	8	PF00443.32	cd02669
C88			C88_C02H1G010850.2	31037695	31029291	-	9	PF00443.32	cd02669
C88			C88_C02H1G010850.3	31037695	31031126	-	7	PF00443.32	cl02553
C88	StUSP16(C88)	C88_C02H2G032960	C88_C02H2G032960.1	4172853	4169722	-	7	PF00443.32	cl02553
C88	StUSP17(C88)	C88_C02H2G043270	C88_C02H2G043270.1	27195220	27188091	-	9	PF00443.32	cd02669
C88			C88_C02H2G043270.2	27196278	27188091	-	9	PF00443.32	cd02669
C88			C88_C02H2G043270.3	27197428	27188091	-	9	PF00443.32	cd02669
C88	StUSP18(C88)	C88_C02H3G075790	C88_C02H3G075790.1	26576728	26568398	-	9	PF00443.32	cd02669
C88	StUSP19(C88)	C88_C02H4G108150	C88_C02H4G108150.1	27852026	27841917	-	9	PF00443.32	cd02669
C88	StOTU3(C88)	C88_C03H1G005540	C88_C03H1G005540.1	7918412	7899331	-	11	PF02338.22	cl19932
C88			C88_C03H1G005540.2	7918412	7903640	-	11	PF02338.22	cl19932
C88			C88_C03H1G005540.3	7918412	7903640	-	10	PF02338.22	cl19932
C88			C88_C03H1G005540.4	7918412	7903640	-	10	PF02338.22	cl19932
C88			C88_C03H1G005540.5	7918412	7903640	-	11	PF02338.22	cl19932
C88	StUCH2(C88)	C88_C03H1G007950	C88_C03H1G007950.1	25784343	25796889	+	8	PF01088.24	cl08306
C88	StUSP20(C88)	C88_C03H1G010690	C88_C03H1G010690.1	37521994	37542525	+	13	PF00443.32	cd02668;cd01795;cl12116;pfam06337
C88	StUSP21(C88)	C88_C03H1G024960	C88_C03H1G024960.1	57971988	57954835	-	20	PF00443.32	pfam00443
C88	StJAMM5(C88)	C88_C03H1G030990	C88_C03H1G030990.1	63402972	63395816	-	14	PF01398.24	cd08066
C88			C88_C03H1G030990.2	63402972	63395831	-	14	PF01398.24	cd08066
C88			C88_C03H1G030990.3	63402972	63395831	-	13	PF01398.24	cd08066
C88	StOTU4(C88)	C88_C03H2G040650	C88_C03H2G040650.1	8081621	8062539	-	11	PF02338.22	cl19932
C88			C88_C03H2G040650.2	8081621	8062539	-	11	PF02338.22	cl19932
C88			C88_C03H2G040650.3	8081621	8066894	-	11	PF02338.22	cl19932
C88			C88_C03H2G040650.4	8081621	8066894	-	11	PF02338.22	cl19932
C88	StUCH3(C88)	C88_C03H2G043220	C88_C03H2G043220.1	27183308	27170737	-	8	PF01088.24	cl08306
C88	StUSP22(C88)	C88_C03H2G045560	C88_C03H2G045560.1	36892105	36912634	+	12	PF00443.32	cd02668;cd01795;cl12116;pfam06337
C88			C88_C03H2G045560.2	36892105	36912634	+	13	PF00443.32	cd02668;cd01795;cl12116;pfam06337
C88	StUSP23(C88)	C88_C03H2G060040	C88_C03H2G060040.1	57088136	57078717	-	15	PF00443.32	pfam00443
C88	StJAMM6(C88)	C88_C03H2G065800	C88_C03H2G065800.1	62415295	62407615	-	14	PF01398.24	cd08066
C88			C88_C03H2G065800.2	62415222	62408098	-	13	PF01398.24	cd08066
C88			C88_C03H2G065800.3	62415222	62408098	-	13	PF01398.24	cd08066
C88			C88_C03H2G065800.4	62415295	62408098	-	14	PF01398.24	cd08066
C88			C88_C03H2G065800.5	62415295	62408098	-	13	PF01398.24	cd08066
C88	StOTU5(C88)	C88_C03H3G075840	C88_C03H3G075840.1	8701509	8682428	-	11	PF02338.22	cl19932
C88			C88_C03H3G075840.2	8701509	8686737	-	11	PF02338.22	cl19932
C88			C88_C03H3G075840.3	8701509	8686737	-	10	PF02338.22	cl19932
C88	StUCH4(C88)	C88_C03H3G078140	C88_C03H3G078140.1	25993366	26005485	+	7	PF01088.24	cl08306
C88	StUSP24(C88)	C88_C03H3G080830	C88_C03H3G080830.1	37688008	37708486	+	13	PF00443.32	cd02668;cd01795;cl12116;pfam06337
C88	StUSP25(C88)	C88_C03H3G095280	C88_C03H3G095280.1	57677915	57660339	-	20	PF00443.32	pfam00443
C88			C88_C03H3G095280.2	57677915	57660339	-	20	PF00443.32	pfam00443
C88	StJAMM7(C88)	C88_C03H3G101370	C88_C03H3G101370.1	63085732	63078591	-	14	PF01398.24	cd08066
C88			C88_C03H3G101370.2	63085732	63078591	-	14	PF01398.24	cd08066
C88	StOTU6(C88)	C88_C03H4G110960	C88_C03H4G110960.1	7383841	7369026	-	11	PF02338.22	cl19932
C88			C88_C03H4G110960.2	7383841	7369026	-	10	PF02338.22	cl19932
C88			C88_C03H4G110960.3	7383841	7369026	-	11	PF02338.22	cl19932
C88	StUCH5(C88)	C88_C03H4G113490	C88_C03H4G113490.1	25445437	25433291	-	7	PF01088.24	cl08306
C88	StUSP26(C88)	C88_C03H4G115790	C88_C03H4G115790.1	34722200	34741562	+	13	PF00443.32	cd02668;cd01795;cl12116;pfam06337
C88			C88_C03H4G115790.2	34722200	34742676	+	13	PF00443.32	cd02668;cd01795;cl12116;pfam06337
C88	StUSP27(C88)	C88_C03H4G129770	C88_C03H4G129770.1	54675636	54658448	-	20	PF00443.32	pfam00443
C88	StJAMM8(C88)	C88_C03H4G135820	C88_C03H4G135820.1	60218521	60211368	-	14	PF01398.24	cd08066
C88	StJAMM9(C88)	C88_C04H1G011710	C88_C04H1G011710.1	19739776	19726288	-	7	PF01398.24	cl13996
C88			C88_C04H1G011710.2	19739776	19726288	-	8	PF01398.24	cd08066
C88	StOTU7(C88)	C88_C04H1G013020	C88_C04H1G013020.1	28046923	28031154	-	9	PF10275.12	pfam10275
C88			C88_C04H1G013020.2	28046923	28031154	-	8	PF10275.12	pfam10275
C88			C88_C04H1G013020.3	28046923	28031154	-	8	PF10275.12	pfam10275
C88			C88_C04H1G013020.4	28046816	28031326	-	8	PF10275.12	pfam10275
C88	StOTU8(C88)	C88_C04H1G014260	C88_C04H1G014260.1	37487733	37504104	+	10	PF02338.22	cl19932
C88			C88_C04H1G014260.10	37487733	37504104	+	10	PF02338.22	cl19932
C88			C88_C04H1G014260.11	37487756	37504121	+	9	PF02338.22	cl19932
C88			C88_C04H1G014260.2	37487733	37504104	+	10	PF02338.22	cl19932
C88			C88_C04H1G014260.3	37487733	37504104	+	10	PF02338.22	cl19932
C88			C88_C04H1G014260.4	37487733	37504104	+	10	PF02338.22	cl19932
C88			C88_C04H1G014260.5	37487733	37504104	+	10	PF02338.22	cl19932
C88			C88_C04H1G014260.6	37487733	37504104	+	9	PF02338.22	cl19932
C88			C88_C04H1G014260.7	37487733	37504104	+	9	PF02338.22	cl19932
C88	StUSP28(C88)	C88_C04H1G017220	C88_C04H1G017220.1	47673570	47686096	+	6	PF00443.32	cd02663
C88	StOTU9(C88)	C88_C04H1G018560	C88_C04H1G018560.1	50693443	50696764	+	2	PF02338.22	pfam02338;cl26550
C88			C88_C04H1G018560.2	50693443	50697075	+	3	PF02338.22	pfam02338;cl26550
C88	StUSP29(C88)	C88_C04H1G019400	C88_C04H1G019400.1	51726512	51708261	-	10	PF00443.32	cl02553
C88	StUSP30(C88)	C88_C04H1G026150	C88_C04H1G026150.1	62858511	62867336	+	10	PF00443.32	cl02553
C88			C88_C04H1G026150.2	62858511	62867336	+	11	PF00443.32	cl02553
C88	StJAMM10(C88)	C88_C04H1G029040	C88_C04H1G029040.1	66352986	66347691	-	6	PF01398.24	cd08069
C88	StJAMM11(C88)	C88_C04H2G046260	C88_C04H2G046260.1	21712276	21702792	-	7	PF01398.24	cd08066
C88			C88_C04H2G046260.2	21712276	21702792	-	7	PF01398.24	cd08066
C88	StOTU10(C88)	C88_C04H2G048480	C88_C04H2G048480.1	38992360	39009522	+	8	PF10275.12	pfam10275
C88			C88_C04H2G048480.2	38992753	39009522	+	8	PF10275.12	pfam10275
C88	StOTU11(C88)	C88_C04H2G049770	C88_C04H2G049770.1	44055481	44068353	+	8	PF02338.22	cl19932
C88			C88_C04H2G049770.2	44055481	44071796	+	10	PF02338.22	cl19932
C88			C88_C04H2G049770.3	44055481	44071796	+	10	PF02338.22	cl19932
C88			C88_C04H2G049770.4	44055481	44071796	+	10	PF02338.22	cl19932
C88			C88_C04H2G049770.5	44055481	44071796	+	10	PF02338.22	cl19932
C88	StUSP31(C88)	C88_C04H2G053090	C88_C04H2G053090.1	55545441	55556688	+	7	PF00443.32	cd02663
C88			C88_C04H2G053090.2	55545441	55556688	+	6	PF00443.32	cd02663
C88	StOTU12(C88)	C88_C04H2G054640	C88_C04H2G054640.1	58681033	58684336	+	2	PF02338.22	pfam02338;cl26550
C88			C88_C04H2G054640.2	58682134	58684336	+	2	PF02338.22	pfam02338;cl26550
C88	StUSP32(C88)	C88_C04H2G055650	C88_C04H2G055650.1	59878555	59865238	-	10	PF00443.32	cl02553
C88	StUSP33(C88)	C88_C04H2G062510	C88_C04H2G062510.1	70886098	70896668	+	11	PF00443.32	cl02553
C88			C88_C04H2G062510.2	70887870	70896668	+	9	PF00443.32	cl02553
C88			C88_C04H2G062510.3	70887870	70896668	+	11	PF00443.32	cl02553
C88	StJAMM12(C88)	C88_C04H2G065510	C88_C04H2G065510.1	74521940	74516709	-	7	PF01398.24	cd08069
C88	StOTU13(C88)	C88_C04H3G081830	C88_C04H3G081830.1	24957219	24948401	-	8	PF10275.12	pfam10275
C88	StOTU14(C88)	C88_C04H3G083600	C88_C04H3G083600.1	38798841	38816003	+	10	PF02338.22	cl19932
C88			C88_C04H3G083600.2	38798841	38816003	+	10	PF02338.22	cl19932
C88			C88_C04H3G083600.3	38798841	38816003	+	10	PF02338.22	cl19932
C88			C88_C04H3G083600.4	38798841	38816003	+	10	PF02338.22	cl19932
C88			C88_C04H3G083600.5	38798841	38816003	+	10	PF02338.22	cl19932
C88			C88_C04H3G083600.6	38798841	38816019	+	10	PF02338.22	cl19932
C88	StUSP34(C88)	C88_C04H3G086320	C88_C04H3G086320.1	48104163	48115397	+	7	PF00443.32	cd02663
C88			C88_C04H3G086320.2	48104163	48115397	+	6	PF00443.32	cd02663
C88	StOTU15(C88)	C88_C04H3G087590	C88_C04H3G087590.1	51023479	51033910	+	2	PF02338.22	pfam02338;cl26550
C88			C88_C04H3G087590.2	51023479	51033910	+	2	PF02338.22	pfam02338;cl26550
C88	StUSP35(C88)	C88_C04H3G088110	C88_C04H3G088110.1	51712688	51699405	-	10	PF00443.32	cl02553
C88	StUSP36(C88)	C88_C04H3G093150	C88_C04H3G093150.1	58953455	58944720	-	11	PF00443.32	cl02553
C88			C88_C04H3G093150.2	58953455	58944721	-	5	PF00443.32	cl02553
C88	StJAMM13(C88)	C88_C04H3G096160	C88_C04H3G096160.1	62643505	62638676	-	6	PF01398.24	cd08069
C88			C88_C04H3G096160.2	62643803	62638676	-	5	PF01398.24	cd08069
C88			C88_C04H3G096160.3	62643803	62638676	-	6	PF01398.24	cd08069
C88	StJAMM14(C88)	C88_C04H4G112070	C88_C04H4G112070.1	20988404	21001938	+	8	PF01398.24	cd08066
C88			C88_C04H4G112070.2	20988404	21001938	+	8	PF01398.24	cd08066
C88			C88_C04H4G112070.3	20990128	21001938	+	7	PF01398.24	cd08066
C88	StOTU16(C88)	C88_C04H4G113320	C88_C04H4G113320.1	30234905	30255956	+	8	PF10275.12	pfam10275
C88	StOTU17(C88)	C88_C04H4G114560	C88_C04H4G114560.1	36917884	36937100	+	12	PF02338.22	cl19932
C88	StOTU18(C88)	C88_C04H4G114560	C88_C04H4G114560.10	36921587	36937100	+	9	PF02338.22	cl19932
C88			C88_C04H4G114560.11	36921587	36937100	+	10	PF02338.22	cl19932
C88			C88_C04H4G114560.2	36921587	36933685	+	8	PF02338.22	cl19932
C88			C88_C04H4G114560.3	36921587	36933685	+	8	PF02338.22	cl19932
C88			C88_C04H4G114560.4	36921587	36937100	+	10	PF02338.22	cl19932
C88			C88_C04H4G114560.5	36921587	36937100	+	10	PF02338.22	cl19932
C88			C88_C04H4G114560.6	36921587	36937100	+	10	PF02338.22	cl19932
C88			C88_C04H4G114560.7	36921587	36937100	+	10	PF02338.22	cl19932
C88			C88_C04H4G114560.8	36921587	36937100	+	10	PF02338.22	cl19932
C88			C88_C04H4G114560.9	36921587	36937100	+	9	PF02338.22	cl19932
C88	StUSP37(C88)	C88_C04H4G117380	C88_C04H4G117380.1	47607902	47619475	+	6	PF00443.32	cd02663
C88	StOTU19(C88)	C88_C04H4G118720	C88_C04H4G118720.1	50671054	50674415	+	2	PF02338.22	pfam02338;cl26550
C88			C88_C04H4G118720.2	50672002	50674415	+	3	PF02338.22	pfam02338;cl26550
C88	StUSP38(C88)	C88_C04H4G119380	C88_C04H4G119380.1	51400989	51387672	-	10	PF00443.32	cl02553
C88	StUSP39(C88)	C88_C04H4G125750	C88_C04H4G125750.1	61164976	61173821	+	11	PF00443.32	cl02553
C88	StJAMM15(C88)	C88_C04H4G128620	C88_C04H4G128620.1	64538745	64533651	-	6	PF01398.24	cd08069
C88	StOTU20(C88)	C88_C05H1G016340	C88_C05H1G016340.1	42492138	42510189	+	9	PF02338.22	cl19932
C88	StJAMM16(C88)	C88_C05H1G022510	C88_C05H1G022510.1	55271626	55267383	-	5	PF01398.24	cd08064
C88			C88_C05H1G022510.2	55271626	55267383	-	6	PF01398.24	cd08064
C88	StUSP40(C88)	C88_C05H1G023570	C88_C05H1G023570.1	56361518	56366885	+	2	PF00443.32	cl02553;cl35019
C88	StUSP41(C88)	C88_C05H1G025190	C88_C05H1G025190.1	57991726	57971194	-	31	PF00443.32	cl34892
C88	StOTU21(C88)	C88_C05H2G040520	C88_C05H2G040520.2	23817885	23836596	+	9	PF02338.22	cl19932
C88	StJAMM17(C88)	C88_C05H2G048620	C88_C05H2G048620.1	49085830	49081664	-	6	PF01398.24	cd08064
C88	StUSP42(C88)	C88_C05H2G049680	C88_C05H2G049680.1	50108865	50114222	+	2	PF00443.32	cl02553;cl35019
C88	StUSP43(C88)	C88_C05H2G051420	C88_C05H2G051420.1	52024364	52002357	-	31	PF00443.32	cl34892
C88			C88_C05H2G051420.2	52024939	52002357	-	32	PF00443.32	cl34892
C88	StOTU22(C88)	C88_C05H3G068390	C88_C05H3G068390.1	36537062	36517629	-	9	PF02338.22	cl19932
C88	StJAMM18(C88)	C88_C05H3G074880	C88_C05H3G074880.1	52321074	52316954	-	6	PF01398.24	cd08064
C88			C88_C05H3G074880.2	52321078	52317011	-	4	PF01398.24	cd08064
C88	StUSP44(C88)	C88_C05H3G075960	C88_C05H3G075960.1	53357401	53362576	+	2	PF00443.32	cl02553;cl35019
C88	StUSP45(C88)	C88_C05H3G077780	C88_C05H3G077780.2	55302179	55280756	-	32	PF00443.32	cl34892
C88	StOTU23(C88)	C88_C05H4G094760	C88_C05H4G094760.1	35263687	35244298	-	9	PF02338.22	cl19932
C88	StUSP46(C88)	C88_C05H4G102030	C88_C05H4G102030.1	51990805	51986545	-	2	PF00443.32	cl02553;cl35019
C88	StUSP47(C88)	C88_C05H4G103610	C88_C05H4G103610.1	53458144	53436805	-	32	PF00443.32	cl34892
C88			C88_C05H4G103610.2	53458144	53436812	-	31	PF00443.32	cl34892
C88	StUCH6(C88)	C88_C06H1G017880	C88_C06H1G017880.1	48993189	48987323	-	12	PF01088.24	cd09616
C88	StJAMM19(C88)	C88_C06H1G022750	C88_C06H1G022750.1	54419219	54405027	-	8	PF01398.24	cl13996
C88	StUSP48(C88)	C88_C06H1G025470	C88_C06H1G025470.1	56892443	56902285	+	15	PF00443.32	pfam00443
C88	StJAMM20(C88)	C88_C06H1G027490	C88_C06H1G027490.1	58524238	58519331	-	6	PF01398.24	cd08069
C88	StUSP49(C88)	C88_C06H1G028180	C88_C06H1G028180.1	59127571	59147028	+	32	PF00443.32	cl34892
C88	StUSP50(C88)	C88_C06H1G028280	C88_C06H1G028280.1	59234128	59221429	-	13	PF00443.32	cl35019
C88			C88_C06H1G028280.2	59234128	59221429	-	12	PF00443.32	cl35019
C88	StOTU24(C88)	C88_C06H1G028530	C88_C06H1G028530.1	59501644	59493858	-	8	PF02338.22	cl19932
C88			C88_C06H1G028530.2	59501676	59493858	-	6	PF02338.22	cl19932
C88	StUCH7(C88)	C88_C06H2G050600	C88_C06H2G050600.1	45286478	45279820	-	9	PF01088.24	cd09616
C88			C88_C06H2G050600.2	45286478	45279820	-	9	PF01088.24	cd09616
C88			C88_C06H2G050600.3	45286478	45281201	-	9	PF01088.24	cd09616
C88			C88_C06H2G050600.4	45286478	45281201	-	9	PF01088.24	cd09616
C88	StJAMM21(C88)	C88_C06H2G055720	C88_C06H2G055720.1	50731718	50717832	-	7	PF01398.24	cl13996
C88			C88_C06H2G055720.2	50731718	50717832	-	7	PF01398.24	cl13996
C88	StUSP51(C88)	C88_C06H2G057920	C88_C06H2G057920.1	52761604	52771394	+	15	PF00443.32	pfam00443
C88			C88_C06H2G057920.3	52761655	52771394	+	15	PF00443.32	pfam00443
C88	StJAMM22(C88)	C88_C06H2G059940	C88_C06H2G059940.1	54399783	54394792	-	6	PF01398.24	cd08069
C88	StUSP52(C88)	C88_C06H2G060640	C88_C06H2G060640.1	54997621	55017077	+	31	PF00443.32	cl34892
C88			C88_C06H2G060640.2	54997621	55017077	+	32	PF00443.32	cl34892
C88	StUSP53(C88)	C88_C06H2G060750	C88_C06H2G060750.1	55104854	55092156	-	13	PF00443.32	cl35019
C88	StOTU25(C88)	C88_C06H2G061000	C88_C06H2G061000.1	55366450	55358638	-	8	PF02338.22	cl19932
C88			C88_C06H2G061000.2	55366450	55358638	-	6	PF02338.22	cl19932
C88	StUCH8(C88)	C88_C06H3G083310	C88_C06H3G083310.1	43908007	43902229	-	9	PF01088.24	cd09616
C88			C88_C06H3G083310.2	43908007	43902229	-	9	PF01088.24	cd09616
C88	StJAMM23(C88)	C88_C06H3G089170	C88_C06H3G089170.1	50388323	50373880	-	7	PF01398.24	cl13996
C88			C88_C06H3G089170.2	50388323	50373880	-	7	PF01398.24	cl13996
C88	StUSP54(C88)	C88_C06H3G091320	C88_C06H3G091320.1	52382274	52392064	+	15	PF00443.32	pfam00443
C88			C88_C06H3G091320.2	52382325	52392064	+	15	PF00443.32	pfam00443
C88	StJAMM24(C88)	C88_C06H3G093310	C88_C06H3G093310.1	54010667	54005737	-	6	PF01398.24	cd08069
C88	StUSP55(C88)	C88_C06H3G094020	C88_C06H3G094020.1	54675362	54694534	+	31	PF00443.32	cl34892
C88			C88_C06H3G094020.2	54675362	54694534	+	32	PF00443.32	cl34892
C88	StUSP56(C88)	C88_C06H3G094120	C88_C06H3G094120.1	54797426	54784725	-	13	PF00443.32	cl35019
C88	StOTU26(C88)	C88_C06H3G094380	C88_C06H3G094380.1	55052877	55045014	-	6	PF02338.22	cl19932
C88			C88_C06H3G094380.2	55052877	55045126	-	8	PF02338.22	cl19932
C88			C88_C06H3G094380.3	55052877	55045126	-	6	PF02338.22	cl19932
C88			C88_C06H3G094380.4	55052877	55045126	-	8	PF02338.22	cl19932
C88	StUSP57(C88)	C88_C06H4G107680	C88_C06H4G107680.1	26217587	26213326	-	3	PF00443.32	cl02553
C88	StUCH9(C88)	C88_C06H4G115930	C88_C06H4G115930.1	43719026	43713240	-	9	PF01088.24	cd09616
C88			C88_C06H4G115930.2	43719026	43713240	-	9	PF01088.24	cd09616
C88	StJAMM25(C88)	C88_C06H4G121080	C88_C06H4G121080.1	49389010	49374709	-	7	PF01398.24	cl13996
C88	StUSP58(C88)	C88_C06H4G123370	C88_C06H4G123370.1	51469338	51478932	+	15	PF00443.32	pfam00443
C88	StJAMM26(C88)	C88_C06H4G125440	C88_C06H4G125440.1	53110923	53105993	-	6	PF01398.24	cd08069
C88	StUSP59(C88)	C88_C06H4G126130	C88_C06H4G126130.1	53712062	53731464	+	31	PF00443.32	cl34892
C88	StUSP60(C88)	C88_C06H4G126230	C88_C06H4G126230.1	53818564	53805865	-	13	PF00443.32	cl35019
C88			C88_C06H4G126230.2	53818564	53805865	-	12	PF00443.32	cl35019
C88	StOTU27(C88)	C88_C06H4G126530	C88_C06H4G126530.1	54073853	54065751	-	6	PF02338.22	cl19932
C88			C88_C06H4G126530.2	54073853	54065751	-	8	PF02338.22	cl19932
C88			C88_C06H4G126530.3	54073853	54065751	-	8	PF02338.22	cl19932
C88			C88_C06H4G126530.4	54073853	54065751	-	6	PF02338.22	cl19932
C88	StUSP61(C88)	C88_C07H1G000470	C88_C07H1G000470.1	621676	630325	+	8	PF00443.32	cl02553
C88			C88_C07H1G000470.2	621676	630328	+	10	PF00443.32	cd02661
C88	StUSP62(C88)	C88_C07H1G002970	C88_C07H1G002970.1	3175653	3189197	+	9	PF00443.32	cl02553
C88			C88_C07H1G002970.2	3175653	3189197	+	11	PF00443.32	cl02553
C88	StUSP63(C88)	C88_C07H1G007230	C88_C07H1G007230.1	15744324	15741445	-	6	PF00443.32	cl02553
C88	StOTU28(C88)	C88_C07H1G012800	C88_C07H1G012800.1	43232332	43252215	+	12	PF02338.22	cl19932
C88	StUSP64(C88)	C88_C07H1G021090	C88_C07H1G021090.1	53503868	53491184	-	8	PF00443.32	cd02661
C88			C88_C07H1G021090.2	53503868	53491186	-	8	PF00443.32	cd02661
C88	StUSP65(C88)	C88_C07H1G021310	C88_C07H1G021310.1	53795167	53805775	+	13	PF00443.32	cd02661
C88			C88_C07H1G021310.2	53795365	53805773	+	13	PF00443.32	cd02661
C88	StUSP66(C88)	C88_C07H1G023130	C88_C07H1G023130.1	55419289	55409117	-	19	PF00443.32	cd02658;cl34941
C88			C88_C07H1G023130.2	55419289	55409117	-	20	PF00443.32	cd02658;cl34941
C88			C88_C07H1G023130.3	55419289	55409117	-	20	PF00443.32	cd02658;cl34941
C88	StJAMM27(C88)	C88_C07H1G026020	C88_C07H1G026020.1	57740409	57737698	-	5	PF01398.24	cl13996
C88	StUSP67(C88)	C88_C07H2G026970	C88_C07H2G026970.1	922785	931453	+	10	PF00443.32	cd02661
C88			C88_C07H2G026970.2	922785	931453	+	10	PF00443.32	cd02661
C88			C88_C07H2G026970.3	922785	931453	+	10	PF00443.32	cd02661
C88			C88_C07H2G026970.4	922793	931442	+	8	PF00443.32	cl02553
C88			C88_C07H2G026970.5	922793	931442	+	7	PF00443.32	cl02553
C88			C88_C07H2G026970.6	922793	931442	+	7	PF00443.32	cl02553
C88	StUSP68(C88)	C88_C07H2G029990	C88_C07H2G029990.1	3850227	3863698	+	9	PF00443.32	cl02553
C88			C88_C07H2G029990.2	3850227	3863698	+	11	PF00443.32	cl02553
C88	StOTU29(C88)	C88_C07H2G040110	C88_C07H2G040110.1	37999986	38005766	+	8	PF02338.22	cl19932
C88			C88_C07H2G040110.2	37999986	38005766	+	9	PF02338.22	cl19932
C88			C88_C07H2G040110.3	37999986	38005766	+	9	PF02338.22	cl19932
C88	StUSP69(C88)	C88_C07H2G048060	C88_C07H2G048060.1	47448022	47435758	-	8	PF00443.32	cd02661
C88	StUSP70(C88)	C88_C07H2G048420	C88_C07H2G048420.1	48001580	48011887	+	13	PF00443.32	cd02661
C88			C88_C07H2G048420.2	48001580	48011921	+	13	PF00443.32	cd02661
C88			C88_C07H2G048420.3	48001580	48011921	+	12	PF00443.32	cd02661
C88			C88_C07H2G048420.4	48001580	48011921	+	13	PF00443.32	cd02661
C88			C88_C07H2G048420.5	48001591	48011921	+	11	PF00443.32	cd02661
C88			C88_C07H2G048420.6	48002665	48011887	+	13	PF00443.32	cd02661
C88			C88_C07H2G048420.7	48002665	48011921	+	11	PF00443.32	cd02661
C88	StUSP71(C88)	C88_C07H2G050240	C88_C07H2G050240.1	49769468	49759314	-	20	PF00443.32	cd02658;cl34941
C88			C88_C07H2G050240.2	49769468	49759314	-	20	PF00443.32	cd02658;cl34941
C88			C88_C07H2G050240.3	49769468	49759314	-	19	PF00443.32	cd02658;cl34941
C88			C88_C07H2G050240.4	49769468	49759314	-	20	PF00443.32	cd02658;cl34941
C88	StOTU30(C88)	C88_C07H2G051420	C88_C07H2G051420.1	50661403	50667201	+	8	PF02338.22	cl26550
C88			C88_C07H2G051420.2	50661403	50667203	+	8	PF02338.22	cl26550
C88			C88_C07H2G051420.3	50661403	50667203	+	8	PF02338.22	cl26550
C88	StJAMM28(C88)	C88_C07H2G053200	C88_C07H2G053200.1	52113334	52117656	+	9	PF01398.24	cd08063
C88	StUSP72(C88)	C88_C07H3G054120	C88_C07H3G054120.1	621636	630325	+	7	PF00443.32	cd02661
C88			C88_C07H3G054120.2	621676	630325	+	10	PF00443.32	cd02661
C88	StUSP73(C88)	C88_C07H3G056670	C88_C07H3G056670.1	3297884	3311193	+	8	PF00443.32	cl02553
C88			C88_C07H3G056670.2	3297898	3302638	+	3	PF00443.32	cl02553
C88	StOTU31(C88)	C88_C07H3G066830	C88_C07H3G066830.1	38673351	38694192	+	12	PF02338.22	cl19932
C88	StUSP74(C88)	C88_C07H3G072020	C88_C07H3G072020.1	45453631	45466307	+	8	PF00443.32	cd02661
C88	StUSP75(C88)	C88_C07H3G075110	C88_C07H3G075110.1	48652275	48753807	+	11	PF00443.32	cd02661
C88			C88_C07H3G075110.2	48743432	48753807	+	13	PF00443.32	cd02661
C88			C88_C07H3G075110.3	48743432	48753809	+	11	PF00443.32	cd02661
C88			C88_C07H3G075110.4	48743432	48753809	+	13	PF00443.32	cd02661
C88			C88_C07H3G075110.5	48743664	48753788	+	13	PF00443.32	cd02661
C88	StUSP76(C88)	C88_C07H3G077050	C88_C07H3G077050.1	50523187	50513155	-	20	PF00443.32	cd02658;cl34941
C88	StJAMM29(C88)	C88_C07H3G079990	C88_C07H3G079990.1	52884722	52879855	-	10	PF01398.24	cd08063
C88	StUSP77(C88)	C88_C07H4G080990	C88_C07H4G080990.1	1177275	1185961	+	10	PF00443.32	cd02661
C88			C88_C07H4G080990.2	1177275	1186185	+	10	PF00443.32	cd02661
C88	StUSP78(C88)	C88_C07H4G083530	C88_C07H4G083530.1	3808769	3822062	+	8	PF00443.32	cl02553
C88			C88_C07H4G083530.2	3808769	3822062	+	9	PF00443.32	cl02553
C88	StUSP79(C88)	C88_C07H4G088030	C88_C07H4G088030.1	15381734	15378649	-	6	PF00443.32	cl02553
C88	StOTU32(C88)	C88_C07H4G093690	C88_C07H4G093690.1	37740912	37760095	+	13	PF02338.22	cl19932
C88	StUSP80(C88)	C88_C07H4G101610	C88_C07H4G101610.1	47549073	47536390	-	8	PF00443.32	cd02661
C88			C88_C07H4G101610.2	47549072	47536443	-	8	PF00443.32	cd02661
C88	StUSP81(C88)	C88_C07H4G101830	C88_C07H4G101830.1	47836028	47846653	+	13	PF00443.32	cd02661
C88	StOTU33(C88)	C88_C07H4G104310	C88_C07H4G104310.1	50048864	50054608	+	8	PF02338.22	cl26550
C88			C88_C07H4G104310.2	50048864	50054608	+	8	PF02338.22	cl26550
C88			C88_C07H4G104310.3	50048864	50054664	+	8	PF02338.22	cl26550
C88	StJAMM30(C88)	C88_C07H4G105910	C88_C07H4G105910.1	51320158	51324473	+	9	PF01398.24	cd08063
C88	StUSP82(C88)	C88_C08H1G003720	C88_C08H1G003720.1	5252237	5250180	-	5	PF00443.32	cl02553
C88	StUSP83(C88)	C88_C08H1G006790	C88_C08H1G006790.1	12350083	12340407	-	12	PF00443.32	cl02553
C88	StUSP84(C88)	C88_C08H1G007160	C88_C08H1G007160.1	14206188	14209393	+	6	PF00443.32	cl02553
C88	StUSP85(C88)	C88_C08H1G015320	C88_C08H1G015320.1	48355236	48358400	+	3	PF00443.32	cl02553
C88	StUSP86(C88)	C88_C08H1G015570	C88_C08H1G015570.1	48744340	48733657	-	11	PF00443.32	cd02661
C88	StUSP87(C88)	C88_C08H1G018470	C88_C08H1G018470.1	52137846	52133451	-	8	PF00443.32	cl02553
C88	StUCH10(C88)	C88_C08H1G019650	C88_C08H1G019650.1	53428572	53435282	+	4	PF01088.24	cl08306
C88	StMINDY1(C88)	C88_C08H1G021780	C88_C08H1G021780.1	55342226	55352695	+	9	PF04424.16	pfam04424
C88			C88_C08H1G021780.2	55342234	55352695	+	11	PF04424.16	pfam04424
C88			C88_C08H1G021780.3	55342234	55352695	+	12	PF04424.16	pfam04424
C88	StUSP88(C88)	C88_C08H1G025190	C88_C08H1G025190.1	58306049	58315958	+	13	PF00443.32	cl35019
C88			C88_C08H1G025190.2	58306049	58315958	+	13	PF00443.32	cl35019
C88			C88_C08H1G025190.3	58306049	58315958	+	13	PF00443.32	cl35019
C88	StUSP89(C88)	C88_C08H2G029020	C88_C08H2G029020.1	4825498	4821454	-	9	PF00443.32	cl02553
C88	StUSP90(C88)	C88_C08H2G032320	C88_C08H2G032320.1	11067104	11063760	-	9	PF00443.32	cl02553
C88	StUSP91(C88)	C88_C08H2G041310	C88_C08H2G041310.1	46983568	46986987	+	3	PF00443.32	cl02553
C88	StUSP92(C88)	C88_C08H2G041700	C88_C08H2G041700.1	47678351	47669160	-	11	PF00443.32	cd02661
C88	StUSP93(C88)	C88_C08H2G045670	C88_C08H2G045670.1	53268839	53264354	-	8	PF00443.32	cl02553
C88	StUCH11(C88)	C88_C08H2G046910	C88_C08H2G046910.1	54803417	54810483	+	9	PF01088.24	cd09616
C88			C88_C08H2G046910.2	54803417	54810483	+	9	PF01088.24	cd09616
C88	StMINDY2(C88)	C88_C08H2G049290	C88_C08H2G049290.1	57502941	57513340	+	11	PF04424.16	pfam04424
C88			C88_C08H2G049290.2	57502941	57513340	+	12	PF04424.16	pfam04424
C88	StUSP94(C88)	C88_C08H2G052520	C88_C08H2G052520.1	60468031	60475903	+	13	PF00443.32	cl35019
C88			C88_C08H2G052520.2	60468031	60475903	+	13	PF00443.32	cl35019
C88			C88_C08H2G052520.3	60468031	60475903	+	13	PF00443.32	cl35019
C88			C88_C08H2G052520.4	60468031	60475903	+	13	PF00443.32	cl35019
C88	StUSP95(C88)	C88_C08H3G056080	C88_C08H3G056080.1	5547622	5544174	-	9	PF00443.32	cl02553
C88	StUSP96(C88)	C88_C08H3G059160	C88_C08H3G059160.1	12417195	12416261	-	3	PF00443.32	cd02257
C88	StUSP97(C88)	C88_C08H3G059170	C88_C08H3G059170.1	12432607	12429272	-	8	PF00443.32	cl02553
C88	StUSP98(C88)	C88_C08H3G059460	C88_C08H3G059460.1	13875153	13877609	+	5	PF00443.32	cl02553
C88	StUSP99(C88)	C88_C08H3G061950	C88_C08H3G061950.1	32925204	32925738	+	2	PF00443.32	cl02553
C88	StUSP100(C88)	C88_C08H3G061960	C88_C08H3G061960.1	32991450	32996719	+	4	PF00443.32	cl02553
C88	StUSP101(C88)	C88_C08H3G062840	C88_C08H3G062840.1	37145610	37139425	-	8	PF00443.32	cl02553
C88	StUSP102(C88)	C88_C08H3G067360	C88_C08H3G067360.1	46252155	46255209	+	3	PF00443.32	cd02660
C88	StUSP103(C88)	C88_C08H3G067790	C88_C08H3G067790.1	47158237	47148783	-	11	PF00443.32	cd02661
C88	StUSP104(C88)	C88_C08H3G071760	C88_C08H3G071760.1	52478355	52473894	-	8	PF00443.32	cl02553
C88			C88_C08H3G071760.2	52478355	52473894	-	8	PF00443.32	cl02553
C88	StUCH12(C88)	C88_C08H3G073070	C88_C08H3G073070.1	53963366	53969961	+	9	PF01088.24	cd09616
C88			C88_C08H3G073070.2	53963366	53969961	+	9	PF01088.24	cd09616
C88			C88_C08H3G073070.3	53963542	53969961	+	9	PF01088.24	cd09616
C88	StMINDY3(C88)	C88_C08H3G075470	C88_C08H3G075470.1	56483315	56493783	+	11	PF04424.16	pfam04424
C88			C88_C08H3G075470.2	56483315	56493784	+	12	PF04424.16	pfam04424
C88			C88_C08H3G075470.3	56483315	56493784	+	9	PF04424.16	pfam04424
C88	StUSP105(C88)	C88_C08H3G078310	C88_C08H3G078310.1	58996167	58986431	-	13	PF00443.32	cl35019
C88			C88_C08H3G078310.2	58996167	58986431	-	12	PF00443.32	cl35019
C88			C88_C08H3G078310.3	58996167	58986431	-	13	PF00443.32	cl35019
C88			C88_C08H3G078310.4	58996167	58986431	-	13	PF00443.32	cl35019
C88			C88_C08H3G078310.5	58996167	58986431	-	13	PF00443.32	cl35019
C88	StUSP106(C88)	C88_C08H4G082990	C88_C08H4G082990.1	5490297	5487027	-	5	PF00443.32	cl02553
C88	StUSP107(C88)	C88_C08H4G085900	C88_C08H4G085900.1	12173949	12173015	-	3	PF00443.32	cd02257
C88	StUSP108(C88)	C88_C08H4G085910	C88_C08H4G085910.1	12189361	12186026	-	8	PF00443.32	cl02553
C88	StUSP109(C88)	C88_C08H4G086200	C88_C08H4G086200.1	13631907	13634363	+	5	PF00443.32	cl02553
C88	StUSP110(C88)	C88_C08H4G088750	C88_C08H4G088750.1	32681399	32681933	+	2	PF00443.32	cl02553
C88	StUSP111(C88)	C88_C08H4G088760	C88_C08H4G088760.1	32747645	32752914	+	4	PF00443.32	cl02553
C88	StUSP112(C88)	C88_C08H4G089630	C88_C08H4G089630.1	36901801	36895616	-	8	PF00443.32	cl02553
C88	StUSP113(C88)	C88_C08H4G094320	C88_C08H4G094320.1	46025484	46028903	+	3	PF00443.32	cl02553
C88	StUSP114(C88)	C88_C08H4G094710	C88_C08H4G094710.1	46720267	46711076	-	11	PF00443.32	cd02661
C88	StUSP115(C88)	C88_C08H4G098300	C88_C08H4G098300.1	51705700	51701271	-	8	PF00443.32	cl02553
C88			C88_C08H4G098300.2	51705700	51701271	-	9	PF00443.32	cl02553
C88	StUCH13(C88)	C88_C08H4G099560	C88_C08H4G099560.1	53337608	53343889	+	9	PF01088.24	cd09616
C88			C88_C08H4G099560.2	53337608	53343889	+	9	PF01088.24	cd09616
C88	StMINDY4(C88)	C88_C08H4G101840	C88_C08H4G101840.1	55695653	55706105	+	12	PF04424.16	pfam04424
C88	StUSP116(C88)	C88_C08H4G105020	C88_C08H4G105020.1	58518220	58526193	+	13	PF00443.32	cl35019
C88			C88_C08H4G105020.2	58518261	58526121	+	13	PF00443.32	cl35019
C88			C88_C08H4G105020.3	58518298	58526193	+	13	PF00443.32	cl35019
C88			C88_C08H4G105020.4	58518303	58526115	+	11	PF00443.32	cl35019
C88	StOTU34(C88)	C88_C09H1G000920	C88_C09H1G000920.1	3673373	3668725	-	8	PF02338.22	cl19932
C88	StOTU35(C88)	C88_C09H1G006030	C88_C09H1G006030.1	8412830	8407957	-	10	PF02338.22	cl19932
C88			C88_C09H1G006030.2	8414388	8407957	-	10	PF02338.22	cl19932
C88			C88_C09H1G006030.3	8414388	8407957	-	10	PF02338.22	cl19932
C88			C88_C09H1G006030.4	8414388	8407957	-	10	PF02338.22	cl19932
C88			C88_C09H1G006030.5	8414388	8407957	-	9	PF02338.22	cl19932
C88			C88_C09H1G006030.6	8414388	8407957	-	10	PF02338.22	cl19932
C88			C88_C09H1G006030.7	8414388	8407957	-	10	PF02338.22	cl19932
C88	StUCH14(C88)	C88_C09H1G012660	C88_C09H1G012660.1	33031824	33023205	-	5	PF01088.24	cd09617
C88			C88_C09H1G012660.2	33031824	33023205	-	5	PF01088.24	cd09617
C88			C88_C09H1G012660.3	33031824	33023205	-	5	PF01088.24	cd09617
C88			C88_C09H1G012660.4	33031824	33023205	-	5	PF01088.24	cd09617
C88			C88_C09H1G012660.5	33031824	33023205	-	5	PF01088.24	cd09617
C88			C88_C09H1G012660.6	33031824	33023205	-	4	PF01088.24	cd09617
C88			C88_C09H1G012660.7	33031824	33023205	-	4	PF01088.24	cd09617
C88			C88_C09H1G012660.8	33031824	33023205	-	5	PF01088.24	cd09617
C88	StUSP117(C88)	C88_C09H1G012950	C88_C09H1G012950.1	35585849	35589038	+	5	PF00443.32	cl02553
C88	StMJD1(C88)	C88_C09H1G013740	C88_C09H1G013740.1	42952432	42951055	-	2	PF02099.20	pfam02099
C88	StUSP118(C88)	C88_C09H1G014020	C88_C09H1G014020.1	44063094	44079407	+	13	PF00443.32	cl35019;smart00695
C88			C88_C09H1G014020.2	44063100	44079226	+	12	PF00443.32	cl35019;smart00695
C88	StUSP119(C88)	C88_C09H1G027910	C88_C09H1G027910.1	72126893	72119990	-	2	PF00443.32	cl02553;cl34941
C88			C88_C09H1G027910.2	72127170	72120003	-	2	PF00443.32	cl02553;cl34941
C88			C88_C09H1G027910.3	72133285	72120003	-	3	PF00443.32	cl02553;cl34941
C88			C88_C09H1G027910.4	72127170	72120014	-	2	PF00443.32	cl02553
C88	StJAMM31(C88)	C88_C09H1G030140	C88_C09H1G030140.1	74306376	74312007	+	12	PF01398.24	cd08065
C88	StOTU36(C88)	C88_C09H2G030910	C88_C09H2G030910.1	1155033	1150373	-	8	PF02338.22	cl19932
C88			C88_C09H2G030910.2	1155033	1150373	-	8	PF02338.22	cl19932
C88			C88_C09H2G030910.4	1155033	1150373	-	8	PF02338.22	cl19932
C88	StOTU37(C88)	C88_C09H2G035580	C88_C09H2G035580.1	5589071	5583727	-	10	PF02338.22	cl19932
C88			C88_C09H2G035580.2	5590323	5583727	-	10	PF02338.22	cl19932
C88			C88_C09H2G035580.3	5590323	5583727	-	8	PF02338.22	cl19932
C88			C88_C09H2G035580.4	5590323	5583727	-	10	PF02338.22	cl19932
C88	StMJD2(C88)	C88_C09H2G042440	C88_C09H2G042440.1	33496477	33497844	+	2	PF02099.20	pfam02099
C88	StUCH15(C88)	C88_C09H2G043700	C88_C09H2G043700.1	49161987	49170196	+	5	PF01088.24	cd09617
C88			C88_C09H2G043700.2	49162020	49170196	+	5	PF01088.24	cd09617
C88			C88_C09H2G043700.3	49162020	49170196	+	5	PF01088.24	cd09617
C88			C88_C09H2G043700.4	49162043	49169907	+	5	PF01088.24	cd09617
C88	StUSP120(C88)	C88_C09H2G043920	C88_C09H2G043920.1	49954567	49970807	+	11	PF00443.32	cl35019
C88			C88_C09H2G043920.2	49954567	49970807	+	13	PF00443.32	cl35019;smart00695
C88			C88_C09H2G043920.3	49954567	49970906	+	12	PF00443.32	cl35019;smart00695
C88	StUSP121(C88)	C88_C09H2G058030	C88_C09H2G058030.1	78395193	78388308	-	2	PF00443.32	cl02553;cl34941
C88			C88_C09H2G058030.2	78395193	78388308	-	2	PF00443.32	cl02553;cl34941
C88	StJAMM32(C88)	C88_C09H2G060650	C88_C09H2G060650.1	80887557	80893235	+	12	PF01398.24	cd08065
C88	StOTU38(C88)	C88_C09H3G061670	C88_C09H3G061670.1	630444	625634	-	8	PF02338.22	cl19932
C88			C88_C09H3G061670.2	630444	625634	-	8	PF02338.22	cl19932
C88			C88_C09H3G061670.3	630444	625634	-	8	PF02338.22	cl19932
C88	StOTU39(C88)	C88_C09H3G066390	C88_C09H3G066390.1	5373428	5368085	-	10	PF02338.22	cl19932
C88			C88_C09H3G066390.2	5373428	5368085	-	10	PF02338.22	cl19932
C88			C88_C09H3G066390.3	5374568	5368085	-	10	PF02338.22	cl19932
C88			C88_C09H3G066390.4	5374568	5368085	-	10	PF02338.22	cl19932
C88			C88_C09H3G066390.5	5374568	5368134	-	10	PF02338.22	cl19932
C88	StMJD3(C88)	C88_C09H3G071930	C88_C09H3G071930.1	22371348	22372728	+	2	PF02099.20	pfam02099
C88	StUSP122(C88)	C88_C09H3G073330	C88_C09H3G073330.1	31575224	31559230	-	13	PF00443.32	cl35019;smart00695
C88	StUCH16(C88)	C88_C09H3G073470	C88_C09H3G073470.1	32420118	32411823	-	5	PF01088.24	cd09617
C88			C88_C09H3G073470.2	32420118	32411823	-	5	PF01088.24	cd09617
C88			C88_C09H3G073470.3	32420118	32411823	-	5	PF01088.24	cd09617
C88			C88_C09H3G073470.4	32420118	32411823	-	5	PF01088.24	cd09617
C88			C88_C09H3G073470.5	32420118	32411823	-	5	PF01088.24	cd09617
C88	StUSP123(C88)	C88_C09H3G086520	C88_C09H3G086520.1	55931258	55924532	-	2	PF00443.32	cl02553;cl34941
C88			C88_C09H3G086520.2	55931313	55924532	-	2	PF00443.32	cl02553;cl34941
C88	StJAMM33(C88)	C88_C09H3G089050	C88_C09H3G089050.1	58479132	58484827	+	12	PF01398.24	cd08065
C88	StOTU40(C88)	C88_C09H4G089860	C88_C09H4G089860.2	692520	687920	-	8	PF02338.22	cl19932
C88	StOTU41(C88)	C88_C09H4G094520	C88_C09H4G094520.1	5199067	5193724	-	10	PF02338.22	cl19932
C88			C88_C09H4G094520.2	5199067	5193724	-	10	PF02338.22	cl19932
C88			C88_C09H4G094520.3	5200207	5193724	-	10	PF02338.22	cl19932
C88			C88_C09H4G094520.4	5200207	5193724	-	10	PF02338.22	cl19932
C88			C88_C09H4G094520.5	5200207	5193724	-	10	PF02338.22	cl19932
C88	StMJD4(C88)	C88_C09H4G101440	C88_C09H4G101440.1	34772047	34773414	+	2	PF02099.20	pfam02099
C88	StUCH17(C88)	C88_C09H4G102260	C88_C09H4G102260.1	43300927	43309139	+	5	PF01088.24	cd09617
C88			C88_C09H4G102260.2	43300927	43309139	+	5	PF01088.24	cd09617
C88			C88_C09H4G102260.3	43300927	43309139	+	4	PF01088.24	cd09617
C88			C88_C09H4G102260.4	43300927	43309139	+	5	PF01088.24	cd09617
C88			C88_C09H4G102260.5	43300927	43309139	+	4	PF01088.24	cd09617
C88			C88_C09H4G102260.6	43300927	43309139	+	5	PF01088.24	cd09617
C88	StUSP124(C88)	C88_C09H4G102460	C88_C09H4G102460.1	44129120	44145342	+	13	PF00443.32	cl35019;smart00695
C88			C88_C09H4G102460.2	44135172	44145342	+	11	PF00443.32	cl35019
C88	StUSP125(C88)	C88_C09H4G115740	C88_C09H4G115740.1	71370758	71364005	-	2	PF00443.32	cl02553
C88			C88_C09H4G115740.2	71371118	71364005	-	2	PF00443.32	cl02553
C88	StJAMM34(C88)	C88_C09H4G118020	C88_C09H4G118020.1	73639403	73645132	+	12	PF01398.24	cd08065
C88	StJAMM35(C88)	C88_C10H1G000710	C88_C10H1G000710.1	1412173	1418295	+	9	PF01398.24	cd08063
C88	StUSP126(C88)	C88_C10H1G010830	C88_C10H1G010830.1	34658195	34657692	-	1	PF00443.32	cd02257
C88	StUSP127(C88)	C88_C10H1G010850	C88_C10H1G010850.1	34687869	34687459	-	1	PF00443.32	cl37989
C88	StUSP128(C88)	C88_C10H1G011920	C88_C10H1G011920.1	39560059	39563216	+	7	PF00443.32	cl02553;cl35019
C88	StMJD5(C88)	C88_C10H1G018620	C88_C10H1G018620.1	54364922	54375922	+	2	PF02099.20	pfam02099
C88	StUSP129(C88)	C88_C10H1G024480	C88_C10H1G024480.1	60586288	60618738	+	32	PF00443.32	cl34892
C88			C88_C10H1G024480.2	60586288	60618738	+	31	PF00443.32	cl34892
C88			C88_C10H1G024480.3	60586288	60618738	+	32	PF00443.32	cl34892
C88			C88_C10H1G024480.4	60586288	60618738	+	31	PF00443.32	cl34892
C88	StJAMM36(C88)	C88_C10H2G029240	C88_C10H2G029240.1	937946	942864	+	7	PF01398.24	cd08063
C88			C88_C10H2G029240.2	937946	944013	+	9	PF01398.24	cd08063
C88	StUSP130(C88)	C88_C10H2G039630	C88_C10H2G039630.1	32831414	32830911	-	1	PF00443.32	cd02257
C88	StUSP131(C88)	C88_C10H2G039650	C88_C10H2G039650.1	32861023	32858903	-	3	PF00443.32	cl37989
C88	StUSP132(C88)	C88_C10H2G039750	C88_C10H2G039750.1	33096929	33097354	+	1	PF00443.32	cl37989
C88	StUSP133(C88)	C88_C10H2G040780	C88_C10H2G040780.1	37501496	37491060	-	4	PF00443.32	cl02553
C88	StUSP134(C88)	C88_C10H2G040790	C88_C10H2G040790.1	37510872	37514060	+	7	PF00443.32	cl02553
C88	StMJD6(C88)	C88_C10H2G048020	C88_C10H2G048020.1	51918174	51928993	+	2	PF02099.20	pfam02099
C88	StUSP135(C88)	C88_C10H2G051150	C88_C10H2G051150.1	55435814	55405815	-	32	PF00443.32	cl34892
C88			C88_C10H2G051150.2	55435814	55405815	-	32	PF00443.32	cl34892
C88			C88_C10H2G051150.3	55435814	55405815	-	32	PF00443.32	cl34892
C88			C88_C10H2G051150.4	55435814	55405815	-	31	PF00443.32	cl34892
C88			C88_C10H2G051150.5	55435814	55405815	-	31	PF00443.32	cl34892
C88			C88_C10H2G051150.6	55435814	55405815	-	31	PF00443.32	cl34892
C88			C88_C10H2G051150.7	55435814	55405815	-	32	PF00443.32	cl34892
C88			C88_C10H2G051150.8	55435814	55405815	-	31	PF00443.32	cl34892
C88			C88_C10H2G051150.9	55435814	55405815	-	32	PF00443.32	cl34892
C88	StJAMM37(C88)	C88_C10H3G058630	C88_C10H3G058630.1	841324	846242	+	7	PF01398.24	cd08063
C88			C88_C10H3G058630.2	841324	847391	+	9	PF01398.24	cd08063
C88	StUSP136(C88)	C88_C10H3G068900	C88_C10H3G068900.1	32657408	32656905	-	1	PF00443.32	cd02257
C88	StUSP137(C88)	C88_C10H3G068920	C88_C10H3G068920.1	32687017	32684897	-	3	PF00443.32	cl37989
C88	StUSP138(C88)	C88_C10H3G069020	C88_C10H3G069020.1	32922923	32923348	+	1	PF00443.32	cl37989
C88	StUSP139(C88)	C88_C10H3G070030	C88_C10H3G070030.1	37319928	37303492	-	10	PF00443.32	cl02553
C88	StUSP140(C88)	C88_C10H3G070040	C88_C10H3G070040.1	37334014	37337202	+	7	PF00443.32	cl02553
C88	StMJD7(C88)	C88_C10H3G076940	C88_C10H3G076940.1	51804120	51818127	+	2	PF02099.20	pfam02099
C88	StOTU42(C88)	C88_C10H3G080630	C88_C10H3G080630.1	55714464	55714994	+	1	PF02338.22	cl19932
C88	StUSP141(C88)	C88_C10H3G082430	C88_C10H3G082430.1	57324611	57357061	+	32	PF00443.32	cl34892
C88	StJAMM38(C88)	C88_C10H4G087490	C88_C10H4G087490.1	939577	945645	+	9	PF01398.24	cd08063
C88	StUSP142(C88)	C88_C10H4G097670	C88_C10H4G097670.1	32774093	32773590	-	1	PF00443.32	cd02257
C88	StUSP143(C88)	C88_C10H4G097690	C88_C10H4G097690.1	32803702	32801582	-	3	PF00443.32	cl37989
C88	StUSP144(C88)	C88_C10H4G097790	C88_C10H4G097790.1	33039608	33040033	+	1	PF00443.32	cl37989
C88	StUSP145(C88)	C88_C10H4G098800	C88_C10H4G098800.1	37431534	37415098	-	10	PF00443.32	cl02553
C88	StUSP146(C88)	C88_C10H4G098810	C88_C10H4G098810.1	37445620	37448808	+	7	PF00443.32	cl02553
C88	StMJD8(C88)	C88_C10H4G105470	C88_C10H4G105470.1	51890736	51901736	+	2	PF02099.20	pfam02099
C88	StUSP147(C88)	C88_C10H4G111050	C88_C10H4G111050.1	57632672	57662120	+	31	PF00443.32	cl34892
C88			C88_C10H4G111050.2	57632672	57662120	+	32	PF00443.32	cl34892
C88			C88_C10H4G111050.3	57632684	57662120	+	32	PF00443.32	cl34892
C88			C88_C10H4G111050.4	57632684	57662120	+	31	PF00443.32	cl34892
C88	StOTU43(C88)	C88_C11H1G006080	C88_C11H1G006080.2	7063296	7059903	-	5	PF02338.22	cl19932
C88	StUSP148(C88)	C88_C11H1G008020	C88_C11H1G008020.1	9008770	9035600	+	32	PF00443.32	cl34892
C88			C88_C11H1G008020.2	9008770	9035684	+	32	PF00443.32	cl34892
C88			C88_C11H1G008020.3	9008770	9035684	+	32	PF00443.32	cl34892
C88			C88_C11H1G008020.4	9008770	9035684	+	31	PF00443.32	cl34892
C88			C88_C11H1G008020.5	9008770	9035684	+	31	PF00443.32	cl34892
C88	StJAMM39(C88)	C88_C11H1G010080	C88_C11H1G010080.1	11389762	11394267	+	6	PF01398.24	cd08069
C88	StJAMM40(C88)	C88_C11H1G010680	C88_C11H1G010680.1	12296510	12286349	-	6	PF01398.24	cd08064
C88	StUSP149(C88)	C88_C11H1G013560	C88_C11H1G013560.1	19709350	19707370	-	4	PF00443.32	cl02553
C88	StUSP150(C88)	C88_C11H1G017930	C88_C11H1G017930.1	37457601	37466780	+	7	PF00443.32	pfam00443
C88			C88_C11H1G017930.2	37458097	37466780	+	7	PF00443.32	pfam00443
C88			C88_C11H1G017930.3	37458962	37466780	+	7	PF00443.32	pfam00443
C88	StOTU44(C88)	C88_C11H1G020730	C88_C11H1G020730.1	41462893	41469615	+	6	PF02338.22	cl19932
C88			C88_C11H1G020730.10	41462893	41469615	+	8	PF02338.22	cl19932
C88			C88_C11H1G020730.2	41462893	41469615	+	8	PF02338.22	cl19932
C88			C88_C11H1G020730.3	41462893	41469615	+	8	PF02338.22	cl19932
C88			C88_C11H1G020730.4	41462893	41469615	+	8	PF02338.22	cl19932
C88			C88_C11H1G020730.5	41462893	41469615	+	8	PF02338.22	cl19932
C88			C88_C11H1G020730.6	41462893	41469615	+	8	PF02338.22	cl19932
C88			C88_C11H1G020730.7	41462893	41469615	+	6	PF02338.22	cl19932
C88			C88_C11H1G020730.8	41462893	41469615	+	6	PF02338.22	cl19932
C88			C88_C11H1G020730.9	41462893	41469615	+	6	PF02338.22	cl19932
C88	StOTU45(C88)	C88_C11H1G021960	C88_C11H1G021960.1	42763736	42774821	+	10	PF02338.22	cl19932
C88			C88_C11H1G021960.2	42763736	42774821	+	10	PF02338.22	cl19932
C88			C88_C11H1G021960.3	42763736	42774821	+	10	PF02338.22	cl19932
C88			C88_C11H1G021960.4	42763736	42774821	+	10	PF02338.22	cl19932
C88			C88_C11H1G021960.5	42763736	42774821	+	10	PF02338.22	cl19932
C88	StUSP151(C88)	C88_C11H1G023270	C88_C11H1G023270.1	44323950	44347325	+	32	PF00443.32	cl34892
C88			C88_C11H1G023270.2	44323950	44347325	+	32	PF00443.32	cl34892
C88			C88_C11H1G023270.3	44323950	44347325	+	32	PF00443.32	cl34892
C88			C88_C11H1G023270.4	44323950	44347325	+	32	PF00443.32	cl34892
C88			C88_C11H1G023270.5	44323950	44347325	+	32	PF00443.32	cl34892
C88			C88_C11H1G023270.6	44323950	44347325	+	32	PF00443.32	cl34892
C88			C88_C11H1G023270.7	44323950	44347325	+	32	PF00443.32	cl34892
C88			C88_C11H1G023270.8	44323950	44347325	+	32	PF00443.32	cl34892
C88	StOTU46(C88)	C88_C11H2G031670	C88_C11H2G031670.1	6724890	6721615	-	5	PF02338.22	cl19932
C88			C88_C11H2G031670.2	6724890	6721615	-	5	PF02338.22	cl19932
C88			C88_C11H2G031670.3	6724890	6721615	-	5	PF02338.22	cl19932
C88	StUSP152(C88)	C88_C11H2G033980	C88_C11H2G033980.1	8870293	8896773	+	32	PF00443.32	cl34892
C88			C88_C11H2G033980.2	8870293	8896983	+	32	PF00443.32	cl34892
C88	StJAMM41(C88)	C88_C11H2G036110	C88_C11H2G036110.1	11373790	11378281	+	6	PF01398.24	cd08069
C88			C88_C11H2G036110.2	11373790	11378281	+	5	PF01398.24	cd08069
C88			C88_C11H2G036110.3	11373790	11378281	+	6	PF01398.24	cd08069
C88	StJAMM42(C88)	C88_C11H2G036700	C88_C11H2G036700.1	12311948	12301800	-	6	PF01398.24	cd08064
C88			C88_C11H2G036700.2	12311948	12301800	-	6	PF01398.24	cd08064
C88	StUSP153(C88)	C88_C11H2G044150	C88_C11H2G044150.1	40172290	40181482	+	7	PF00443.32	pfam00443
C88			C88_C11H2G044150.2	40172290	40181482	+	7	PF00443.32	pfam00443
C88			C88_C11H2G044150.3	40172813	40181485	+	7	PF00443.32	pfam00443
C88	StOTU47(C88)	C88_C11H2G046570	C88_C11H2G046570.1	43429318	43436396	+	8	PF02338.22	cl19932
C88			C88_C11H2G046570.2	43429318	43436396	+	8	PF02338.22	cl19932
C88			C88_C11H2G046570.3	43429318	43436396	+	8	PF02338.22	cl19932
C88			C88_C11H2G046570.4	43429318	43436396	+	7	PF02338.22	cl19932
C88			C88_C11H2G046570.5	43429318	43436396	+	7	PF02338.22	cl19932
C88			C88_C11H2G046570.6	43429318	43436396	+	7	PF02338.22	cl19932
C88			C88_C11H2G046570.7	43429318	43436396	+	8	PF02338.22	cl19932
C88	StOTU48(C88)	C88_C11H2G047710	C88_C11H2G047710.1	44654549	44665382	+	10	PF02338.22	cl19932
C88			C88_C11H2G047710.2	44654555	44665382	+	11	PF02338.22	cl19932
C88			C88_C11H2G047710.3	44654562	44665382	+	11	PF02338.22	cl19932
C88			C88_C11H2G047710.4	44654562	44665382	+	10	PF02338.22	cl19932
C88	StUSP154(C88)	C88_C11H2G048800	C88_C11H2G048800.1	45864496	45887565	+	32	PF00443.32	cl34892
C88			C88_C11H2G048800.2	45864528	45887539	+	32	PF00443.32	cl34892
C88			C88_C11H2G048800.3	45864528	45887687	+	32	PF00443.32	cl34892
C88			C88_C11H2G048800.4	45864611	45887461	+	32	PF00443.32	cl34892
C88			C88_C11H2G048800.5	45864676	45887467	+	31	PF00443.32	cl34892
C88	StOTU49(C88)	C88_C11H3G056020	C88_C11H3G056020.1	4850585	4846691	-	5	PF02338.22	cl19932
C88			C88_C11H3G056020.2	4850585	4847189	-	5	PF02338.22	cl19932
C88			C88_C11H3G056020.3	4850585	4847189	-	5	PF02338.22	cl19932
C88	StUSP155(C88)	C88_C11H3G057820	C88_C11H3G057820.1	6818170	6845087	+	31	PF00443.32	cl34892
C88			C88_C11H3G057820.2	6818170	6845087	+	32	PF00443.32	cl34892
C88			C88_C11H3G057820.3	6818173	6845087	+	32	PF00443.32	cl34892
C88			C88_C11H3G057820.4	6818173	6845087	+	32	PF00443.32	cl34892
C88			C88_C11H3G057820.5	6818173	6845087	+	32	PF00443.32	cl34892
C88			C88_C11H3G057820.6	6818173	6845087	+	32	PF00443.32	cl34892
C88			C88_C11H3G057820.7	6818173	6845087	+	32	PF00443.32	cl34892
C88	StJAMM43(C88)	C88_C11H3G059910	C88_C11H3G059910.1	9200436	9204872	+	6	PF01398.24	cd08069
C88	StJAMM44(C88)	C88_C11H3G060480	C88_C11H3G060480.1	10113164	10103072	-	6	PF01398.24	cd08064
C88	StUSP156(C88)	C88_C11H3G068700	C88_C11H3G068700.1	39063651	39072843	+	7	PF00443.32	pfam00443
C88			C88_C11H3G068700.2	39064051	39072843	+	7	PF00443.32	pfam00443
C88			C88_C11H3G068700.3	39064051	39072843	+	7	PF00443.32	pfam00443
C88			C88_C11H3G068700.4	39065054	39072843	+	7	PF00443.32	pfam00443
C88	StOTU50(C88)	C88_C11H3G071360	C88_C11H3G071360.1	42601710	42608749	+	8	PF02338.22	cl19932
C88			C88_C11H3G071360.2	42601710	42608788	+	7	PF02338.22	cl19932
C88			C88_C11H3G071360.3	42601710	42608788	+	8	PF02338.22	cl19932
C88			C88_C11H3G071360.4	42601824	42608681	+	8	PF02338.22	cl19932
C88			C88_C11H3G071360.5	42601824	42608737	+	8	PF02338.22	cl19932
C88	StOTU51(C88)	C88_C11H3G072490	C88_C11H3G072490.1	43846220	43856880	+	10	PF02338.22	cl19932
C88			C88_C11H3G072490.2	43846220	43856991	+	10	PF02338.22	cl19932
C88			C88_C11H3G072490.4	43847744	43856991	+	10	PF02338.22	cl19932
C88	StUSP157(C88)	C88_C11H3G073700	C88_C11H3G073700.1	45313118	45336277	+	32	PF00443.32	cl34892
C88			C88_C11H3G073700.2	45313153	45336023	+	32	PF00443.32	cl34892
C88			C88_C11H3G073700.3	45313153	45336057	+	32	PF00443.32	cl34892
C88			C88_C11H3G073700.4	45313153	45336060	+	32	PF00443.32	cl34892
C88	StOTU52(C88)	C88_C11H4G080730	C88_C11H4G080730.1	5067925	5064628	-	6	PF02338.22	cl19932
C88			C88_C11H4G080730.2	5067925	5064628	-	6	PF02338.22	cl19932
C88			C88_C11H4G080730.3	5067925	5064628	-	5	PF02338.22	cl19932
C88			C88_C11H4G080730.4	5067925	5064628	-	5	PF02338.22	cl19932
C88			C88_C11H4G080730.5	5067925	5064628	-	5	PF02338.22	cl19932
C88	StUSP158(C88)	C88_C11H4G082560	C88_C11H4G082560.1	6839222	6865702	+	32	PF00443.32	cl34892
C88			C88_C11H4G082560.2	6839224	6865912	+	32	PF00443.32	cl34892
C88	StJAMM45(C88)	C88_C11H4G084840	C88_C11H4G084840.1	9615214	9623458	+	6	PF01398.24	cd08069
C88			C88_C11H4G084840.2	9615214	9623458	+	6	PF01398.24	cd08069
C88	StJAMM46(C88)	C88_C11H4G085470	C88_C11H4G085470.1	10599874	10589849	-	6	PF01398.24	cd08064
C88			C88_C11H4G085470.2	10599874	10589849	-	6	PF01398.24	cd08064
C88	StUSP159(C88)	C88_C11H4G088500	C88_C11H4G088500.1	18311083	18309103	-	4	PF00443.32	cl02553
C88	StUSP160(C88)	C88_C11H4G092670	C88_C11H4G092670.1	35640192	35649384	+	7	PF00443.32	pfam00443
C88			C88_C11H4G092670.2	35640192	35649384	+	7	PF00443.32	pfam00443
C88			C88_C11H4G092670.3	35640715	35649387	+	7	PF00443.32	pfam00443
C88	StOTU53(C88)	C88_C11H4G094970	C88_C11H4G094970.1	38702549	38709353	+	8	PF02338.22	cl19932
C88			C88_C11H4G094970.2	38702549	38709353	+	8	PF02338.22	cl19932
C88			C88_C11H4G094970.3	38702549	38709353	+	8	PF02338.22	cl19932
C88			C88_C11H4G094970.4	38702549	38709353	+	7	PF02338.22	cl19932
C88			C88_C11H4G094970.5	38702549	38709353	+	7	PF02338.22	cl19932
C88			C88_C11H4G094970.6	38702549	38709353	+	7	PF02338.22	cl19932
C88			C88_C11H4G094970.7	38702549	38709353	+	7	PF02338.22	cl19932
C88			C88_C11H4G094970.8	38702549	38709353	+	8	PF02338.22	cl19932
C88	StOTU54(C88)	C88_C11H4G096130	C88_C11H4G096130.1	40010678	40021288	+	10	PF02338.22	cl19932
C88			C88_C11H4G096130.4	40010678	40021288	+	10	PF02338.22	cl19932
C88	StUSP161(C88)	C88_C11H4G097340	C88_C11H4G097340.1	41212790	41235756	+	32	PF00443.32	cl34892
C88			C88_C11H4G097340.2	41212790	41235853	+	32	PF00443.32	cl34892
C88			C88_C11H4G097340.3	41212790	41235853	+	32	PF00443.32	cl34892
C88			C88_C11H4G097340.4	41212790	41235853	+	32	PF00443.32	cl34892
C88			C88_C11H4G097340.5	41212790	41235853	+	32	PF00443.32	cl34892
C88			C88_C11H4G097340.6	41212790	41235853	+	32	PF00443.32	cl34892
C88			C88_C11H4G097340.7	41212790	41235853	+	32	PF00443.32	cl34892
C88			C88_C11H4G097340.8	41212790	41235853	+	32	PF00443.32	cl34892
C88	StJAMM47(C88)	C88_C12H1G002070	C88_C12H1G002070.2	1642611	1636921	-	12	PF01398.24	cd08065
C88			C88_C12H1G002070.3	1642611	1636921	-	12	PF01398.24	cd08065
C88	StUSP162(C88)	C88_C12H1G003750	C88_C12H1G003750.1	3096797	3105521	+	11	PF00443.32	cd02661
C88	StUSP163(C88)	C88_C12H1G009500	C88_C12H1G009500.1	9472316	9455160	-	18	PF00443.32	cd02657;cd16104
C88	StJAMM48(C88)	C88_C12H2G030630	C88_C12H2G030630.1	1984756	1979053	-	12	PF01398.24	cd08065
C88			C88_C12H2G030630.3	1984756	1979053	-	12	PF01398.24	cd08065
C88	StUSP164(C88)	C88_C12H2G032150	C88_C12H2G032150.1	3312201	3320958	+	11	PF00443.32	cd02661
C88	StUSP165(C88)	C88_C12H2G038220	C88_C12H2G038220.1	10157671	10140609	-	18	PF00443.32	cd02657;cd16104
C88	StJAMM49(C88)	C88_C12H3G059020	C88_C12H3G059020.1	1959873	1954154	-	12	PF01398.24	cd08065
C88			C88_C12H3G059020.2	1959873	1954154	-	12	PF01398.24	cd08065
C88			C88_C12H3G059020.5	1959873	1954154	-	12	PF01398.24	cd08065
C88	StUSP166(C88)	C88_C12H3G060640	C88_C12H3G060640.1	3391483	3400207	+	11	PF00443.32	cd02661
C88	StUSP167(C88)	C88_C12H3G066630	C88_C12H3G066630.1	10317253	10305466	-	18	PF00443.32	cd02657;cd16104
C88	StJAMM50(C88)	C88_C12H4G087280	C88_C12H4G087280.1	3185649	3179946	-	12	PF01398.24	cd08065
C88	StUSP168(C88)	C88_C12H4G088840	C88_C12H4G088840.1	4513094	4521851	+	11	PF00443.32	cd02661
C88	StUSP169(C88)	C88_C12H4G094610	C88_C12H4G094610.1	11028502	11011361	-	18	PF00443.32	cd02657;cd16104

## Sheet: Atlantic
Table S1. The information of potato deubiquitinase gene (Atlantic)
Gene Name	Gene ID	Transcript ID	Start	End	Direction	Number of exons	Pfam	NCBI
StJAMM1(Atl)	Soltu.Atl.01_0G006580	Soltu.Atl.01_0G006580.1	24196663	24205839	+	14	PF01398.24	cd08066
StUSP1(Atl)	Soltu.Atl.01_0G008460	Soltu.Atl.01_0G008460.1	28076141	28070838	-	6	PF00443.32	pfam00443
StJAMM2(Atl)	Soltu.Atl.01_1G011800	Soltu.Atl.01_1G011800.1	36720848	36730202	+	14	PF01398.24	cd08066
StUSP2(Atl)	Soltu.Atl.01_1G015470	Soltu.Atl.01_1G015470.1	44599037	44593750	-	6	PF00443.32	pfam00443
StUSP3(Atl)	Soltu.Atl.01_1G025790	Soltu.Atl.01_1G025790.1	54956170	54951264	-	6	PF00443.32	cd02663
StJAMM3(Atl)	Soltu.Atl.01_2G015700	Soltu.Atl.01_2G015700.1	53201999	53220939	+	17	PF01398.24	cd08066
		Soltu.Atl.01_2G015700.2	53201999	53220939	+	17	PF01398.24	cd08066
StUSP4(Atl)	Soltu.Atl.01_2G018850	Soltu.Atl.01_2G018850.1	59740485	59732024	-	6	PF00443.32	cd02257
StUSP5(Atl)	Soltu.Atl.01_2G031740	Soltu.Atl.01_2G031740.1	72574822	72569973	-	6	PF00443.32	cd02663
StUSP6(Atl)	Soltu.Atl.01_3G015800	Soltu.Atl.01_3G015800.1	41700750	41695671	-	6	PF00443.32	pfam00443
StUSP7(Atl)	Soltu.Atl.01_3G027600	Soltu.Atl.01_3G027600.1	52481624	52476724	-	6	PF00443.32	cd02663
StUSP8(Atl)	Soltu.Atl.01_4G029330	Soltu.Atl.01_4G029330.1	62457981	62453073	-	6	PF00443.32	cd02663
StUSP9(Atl)	Soltu.Atl.02_1G009110	Soltu.Atl.02_1G009110.1	20674675	20666445	-	9	PF00443.32	cd02669
StUSP10(Atl)	Soltu.Atl.02_2G010310	Soltu.Atl.02_2G010310.1	26691434	26686397	-	9	PF00443.32	cd02669
StUSP11(Atl)	Soltu.Atl.02_3G006330	Soltu.Atl.02_3G006330.1	21085743	21086944	+	3	PF00443.32	cl02553
StUSP12(Atl)	Soltu.Atl.02_3G010270	Soltu.Atl.02_3G010270.1	25842638	25834405	-	9	PF00443.32	cd02669
StUSP13(Atl)	Soltu.Atl.02_3G010700	Soltu.Atl.02_3G010700.1	26245578	26237259	-	9	PF00443.32	cd02669
		Soltu.Atl.02_3G010700.2	26245578	26237259	-	6	PF00443.32	cl02553
StUSP14(Atl)	Soltu.Atl.02_3G019770	Soltu.Atl.02_3G019770.1	35416320	35407582	-	7	PF00443.32	pfam00443
		Soltu.Atl.02_3G019770.2	35416320	35407582	-	7	PF00443.32	pfam00443
		Soltu.Atl.02_3G019770.3	35416320	35407582	-	6	PF00443.32	pfam00443
StUSP15(Atl)	Soltu.Atl.02_3G019960	Soltu.Atl.02_3G019960.1	35718595	35699151	-	20	PF00443.32	cl35019
StJAMM4(Atl)	Soltu.Atl.03_0G005490	Soltu.Atl.03_0G005490.1	10714374	10707827	-	14	PF01398.24	cd08066
StOTU1(Atl)	Soltu.Atl.03_1G004720	Soltu.Atl.03_1G004720.1	6543095	6534724	-	10	PF02338.22	cl19932
		Soltu.Atl.03_1G004720.2	6543095	6534724	-	10	PF02338.22	cl19932
		Soltu.Atl.03_1G004720.3	6543095	6534734	-	6	PF02338.22	cl19932
		Soltu.Atl.03_1G004720.4	6543095	6534734	-	7	PF02338.22	cl19932
StUCH1(Atl)	Soltu.Atl.03_1G005570	Soltu.Atl.03_1G005570.1	10089733	10090095	+	1	PF01088.24	cl08306
StUSP16(Atl)	Soltu.Atl.03_1G008490	Soltu.Atl.03_1G008490.1	21396994	21417524	+	13	PF00443.32	cd02668;cd01795;cl12116;pfam06337
		Soltu.Atl.03_1G008490.2	21399483	21416957	+	12	PF00443.32	cd02668;cd01795;cl12116;pfam06337
StUSP17(Atl)	Soltu.Atl.03_1G022070	Soltu.Atl.03_1G022070.1	40248489	40231352	-	20	PF00443.32	pfam00443
		Soltu.Atl.03_1G022070.2	40248489	40231347	-	20	PF00443.32	pfam00443
StJAMM5(Atl)	Soltu.Atl.03_1G027630	Soltu.Atl.03_1G027630.1	45214862	45207680	-	14	PF01398.24	cd08066
		Soltu.Atl.03_1G027630.2	45214862	45207680	-	13	PF01398.24	cd08066
StOTU2(Atl)	Soltu.Atl.03_2G005120	Soltu.Atl.03_2G005120.1	7610105	7595509	-	11	PF02338.22	cl19932
		Soltu.Atl.03_2G005120.2	7610105	7595509	-	11	PF02338.22	cl19932
		Soltu.Atl.03_2G005120.3	7609984	7596008	-	13	PF02338.22	cl19932
		Soltu.Atl.03_2G005120.4	7609984	7596008	-	13	PF02338.22	cl19932
StUCH2(Atl)	Soltu.Atl.03_2G006320	Soltu.Atl.03_2G006320.1	11537496	11537134	-	1	PF01088.24	cl08306
StUSP18(Atl)	Soltu.Atl.03_2G008310	Soltu.Atl.03_2G008310.1	19202864	19223362	+	13	PF00443.32	cd02668;cd01795;cl12116;pfam06337
		Soltu.Atl.03_2G008310.2	19202864	19223362	+	13	PF00443.32	cd02668;cd01795;cl12116;pfam06337
StUSP19(Atl)	Soltu.Atl.03_2G019930	Soltu.Atl.03_2G019930.1	34160892	34151720	-	15	PF00443.32	pfam00443
		Soltu.Atl.03_2G019930.2	34160955	34151717	-	15	PF00443.32	pfam00443
StOTU3(Atl)	Soltu.Atl.03_3G006860	Soltu.Atl.03_3G006860.1	9240546	9224220	-	11	PF02338.22	cl19932
		Soltu.Atl.03_3G006860.2	9240546	9224220	-	7	PF02338.22	cl19932
		Soltu.Atl.03_3G006860.3	9240449	9224824	-	13	PF02338.22	cl19932
		Soltu.Atl.03_3G006860.4	9240449	9233399	-	9	PF02338.22	cl19932
StUCH3(Atl)	Soltu.Atl.03_3G009580	Soltu.Atl.03_3G009580.1	22811014	22810652	-	1	PF01088.24	cl08306
StUSP20(Atl)	Soltu.Atl.03_3G012030	Soltu.Atl.03_3G012030.1	33398654	33406770	+	4	PF00443.32	cd02668
StUSP21(Atl)	Soltu.Atl.03_3G026340	Soltu.Atl.03_3G026340.1	52569829	52553308	-	20	PF00443.32	pfam00443
		Soltu.Atl.03_3G026340.2	52569829	52553308	-	20	PF00443.32	pfam00443
StUSP22(Atl)	Soltu.Atl.03_4G005750	Soltu.Atl.03_4G005750.1	12741752	12762252	+	13	PF00443.32	cd02668;cd01795;cl12116;pfam06337
StUSP23(Atl)	Soltu.Atl.03_4G018530	Soltu.Atl.03_4G018530.1	28994053	28976541	-	22	PF00443.32	pfam00443
		Soltu.Atl.03_4G018530.2	28994053	28976541	-	22	PF00443.32	pfam00443
StJAMM6(Atl)	Soltu.Atl.04_0G002540	Soltu.Atl.04_0G002540.1	5701596	5691990	-	6	PF01398.24	cl13996
		Soltu.Atl.04_0G002540.2	5701596	5691990	-	6	PF01398.24	cl13996
		Soltu.Atl.04_0G002540.3	5701596	5691990	-	7	PF01398.24	cd08066
		Soltu.Atl.04_0G002540.4	5701596	5691990	-	7	PF01398.24	cd08066
		Soltu.Atl.04_0G002540.5	5701596	5691990	-	7	PF01398.24	cd08066
		Soltu.Atl.04_0G002540.6	5701596	5691990	-	6	PF01398.24	cl13996
StOTU4(Atl)	Soltu.Atl.04_0G003790	Soltu.Atl.04_0G003790.1	11011621	11029402	+	15	PF02338.22	cl19932
		Soltu.Atl.04_0G003790.2	11013840	11029402	+	10	PF02338.22	cl19932
		Soltu.Atl.04_0G003790.3	11011621	11029402	+	14	PF02338.22	cl19932
		Soltu.Atl.04_0G003790.4	11013840	11029402	+	10	PF02338.22	cl19932
		Soltu.Atl.04_0G003790.5	11013836	11029402	+	10	PF02338.22	cl19932
		Soltu.Atl.04_0G003790.6	11011621	11029146	+	15	PF02338.22	cl19932
StOTU5(Atl)	Soltu.Atl.04_0G003940	Soltu.Atl.04_0G003940.1	11405154	11421572	+	10	PF02338.22	cl19932
		Soltu.Atl.04_0G003940.2	11405154	11421295	+	10	PF02338.22	cl19932
		Soltu.Atl.04_0G003940.3	11405154	11421572	+	10	PF02338.22	cl19932
		Soltu.Atl.04_0G003940.4	11405154	11421572	+	9	PF02338.22	cl19932
StUSP24(Atl)	Soltu.Atl.04_0G006370	Soltu.Atl.04_0G006370.1	19178863	19189729	+	6	PF00443.32	cd02663
		Soltu.Atl.04_0G006370.2	19178863	19189729	+	5	PF00443.32	cl02553
StOTU6(Atl)	Soltu.Atl.04_0G006990	Soltu.Atl.04_0G006990.1	20515541	20519095	+	2	PF02338.22	pfam02338;cl26550
StUSP25(Atl)	Soltu.Atl.04_1G011250	Soltu.Atl.04_1G011250.1	19421676	19433039	+	6	PF00443.32	cd02663
		Soltu.Atl.04_1G011250.2	19421676	19433039	+	5	PF00443.32	cl02553
StUSP26(Atl)	Soltu.Atl.04_1G011450	Soltu.Atl.04_1G011450.1	19823865	19835721	+	7	PF00443.32	cd02663
StUSP27(Atl)	Soltu.Atl.04_1G014230	Soltu.Atl.04_1G014230.1	24558824	24567736	+	11	PF00443.32	cl02553
		Soltu.Atl.04_1G014230.2	24558824	24567736	+	9	PF00443.32	cl02553
StJAMM7(Atl)	Soltu.Atl.04_1G017240	Soltu.Atl.04_1G017240.1	27829168	27824422	-	6	PF01398.24	cd08069
StOTU7(Atl)	Soltu.Atl.04_2G008020	Soltu.Atl.04_2G008020.1	11158427	11161783	+	2	PF02338.22	pfam02338;cl26550
StUSP28(Atl)	Soltu.Atl.04_2G008510	Soltu.Atl.04_2G008510.1	11601154	11588321	-	10	PF00443.32	cl02553;cl35019
StUSP29(Atl)	Soltu.Atl.04_2G013320	Soltu.Atl.04_2G013320.1	17911233	17920181	+	11	PF00443.32	cl02553
StJAMM8(Atl)	Soltu.Atl.04_2G016640	Soltu.Atl.04_2G016640.1	21362204	21357758	-	6	PF01398.24	cd08069
StUSP30(Atl)	Soltu.Atl.04_3G009910	Soltu.Atl.04_3G009910.1	15358665	15345332	-	10	PF00443.32	cl02553
		Soltu.Atl.04_3G009910.2	15355651	15345332	-	7	PF00443.32	cl02553
StUSP31(Atl)	Soltu.Atl.04_3G014790	Soltu.Atl.04_3G014790.1	22486921	22495783	+	11	PF00443.32	cl02553
StJAMM9(Atl)	Soltu.Atl.04_3G017620	Soltu.Atl.04_3G017620.1	25422079	25417169	-	7	PF01398.24	cd08069
		Soltu.Atl.04_3G017620.2	25422079	25417169	-	6	PF01398.24	cd08069
		Soltu.Atl.04_3G017620.3	25422079	25417169	-	5	PF01398.24	cd08069
StOTU8(Atl)	Soltu.Atl.04_4G009960	Soltu.Atl.04_4G009960.1	17427521	17430868	+	2	PF02338.22	pfam02338;cl26550
StUSP32(Atl)	Soltu.Atl.04_4G014840	Soltu.Atl.04_4G014840.1	23414006	23422896	+	11	PF00443.32	cl02553
StJAMM10(Atl)	Soltu.Atl.04_4G018000	Soltu.Atl.04_4G018000.1	26869083	26864325	-	6	PF01398.24	cd08069
StUSP33(Atl)	Soltu.Atl.05_1G020080	Soltu.Atl.05_1G020080.1	46730040	46746808	+	11	PF00443.32	cl02553;cl35019
StUSP34(Atl)	Soltu.Atl.05_1G021620	Soltu.Atl.05_1G021620.1	48403656	48384211	-	32	PF00443.32	cl34892
StJAMM11(Atl)	Soltu.Atl.05_2G018800	Soltu.Atl.05_2G018800.1	43694346	43690122	-	6	PF01398.24	cd08064
		Soltu.Atl.05_2G018800.2	43694346	43690122	-	4	PF01398.24	cd08064
StUSP35(Atl)	Soltu.Atl.05_2G019810	Soltu.Atl.05_2G019810.1	44702436	44707790	+	2	PF00443.32	cl02553;cl35019
StUSP36(Atl)	Soltu.Atl.05_2G021510	Soltu.Atl.05_2G021510.1	46570975	46549872	-	32	PF00443.32	cl34892
		Soltu.Atl.05_2G021510.2	46570975	46549872	-	31	PF00443.32	cl34892
StJAMM12(Atl)	Soltu.Atl.05_3G019700	Soltu.Atl.05_3G019700.1	46343282	46339040	-	6	PF01398.24	cd08064
		Soltu.Atl.05_3G019700.2	46343282	46339040	-	4	PF01398.24	cd08064
StUSP37(Atl)	Soltu.Atl.05_3G021660	Soltu.Atl.05_3G021660.1	48433290	48419117	-	28	PF00443.32	cl34892
StJAMM13(Atl)	Soltu.Atl.05_4G018560	Soltu.Atl.05_4G018560.1	49615565	49611857	-	6	PF01398.24	cd08064
StUSP38(Atl)	Soltu.Atl.05_4G019260	Soltu.Atl.05_4G019260.1	50236980	50252813	+	11	PF00443.32	cl02553;cl35019
StUSP39(Atl)	Soltu.Atl.05_4G020630	Soltu.Atl.05_4G020630.1	51838527	51818261	-	32	PF00443.32	cl34892
StUSP40(Atl)	Soltu.Atl.06_0G003980	Soltu.Atl.06_0G003980.1	12349414	12347584	-	3	PF00443.32	cl02553
StUSP41(Atl)	Soltu.Atl.06_0G004040	Soltu.Atl.06_0G004040.1	12844076	12842246	-	3	PF00443.32	cl02553
StUCH4(Atl)	Soltu.Atl.06_1G005990	Soltu.Atl.06_1G005990.1	11660740	11654044	-	9	PF01088.24	cd09616
		Soltu.Atl.06_1G005990.2	11660740	11654044	-	9	PF01088.24	cd09616
		Soltu.Atl.06_1G005990.3	11660740	11654044	-	8	PF01088.24	cd09616
StUSP42(Atl)	Soltu.Atl.06_1G010380	Soltu.Atl.06_1G010380.1	16239668	16249422	+	15	PF00443.32	pfam00443
StJAMM14(Atl)	Soltu.Atl.06_1G012570	Soltu.Atl.06_1G012570.1	17882938	17877884	-	6	PF01398.24	cd08069
		Soltu.Atl.06_1G012570.2	17882938	17877884	-	3	PF01398.24	cd08069
		Soltu.Atl.06_1G012570.3	17882938	17877884	-	3	PF01398.24	cd08069
StUSP43(Atl)	Soltu.Atl.06_1G012840	Soltu.Atl.06_1G012840.1	18066720	18085763	+	32	PF00443.32	cl34892
		Soltu.Atl.06_1G012840.2	18066857	18085763	+	32	PF00443.32	cl34892
StUSP44(Atl)	Soltu.Atl.06_1G012940	Soltu.Atl.06_1G012940.1	18174603	18161847	-	13	PF00443.32	cl35019
StOTU9(Atl)	Soltu.Atl.06_1G013220	Soltu.Atl.06_1G013220.1	18418516	18411706	-	8	PF02338.22	cl19932
StUSP45(Atl)	Soltu.Atl.06_2G004990	Soltu.Atl.06_2G004990.1	15527078	15522869	-	3	PF00443.32	cl02553
StUCH5(Atl)	Soltu.Atl.06_2G013110	Soltu.Atl.06_2G013110.1	32942936	32937133	-	9	PF01088.24	cd09616
		Soltu.Atl.06_2G013110.2	32942936	32937133	-	9	PF01088.24	cd09616
		Soltu.Atl.06_2G013110.3	32942936	32937133	-	8	PF01088.24	cd09616
		Soltu.Atl.06_2G013110.4	32942936	32937133	-	8	PF01088.24	cd09616
StJAMM15(Atl)	Soltu.Atl.06_2G018490	Soltu.Atl.06_2G018490.1	39561710	39547462	-	12	PF01398.24	cl13996
StUSP46(Atl)	Soltu.Atl.06_2G020830	Soltu.Atl.06_2G020830.1	41562411	41572191	+	15	PF00443.32	pfam00443
		Soltu.Atl.06_2G020830.2	41562411	41572191	+	11	PF00443.32	cl37989
		Soltu.Atl.06_2G020830.3	41562411	41572191	+	14	PF00443.32	pfam00443
StJAMM16(Atl)	Soltu.Atl.06_2G023080	Soltu.Atl.06_2G023080.1	43445767	43440806	-	6	PF01398.24	cd08069
StUSP47(Atl)	Soltu.Atl.06_2G023910	Soltu.Atl.06_2G023910.1	44106499	44125265	+	32	PF00443.32	cl34892
StUSP48(Atl)	Soltu.Atl.06_2G024010	Soltu.Atl.06_2G024010.1	44209050	44196162	-	13	PF00443.32	cl35019
StOTU10(Atl)	Soltu.Atl.06_2G024300	Soltu.Atl.06_2G024300.1	44464258	44456169	-	8	PF02338.22	cl19932
StUSP49(Atl)	Soltu.Atl.06_3G005470	Soltu.Atl.06_3G005470.1	20436536	20433745	-	3	PF00443.32	cl02553
StJAMM17(Atl)	Soltu.Atl.06_3G012130	Soltu.Atl.06_3G012130.1	32811506	32797911	-	13	PF01398.24	cl13996
StJAMM18(Atl)	Soltu.Atl.06_3G012440	Soltu.Atl.06_3G012440.1	33277990	33272551	-	8	PF01398.24	cl13996
StJAMM19(Atl)	Soltu.Atl.06_3G012450	Soltu.Atl.06_3G012450.1	33286504	33278645	-	4	PF01398.24	cl13996
StUSP50(Atl)	Soltu.Atl.06_3G014780	Soltu.Atl.06_3G014780.1	35287482	35296047	+	15	PF00443.32	pfam00443
StUSP51(Atl)	Soltu.Atl.06_3G017810	Soltu.Atl.06_3G017810.1	37711188	37730094	+	32	PF00443.32	cl34892
		Soltu.Atl.06_3G017810.2	37711188	37730094	+	32	PF00443.32	cl34892
StUSP52(Atl)	Soltu.Atl.06_3G017920	Soltu.Atl.06_3G017920.1	37818638	37805837	-	13	PF00443.32	cl35019
StOTU11(Atl)	Soltu.Atl.06_3G018210	Soltu.Atl.06_3G018210.1	38079884	38073325	-	9	PF02338.22	cl19932
		Soltu.Atl.06_3G018210.2	38079884	38073325	-	9	PF02338.22	cl19932
StUSP53(Atl)	Soltu.Atl.06_4G014460	Soltu.Atl.06_4G014460.1	22824839	22834752	+	15	PF00443.32	pfam00443
		Soltu.Atl.06_4G014460.2	22824839	22834752	+	14	PF00443.32	pfam00443
StUSP54(Atl)	Soltu.Atl.06_4G017760	Soltu.Atl.06_4G017760.1	25461787	25480503	+	33	PF00443.32	cl34892
		Soltu.Atl.06_4G017760.2	25461787	25480397	+	32	PF00443.32	cl34892
StUSP55(Atl)	Soltu.Atl.06_4G017860	Soltu.Atl.06_4G017860.1	25580144	25570878	-	11	PF00443.32	cl35019
StOTU12(Atl)	Soltu.Atl.06_4G018080	Soltu.Atl.06_4G018080.1	25810773	25804210	-	9	PF02338.22	cl19932
		Soltu.Atl.06_4G018080.2	25810773	25804210	-	9	PF02338.22	cl19932
StUSP56(Atl)	Soltu.Atl.07_0G000780	Soltu.Atl.07_0G000780.1	827241	835973	+	10	PF00443.32	cd02661
		Soltu.Atl.07_0G000780.2	831765	835973	+	7	PF00443.32	cl02553
		Soltu.Atl.07_0G000780.3	827241	835973	+	9	PF00443.32	cd02661
StOTU13(Atl)	Soltu.Atl.07_0G006610	Soltu.Atl.07_0G006610.1	15057870	15063605	+	9	PF02338.22	cl19932
StUSP57(Atl)	Soltu.Atl.07_1G000490	Soltu.Atl.07_1G000490.1	487366	496017	+	12	PF00443.32	cd02661
StUSP58(Atl)	Soltu.Atl.07_1G001980	Soltu.Atl.07_1G001980.1	2132731	2145263	+	7	PF00443.32	cl02553
		Soltu.Atl.07_1G001980.2	2132731	2145263	+	9	PF00443.32	cl02553
StOTU14(Atl)	Soltu.Atl.07_1G008500	Soltu.Atl.07_1G008500.1	20034122	20039811	+	9	PF02338.22	cl19932
		Soltu.Atl.07_1G008500.2	20034100	20039914	+	9	PF02338.22	cl19932
		Soltu.Atl.07_1G008500.3	20034309	20039811	+	9	PF02338.22	cl19932
		Soltu.Atl.07_1G008500.4	20034122	20039827	+	7	PF02338.22	cl19932
StUSP59(Atl)	Soltu.Atl.07_1G015300	Soltu.Atl.07_1G015300.1	27461036	27454344	-	7	PF00443.32	cd02661
StUSP60(Atl)	Soltu.Atl.07_1G015620	Soltu.Atl.07_1G015620.1	27940811	27947828	+	13	PF00443.32	cd02661
StUSP61(Atl)	Soltu.Atl.07_1G017570	Soltu.Atl.07_1G017570.1	29614140	29604004	-	20	PF00443.32	cl34941;cd02658
StUSP62(Atl)	Soltu.Atl.07_2G000490	Soltu.Atl.07_2G000490.1	487118	495844	+	10	PF00443.32	cd02661
StUSP63(Atl)	Soltu.Atl.07_2G002010	Soltu.Atl.07_2G002010.1	2072413	2085224	+	10	PF00443.32	cl02553
		Soltu.Atl.07_2G002010.2	2072413	2085224	+	8	PF00443.32	cl02553
StOTU15(Atl)	Soltu.Atl.07_2G007390	Soltu.Atl.07_2G007390.1	15767066	15772189	+	9	PF02338.22	cl19932
StUSP64(Atl)	Soltu.Atl.07_2G013620	Soltu.Atl.07_2G013620.1	23013580	23007169	-	7	PF00443.32	cd02661
StUSP65(Atl)	Soltu.Atl.07_2G013940	Soltu.Atl.07_2G013940.1	23425972	23432994	+	13	PF00443.32	cd02661
StUSP66(Atl)	Soltu.Atl.07_2G016050	Soltu.Atl.07_2G016050.1	25212203	25200558	-	20	PF00443.32	cl34941;cd02658
StUSP67(Atl)	Soltu.Atl.07_3G000500	Soltu.Atl.07_3G000500.1	557017	565489	+	9	PF00443.32	cd02661
StUSP68(Atl)	Soltu.Atl.07_3G002220	Soltu.Atl.07_3G002220.1	2402120	2414931	+	10	PF00443.32	cl02553
		Soltu.Atl.07_3G002220.2	2402120	2414931	+	8	PF00443.32	cl02553
StUSP69(Atl)	Soltu.Atl.07_3G017090	Soltu.Atl.07_3G017090.1	40906622	40899820	-	7	PF00443.32	cd02661
StUSP70(Atl)	Soltu.Atl.07_3G017430	Soltu.Atl.07_3G017430.1	41288769	41295791	+	13	PF00443.32	cd02661
StUSP71(Atl)	Soltu.Atl.07_3G019260	Soltu.Atl.07_3G019260.1	42905011	42894931	-	20	PF00443.32	cl34941;cd02658
StUSP72(Atl)	Soltu.Atl.07_4G001160	Soltu.Atl.07_4G001160.1	1124675	1137282	+	9	PF00443.32	cl02553
		Soltu.Atl.07_4G001160.2	1124675	1137282	+	7	PF00443.32	cl02553
StOTU16(Atl)	Soltu.Atl.07_4G010390	Soltu.Atl.07_4G010390.1	35678419	35685317	+	9	PF02338.22	cl19932
StUSP73(Atl)	Soltu.Atl.07_4G018490	Soltu.Atl.07_4G018490.1	45288590	45282103	-	8	PF00443.32	cd02661
StUSP74(Atl)	Soltu.Atl.07_4G018820	Soltu.Atl.07_4G018820.1	45700906	45707928	+	13	PF00443.32	cd02661
StUSP75(Atl)	Soltu.Atl.08_0G008530	Soltu.Atl.08_0G008530.1	16599248	16593462	-	3	PF00443.32	cl02553
StUSP76(Atl)	Soltu.Atl.08_0G008740	Soltu.Atl.08_0G008740.1	16898519	16901612	+	3	PF00443.32	cd02660
StUSP77(Atl)	Soltu.Atl.08_1G003590	Soltu.Atl.08_1G003590.1	6431824	6426038	-	3	PF00443.32	cl02553
StUSP78(Atl)	Soltu.Atl.08_1G007560	Soltu.Atl.08_1G007560.1	13806207	13809278	+	3	PF00443.32	cd02660
StUSP79(Atl)	Soltu.Atl.08_1G007990	Soltu.Atl.08_1G007990.1	14615066	14605859	-	11	PF00443.32	cd02661
StUSP80(Atl)	Soltu.Atl.08_1G012000	Soltu.Atl.08_1G012000.1	19449072	19444584	-	8	PF00443.32	cl02553
StUCH6(Atl)	Soltu.Atl.08_1G013030	Soltu.Atl.08_1G013030.1	20718366	20725348	+	9	PF01088.24	cd09616
StMINDY1(Atl)	Soltu.Atl.08_1G015250	Soltu.Atl.08_1G015250.1	23207740	23218310	+	12	PF04424.16	pfam04424
		Soltu.Atl.08_1G015250.2	23207740	23218310	+	7	PF04424.16	pfam04424
StUSP81(Atl)	Soltu.Atl.08_1G018220	Soltu.Atl.08_1G018220.1	25901384	25909249	+	13	PF00443.32	cl35019
StUSP82(Atl)	Soltu.Atl.08_2G007140	Soltu.Atl.08_2G007140.1	32542594	32533928	-	6	PF00443.32	cl02553
StUSP83(Atl)	Soltu.Atl.08_2G011450	Soltu.Atl.08_2G011450.1	41168231	41159456	-	11	PF00443.32	cd02661
StUSP84(Atl)	Soltu.Atl.08_2G013100	Soltu.Atl.08_2G013100.1	42696595	42692100	-	8	PF00443.32	cl02553
StUCH7(Atl)	Soltu.Atl.08_2G014320	Soltu.Atl.08_2G014320.1	44284880	44292194	+	9	PF01088.24	cd09616
		Soltu.Atl.08_2G014320.2	44284866	44292244	+	9	PF01088.24	cd09616
StMINDY2(Atl)	Soltu.Atl.08_2G016710	Soltu.Atl.08_2G016710.1	46881124	46891631	+	12	PF04424.16	pfam04424
		Soltu.Atl.08_2G016710.2	46881124	46891631	+	11	PF04424.16	pfam04424
StUSP85(Atl)	Soltu.Atl.08_2G018840	Soltu.Atl.08_2G018840.1	48782099	48801200	+	22	PF00443.32	cl35019
StUSP86(Atl)	Soltu.Atl.08_3G009110	Soltu.Atl.08_3G009110.1	15704159	15696458	-	11	PF00443.32	cd02661
StUSP87(Atl)	Soltu.Atl.08_3G012370	Soltu.Atl.08_3G012370.1	19806801	19802293	-	8	PF00443.32	cl02553
StMINDY3(Atl)	Soltu.Atl.08_3G014600	Soltu.Atl.08_3G014600.1	22106150	22116660	+	12	PF04424.16	pfam04424
StUSP88(Atl)	Soltu.Atl.08_4G010900	Soltu.Atl.08_4G010900.1	39520482	39511328	-	11	PF00443.32	cd02661
StUSP89(Atl)	Soltu.Atl.08_4G014820	Soltu.Atl.08_4G014820.1	44495922	44491503	-	8	PF00443.32	cl02553
		Soltu.Atl.08_4G014820.2	44495961	44491503	-	8	PF00443.32	cl02553
		Soltu.Atl.08_4G014820.3	44495676	44491778	-	9	PF00443.32	cl02553
StUCH8(Atl)	Soltu.Atl.08_4G016050	Soltu.Atl.08_4G016050.1	46095210	46101463	+	9	PF01088.24	cd09616
StOTU17(Atl)	Soltu.Atl.09_0G000500	Soltu.Atl.09_0G000500.1	755089	749994	-	7	PF02338.22	cl19932
		Soltu.Atl.09_0G000500.2	755089	749994	-	8	PF02338.22	cl19932
StOTU18(Atl)	Soltu.Atl.09_0G005210	Soltu.Atl.09_0G005210.1	5268369	5263859	-	10	PF02338.22	cl19932
StMJD1(Atl)	Soltu.Atl.09_0G008330	Soltu.Atl.09_0G008330.1	21075336	21076723	+	2	PF02099.20	pfam02099
StUSP90(Atl)	Soltu.Atl.09_0G009400	Soltu.Atl.09_0G009400.1	27831378	27852282	+	16	PF00443.32	cl35019;smart00695
		Soltu.Atl.09_0G009400.2	27831165	27847458	+	13	PF00443.32	cl35019;smart00695
StUSP91(Atl)	Soltu.Atl.09_0G009560	Soltu.Atl.09_0G009560.1	28330135	28351761	+	18	PF00443.32	cl35019;smart00695
StJAMM20(Atl)	Soltu.Atl.09_1G015080	Soltu.Atl.09_1G015080.1	25089540	25095574	+	12	PF01398.24	cd08065
		Soltu.Atl.09_1G015080.2	25089540	25095574	+	10	PF01398.24	cd08065
StOTU19(Atl)	Soltu.Atl.09_2G000780	Soltu.Atl.09_2G000780.1	996170	991107	-	8	PF02338.22	cl19932
		Soltu.Atl.09_2G000780.2	996170	991107	-	7	PF02338.22	cl19932
		Soltu.Atl.09_2G000780.3	996170	991107	-	8	PF02338.22	cl19932
StOTU20(Atl)	Soltu.Atl.09_2G005010	Soltu.Atl.09_2G005010.1	5577632	5571090	-	10	PF02338.22	cl19932
StUSP92(Atl)	Soltu.Atl.09_2G018830	Soltu.Atl.09_2G018830.1	29576086	29569132	-	2	PF00443.32	cl02553;cl34941
		Soltu.Atl.09_2G018830.2	29576102	29569132	-	2	PF00443.32	cl02553;cl34941
		Soltu.Atl.09_2G018830.3	29576086	29569132	-	2	PF00443.32	cl02553;cl34941
StJAMM21(Atl)	Soltu.Atl.09_2G019710	Soltu.Atl.09_2G019710.1	30626266	30632033	+	12	PF01398.24	cd08065
StOTU21(Atl)	Soltu.Atl.09_3G003540	Soltu.Atl.09_3G003540.1	3776468	3771355	-	10	PF02338.22	cl19932
		Soltu.Atl.09_3G003540.2	3777736	3771134	-	10	PF02338.22	cl19932
		Soltu.Atl.09_3G003540.3	3777736	3771134	-	10	PF02338.22	cl19932
		Soltu.Atl.09_3G003540.4	3777723	3772889	-	7	PF02338.22	cl19932
StMJD2(Atl)	Soltu.Atl.09_3G009510	Soltu.Atl.09_3G009510.1	23957393	23958764	+	2	PF02099.20	pfam02099
StUCH9(Atl)	Soltu.Atl.09_3G010500	Soltu.Atl.09_3G010500.1	31578289	31579505	+	4	PF01088.24	cd09617
StUSP93(Atl)	Soltu.Atl.09_3G010700	Soltu.Atl.09_3G010700.1	32398735	32422352	+	19	PF00443.32	cl12116;cl35019
StUSP94(Atl)	Soltu.Atl.09_3G022660	Soltu.Atl.09_3G022660.1	57889100	57884939	-	2	PF00443.32	cl02553
StJAMM22(Atl)	Soltu.Atl.09_3G024230	Soltu.Atl.09_3G024230.1	59245918	59251566	+	12	PF01398.24	cd08065
		Soltu.Atl.09_4G000510.2	607445	602599	-	8	PF02338.22	cl19932
StOTU22(Atl)	Soltu.Atl.09_4G003280	Soltu.Atl.09_4G003280.1	3600499	3593808	-	10	PF02338.22	cl19932
		Soltu.Atl.09_4G003280.2	3600499	3593808	-	7	PF02338.22	cl19932
		Soltu.Atl.09_4G003280.3	3600499	3593808	-	7	PF02338.22	cl19932
StUCH10(Atl)	Soltu.Atl.09_4G008860	Soltu.Atl.09_4G008860.1	22546459	22553465	+	1	PF01088.24	cl08306
		Soltu.Atl.09_4G008860.2	22549892	22553465	+	3	PF01088.24	cd09617
StUSP95(Atl)	Soltu.Atl.09_4G009020	Soltu.Atl.09_4G009020.1	23341713	23367536	+	20	PF00443.32	cl35019;smart00695
StJAMM23(Atl)	Soltu.Atl.09_4G022440	Soltu.Atl.09_4G022440.1	49647506	49653199	+	12	PF01398.24	cd08065
StJAMM24(Atl)	Soltu.Atl.10_0G000780	Soltu.Atl.10_0G000780.1	894529	900855	+	9	PF01398.24	cd08063
StUSP96(Atl)	Soltu.Atl.10_0G004550	Soltu.Atl.10_0G004550.1	11148978	11151641	+	2	PF00443.32	cl02553
StMJD3(Atl)	Soltu.Atl.10_0G008530	Soltu.Atl.10_0G008530.1	18930380	18931811	+	2	PF02099.20	pfam02099
StUSP97(Atl)	Soltu.Atl.10_0G014440	Soltu.Atl.10_0G014440.1	24990376	24999176	+	16	PF00443.32	cl34892
		Soltu.Atl.10_0G014440.2	24990376	24999176	+	16	PF00443.32	cl34892
StUSP98(Atl)	Soltu.Atl.10_0G017820	Soltu.Atl.10_0G017820.1	28461396	28469616	+	16	PF00443.32	cl34892
StJAMM25(Atl)	Soltu.Atl.10_1G000750	Soltu.Atl.10_1G000750.1	749779	755939	+	9	PF01398.24	cd08063
StJAMM26(Atl)	Soltu.Atl.10_2G000760	Soltu.Atl.10_2G000760.1	913960	920117	+	9	PF01398.24	cd08063
		Soltu.Atl.10_2G000760.2	913960	920117	+	7	PF01398.24	cd08063
StOTU23(Atl)	Soltu.Atl.10_2G010530	Soltu.Atl.10_2G010530.1	14791403	14791933	+	1	PF02338.22	cl19932
StMJD4(Atl)	Soltu.Atl.10_4G004170	Soltu.Atl.10_4G004170.1	5896473	5897491	+	2	PF02099.20	pfam02099
StUSP99(Atl)	Soltu.Atl.11_0G003080	Soltu.Atl.11_0G003080.1	2608413	2633693	+	32	PF00443.32	cl34892
		Soltu.Atl.11_0G003080.2	2608399	2633693	+	32	PF00443.32	cl34892
		Soltu.Atl.11_0G003080.3	2608399	2633693	+	32	PF00443.32	cl34892
StJAMM27(Atl)	Soltu.Atl.11_0G004970	Soltu.Atl.11_0G004970.1	4705049	4709591	+	6	PF01398.24	cd08069
StJAMM28(Atl)	Soltu.Atl.11_0G005600	Soltu.Atl.11_0G005600.1	5631528	5621353	-	6	PF01398.24	cd08064
StUSP100(Atl)	Soltu.Atl.11_1G005250	Soltu.Atl.11_1G005250.1	5085266	5104301	+	28	PF00443.32	cl34892
		Soltu.Atl.11_1G005250.2	5085253	5104301	+	28	PF00443.32	cl34892
StJAMM29(Atl)	Soltu.Atl.11_1G007180	Soltu.Atl.11_1G007180.1	7290333	7295049	+	6	PF01398.24	cd08069
StJAMM30(Atl)	Soltu.Atl.11_1G007860	Soltu.Atl.11_1G007860.1	8323184	8312919	-	6	PF01398.24	cd08064
StOTU24(Atl)	Soltu.Atl.11_1G014220	Soltu.Atl.11_1G014220.1	25443313	25450116	+	8	PF02338.22	cl19932
		Soltu.Atl.11_1G014220.2	25443307	25450122	+	8	PF02338.22	cl19932
		Soltu.Atl.11_1G014220.3	25443307	25450122	+	8	PF02338.22	cl19932
StOTU25(Atl)	Soltu.Atl.11_1G015630	Soltu.Atl.11_1G015630.1	27124625	27135599	+	10	PF02338.22	cl19932
		Soltu.Atl.11_1G015630.2	27124625	27135599	+	10	PF02338.22	cl19932
		Soltu.Atl.11_1G015630.3	27127741	27135599	+	11	PF02338.22	cl19932
		Soltu.Atl.11_1G015630.4	27127741	27135599	+	10	PF02338.22	cl19932
StUSP101(Atl)	Soltu.Atl.11_2G004400	Soltu.Atl.11_2G004400.1	4010615	4036207	+	32	PF00443.32	cl34892
		Soltu.Atl.11_2G004400.2	4010615	4036716	+	30	PF00443.32	cl34892
		Soltu.Atl.11_2G004400.3	4010615	4036716	+	32	PF00443.32	cl34892
		Soltu.Atl.11_2G004400.4	4010731	4036716	+	32	PF00443.32	cl34892
StOTU26(Atl)	Soltu.Atl.11_2G010440	Soltu.Atl.11_2G010440.1	18948101	18953638	+	8	PF02338.22	cl19932
StOTU27(Atl)	Soltu.Atl.11_2G010930	Soltu.Atl.11_2G010930.1	19549548	19560315	+	10	PF02338.22	cl19932
		Soltu.Atl.11_2G010930.2	19549533	19560387	+	10	PF02338.22	cl19932
		Soltu.Atl.11_2G010930.3	19549533	19560387	+	10	PF02338.22	cl19932
		Soltu.Atl.11_2G010930.4	19549533	19560385	+	10	PF02338.22	cl19932
StUSP102(Atl)	Soltu.Atl.11_2G011930	Soltu.Atl.11_2G011930.1	20906910	20930039	+	32	PF00443.32	cl34892
		Soltu.Atl.11_2G011930.2	20906914	20930039	+	32	PF00443.32	cl34892
		Soltu.Atl.11_2G011930.3	20906887	20930039	+	32	PF00443.32	cl34892
		Soltu.Atl.11_2G011930.4	20906910	20930039	+	32	PF00443.32	cl34892
		Soltu.Atl.11_2G011930.5	20906910	20929972	+	32	PF00443.32	cl34892
		Soltu.Atl.11_2G011930.6	20906914	20930039	+	32	PF00443.32	cl34892
		Soltu.Atl.11_2G011930.7	20907032	20929339	+	32	PF00443.32	cl34892
StJAMM31(Atl)	Soltu.Atl.11_3G006340	Soltu.Atl.11_3G006340.1	6909986	6914653	+	6	PF01398.24	cd08069
		Soltu.Atl.11_3G006340.2	6909986	6914653	+	6	PF01398.24	cd08069
StJAMM32(Atl)	Soltu.Atl.11_3G007040	Soltu.Atl.11_3G007040.1	7995839	7985687	-	6	PF01398.24	cd08064
StUSP103(Atl)	Soltu.Atl.11_3G013690	Soltu.Atl.11_3G013690.1	31878020	31886732	+	7	PF00443.32	pfam00443
StOTU28(Atl)	Soltu.Atl.11_3G016070	Soltu.Atl.11_3G016070.1	34627007	34633568	+	8	PF02338.22	cl19932
		Soltu.Atl.11_3G016070.2	34627002	34633568	+	8	PF02338.22	cl19932
		Soltu.Atl.11_3G016070.3	34626969	34633771	+	8	PF02338.22	cl19932
		Soltu.Atl.11_3G016070.4	34627002	34633568	+	7	PF02338.22	cl19932
		Soltu.Atl.11_3G016070.5	34626969	34633723	+	8	PF02338.22	cl19932
StOTU29(Atl)	Soltu.Atl.11_3G017120	Soltu.Atl.11_3G017120.1	35859485	35870368	+	10	PF02338.22	cl19932
		Soltu.Atl.11_3G017120.2	35859433	35870522	+	10	PF02338.22	cl19932
StUSP104(Atl)	Soltu.Atl.11_3G018470	Soltu.Atl.11_3G018470.1	37300358	37323513	+	32	PF00443.32	cl34892
		Soltu.Atl.11_3G018470.2	37300372	37323513	+	32	PF00443.32	cl34892
		Soltu.Atl.11_3G018470.3	37300372	37323513	+	32	PF00443.32	cl34892
		Soltu.Atl.11_3G018470.4	37300331	37323513	+	32	PF00443.32	cl34892
		Soltu.Atl.11_3G018470.5	37300358	37323513	+	32	PF00443.32	cl34892
		Soltu.Atl.11_3G018470.6	37300358	37323586	+	32	PF00443.32	cl34892
		Soltu.Atl.11_3G018470.7	37300298	37323513	+	32	PF00443.32	cl34892
StOTU30(Atl)	Soltu.Atl.11_4G004490	Soltu.Atl.11_4G004490.1	4961176	4958032	-	5	PF02338.22	cl19932
		Soltu.Atl.11_4G004490.2	4961271	4957947	-	5	PF02338.22	cl19932
StUSP105(Atl)	Soltu.Atl.11_4G006440	Soltu.Atl.11_4G006440.1	6738868	6765225	+	33	PF00443.32	cl34892
		Soltu.Atl.11_4G006440.2	6745580	6765225	+	28	PF00443.32	cl34892
		Soltu.Atl.11_4G006440.3	6738992	6765225	+	33	PF00443.32	cl34892
		Soltu.Atl.11_4G006440.4	6738868	6765225	+	33	PF00443.32	cl34892
StJAMM33(Atl)	Soltu.Atl.11_4G008660	Soltu.Atl.11_4G008660.1	9415861	9417760	+	4	PF01398.24	cd08069
StJAMM34(Atl)	Soltu.Atl.11_4G009250	Soltu.Atl.11_4G009250.1	10373777	10363724	-	6	PF01398.24	cd08064
StUSP106(Atl)	Soltu.Atl.11_4G013990	Soltu.Atl.11_4G013990.1	22499590	22508283	+	7	PF00443.32	pfam00443
StOTU31(Atl)	Soltu.Atl.11_4G015930	Soltu.Atl.11_4G015930.1	24905449	24912252	+	8	PF02338.22	cl19932
		Soltu.Atl.11_4G015930.2	24905449	24912252	+	8	PF02338.22	cl19932
		Soltu.Atl.11_4G015930.3	24905449	24912252	+	7	PF02338.22	cl19932
		Soltu.Atl.11_4G015930.5	24905449	24912252	+	5	PF02338.22	cl19932
StOTU32(Atl)	Soltu.Atl.11_4G016640	Soltu.Atl.11_4G016640.1	25851712	25862542	+	10	PF02338.22	cl19932
		Soltu.Atl.11_4G016640.2	25851712	25862542	+	10	PF02338.22	cl19932
		Soltu.Atl.11_4G016640.3	25851711	25862542	+	10	PF02338.22	cl19932
		Soltu.Atl.11_4G016640.4	25851712	25862542	+	10	PF02338.22	cl19932
StUSP107(Atl)	Soltu.Atl.12_0G000950	Soltu.Atl.12_0G000950.1	785527	794305	+	11	PF00443.32	cd02661
StJAMM35(Atl)	Soltu.Atl.12_1G000970	Soltu.Atl.12_1G000970.1	884667	878948	-	12	PF01398.24	cd08065
		Soltu.Atl.12_1G000970.2	884667	878948	-	12	PF01398.24	cd08065
		Soltu.Atl.12_1G000970.3	884667	878948	-	10	PF01398.24	cd08065
		Soltu.Atl.12_1G000970.4	884572	876027	-	14	PF01398.24	cd08065
StUSP108(Atl)	Soltu.Atl.12_1G003520	Soltu.Atl.12_1G003520.1	4038034	4026001	-	14	PF00443.32	cd02657
StUSP109(Atl)	Soltu.Atl.12_1G003530	Soltu.Atl.12_1G003530.1	4043213	4040271	-	5	PF00443.32	cl02553;cd16104
StJAMM36(Atl)	Soltu.Atl.12_2G002990	Soltu.Atl.12_2G002990.1	2521496	2515653	-	12	PF01398.24	cd08065
		Soltu.Atl.12_2G002990.2	2521496	2515653	-	12	PF01398.24	cd08065
		Soltu.Atl.12_2G002990.3	2521459	2515653	-	12	PF01398.24	cd08065
		Soltu.Atl.12_2G002990.4	2521496	2515653	-	12	PF01398.24	cd08065
StUSP110(Atl)	Soltu.Atl.12_2G004520	Soltu.Atl.12_2G004520.1	3943555	3952146	+	11	PF00443.32	cd02661
		Soltu.Atl.12_2G004520.2	3943639	3951836	+	11	PF00443.32	cd02661
StUSP111(Atl)	Soltu.Atl.12_2G010000	Soltu.Atl.12_2G010000.1	10771540	10760087	-	18	PF00443.32	cd02657;cd16104
StJAMM37(Atl)	Soltu.Atl.12_3G002170	Soltu.Atl.12_3G002170.1	1990956	1985268	-	12	PF01398.24	cd08065
		Soltu.Atl.12_3G002170.2	1990971	1985227	-	12	PF01398.24	cd08065
		Soltu.Atl.12_3G002170.3	1990871	1982491	-	14	PF01398.24	cd08065
StUSP112(Atl)	Soltu.Atl.12_3G003650	Soltu.Atl.12_3G003650.1	3407669	3416262	+	11	PF00443.32	cd02661
StUSP113(Atl)	Soltu.Atl.12_3G008120	Soltu.Atl.12_3G008120.1	8836289	8824822	-	18	PF00443.32	cd02657;cd16104
		Soltu.Atl.12_3G008120.2	8836289	8824822	-	15	PF00443.32	cd02657
		Soltu.Atl.12_3G008120.3	8836289	8824822	-	17	PF00443.32	cd02657;cd16104
StJAMM38(Atl)	Soltu.Atl.12_4G001200	Soltu.Atl.12_4G001200.1	1012095	1003550	-	14	PF01398.24	cd08065
		Soltu.Atl.12_4G001200.2	1012095	1003550	-	14	PF01398.24	cd08065

## Sheet: C88
Table S1. The information of potato deubiquitinase gene (C88)
Gene Name	Gene ID	Transcript ID	Start	End	Direction	Number of exons	Pfam	NCBI
StUSP1(C88)	C88_C00H1G002080	C88_C00H1G002080.1	46408	45474	-	3	PF00443.32	cd02257
StUSP2(C88)	C88_C00H1G002090	C88_C00H1G002090.1	61820	58485	-	8	PF00443.32	cl02553
StUCH1(C88)	C88_C00H1G004100	C88_C00H1G004100.1	101588	114163	+	8	PF01088.24	cl08306
StUSP3(C88)	C88_C00H3G056380	C88_C00H3G056380.1	1581640	1594991	+	10	PF00443.32	cl02553
StJAMM1(C88)	C88_C01H1G017870	C88_C01H1G017870.1	65223757	65242859	+	14	PF01398.24	cd08066
StUSP4(C88)	C88_C01H1G023380	C88_C01H1G023380.1	75954511	75938855	-	6	PF00443.32	pfam00443
		C88_C01H1G023380.2	75953984	75938860	-	6	PF00443.32	pfam00443
StOTU1(C88)	C88_C01H1G029250	C88_C01H1G029250.1	82651216	82652142	+	1	PF02338.22	pfam02338
StUSP5(C88)	C88_C01H1G040150	C88_C01H1G040150.1	92827338	92822349	-	6	PF00443.32	cd02663
StJAMM2(C88)	C88_C01H2G065620	C88_C01H2G065620.1	58930078	58939014	+	14	PF01398.24	cd08066
StUSP6(C88)	C88_C01H2G071390	C88_C01H2G071390.1	70279744	70269369	-	6	PF00443.32	pfam00443
StUSP7(C88)	C88_C01H2G088010	C88_C01H2G088010.1	87231282	87226452	-	6	PF00443.32	cd02663
StJAMM3(C88)	C88_C01H3G112380	C88_C01H3G112380.1	52269524	52278887	+	14	PF01398.24	cd08066
StUSP8(C88)	C88_C01H3G117740	C88_C01H3G117740.1	62348902	62340141	-	12	PF00443.32	pfam00443
StUSP9(C88)	C88_C01H3G117790	C88_C01H3G117790.1	62407096	62396780	-	6	PF00443.32	pfam00443
StOTU2(C88)	C88_C01H3G123770	C88_C01H3G123770.2	69446591	69448255	+	1	PF02338.22	pfam02338
StUSP10(C88)	C88_C01H3G134380	C88_C01H3G134380.1	79228439	79223658	-	6	PF00443.32	cd02663
StJAMM4(C88)	C88_C01H4G159040	C88_C01H4G159040.1	59753193	59762556	+	14	PF01398.24	cd08066
StUSP11(C88)	C88_C01H4G164460	C88_C01H4G164460.1	70107414	70117807	+	6	PF00443.32	pfam00443
StUSP12(C88)	C88_C01H4G164600	C88_C01H4G164600.1	70329045	70318327	-	6	PF00443.32	pfam00443
StUSP13(C88)	C88_C01H4G182210	C88_C01H4G182210.1	87630146	87625157	-	6	PF00443.32	cd02663
StUSP14(C88)	C88_C02H1G000830	C88_C02H1G000830.1	7124648	7121337	-	7	PF00443.32	cl02553
StUSP15(C88)	C88_C02H1G010850	C88_C02H1G010850.1	31037695	31029291	-	8	PF00443.32	cd02669
		C88_C02H1G010850.2	31037695	31029291	-	9	PF00443.32	cd02669
		C88_C02H1G010850.3	31037695	31031126	-	7	PF00443.32	cl02553
StUSP16(C88)	C88_C02H2G032960	C88_C02H2G032960.1	4172853	4169722	-	7	PF00443.32	cl02553
StUSP17(C88)	C88_C02H2G043270	C88_C02H2G043270.1	27195220	27188091	-	9	PF00443.32	cd02669
		C88_C02H2G043270.2	27196278	27188091	-	9	PF00443.32	cd02669
		C88_C02H2G043270.3	27197428	27188091	-	9	PF00443.32	cd02669
StUSP18(C88)	C88_C02H3G075790	C88_C02H3G075790.1	26576728	26568398	-	9	PF00443.32	cd02669
StUSP19(C88)	C88_C02H4G108150	C88_C02H4G108150.1	27852026	27841917	-	9	PF00443.32	cd02669
StOTU3(C88)	C88_C03H1G005540	C88_C03H1G005540.1	7918412	7899331	-	11	PF02338.22	cl19932
		C88_C03H1G005540.2	7918412	7903640	-	11	PF02338.22	cl19932
		C88_C03H1G005540.3	7918412	7903640	-	10	PF02338.22	cl19932
		C88_C03H1G005540.4	7918412	7903640	-	10	PF02338.22	cl19932
		C88_C03H1G005540.5	7918412	7903640	-	11	PF02338.22	cl19932
StUCH2(C88)	C88_C03H1G007950	C88_C03H1G007950.1	25784343	25796889	+	8	PF01088.24	cl08306
StUSP20(C88)	C88_C03H1G010690	C88_C03H1G010690.1	37521994	37542525	+	13	PF00443.32	cd02668;cd01795;cl12116;pfam06337
StUSP21(C88)	C88_C03H1G024960	C88_C03H1G024960.1	57971988	57954835	-	20	PF00443.32	pfam00443
StJAMM5(C88)	C88_C03H1G030990	C88_C03H1G030990.1	63402972	63395816	-	14	PF01398.24	cd08066
		C88_C03H1G030990.2	63402972	63395831	-	14	PF01398.24	cd08066
		C88_C03H1G030990.3	63402972	63395831	-	13	PF01398.24	cd08066
StOTU4(C88)	C88_C03H2G040650	C88_C03H2G040650.1	8081621	8062539	-	11	PF02338.22	cl19932
		C88_C03H2G040650.2	8081621	8062539	-	11	PF02338.22	cl19932
		C88_C03H2G040650.3	8081621	8066894	-	11	PF02338.22	cl19932
		C88_C03H2G040650.4	8081621	8066894	-	11	PF02338.22	cl19932
StUCH3(C88)	C88_C03H2G043220	C88_C03H2G043220.1	27183308	27170737	-	8	PF01088.24	cl08306
StUSP22(C88)	C88_C03H2G045560	C88_C03H2G045560.1	36892105	36912634	+	12	PF00443.32	cd02668;cd01795;cl12116;pfam06337
		C88_C03H2G045560.2	36892105	36912634	+	13	PF00443.32	cd02668;cd01795;cl12116;pfam06337
StUSP23(C88)	C88_C03H2G060040	C88_C03H2G060040.1	57088136	57078717	-	15	PF00443.32	pfam00443
StJAMM6(C88)	C88_C03H2G065800	C88_C03H2G065800.1	62415295	62407615	-	14	PF01398.24	cd08066
		C88_C03H2G065800.2	62415222	62408098	-	13	PF01398.24	cd08066
		C88_C03H2G065800.3	62415222	62408098	-	13	PF01398.24	cd08066
		C88_C03H2G065800.4	62415295	62408098	-	14	PF01398.24	cd08066
		C88_C03H2G065800.5	62415295	62408098	-	13	PF01398.24	cd08066
StOTU5(C88)	C88_C03H3G075840	C88_C03H3G075840.1	8701509	8682428	-	11	PF02338.22	cl19932
		C88_C03H3G075840.2	8701509	8686737	-	11	PF02338.22	cl19932
		C88_C03H3G075840.3	8701509	8686737	-	10	PF02338.22	cl19932
StUCH4(C88)	C88_C03H3G078140	C88_C03H3G078140.1	25993366	26005485	+	7	PF01088.24	cl08306
StUSP24(C88)	C88_C03H3G080830	C88_C03H3G080830.1	37688008	37708486	+	13	PF00443.32	cd02668;cd01795;cl12116;pfam06337
StUSP25(C88)	C88_C03H3G095280	C88_C03H3G095280.1	57677915	57660339	-	20	PF00443.32	pfam00443
		C88_C03H3G095280.2	57677915	57660339	-	20	PF00443.32	pfam00443
StJAMM7(C88)	C88_C03H3G101370	C88_C03H3G101370.1	63085732	63078591	-	14	PF01398.24	cd08066
		C88_C03H3G101370.2	63085732	63078591	-	14	PF01398.24	cd08066
StOTU6(C88)	C88_C03H4G110960	C88_C03H4G110960.1	7383841	7369026	-	11	PF02338.22	cl19932
		C88_C03H4G110960.2	7383841	7369026	-	10	PF02338.22	cl19932
		C88_C03H4G110960.3	7383841	7369026	-	11	PF02338.22	cl19932
StUCH5(C88)	C88_C03H4G113490	C88_C03H4G113490.1	25445437	25433291	-	7	PF01088.24	cl08306
StUSP26(C88)	C88_C03H4G115790	C88_C03H4G115790.1	34722200	34741562	+	13	PF00443.32	cd02668;cd01795;cl12116;pfam06337
		C88_C03H4G115790.2	34722200	34742676	+	13	PF00443.32	cd02668;cd01795;cl12116;pfam06337
StUSP27(C88)	C88_C03H4G129770	C88_C03H4G129770.1	54675636	54658448	-	20	PF00443.32	pfam00443
StJAMM8(C88)	C88_C03H4G135820	C88_C03H4G135820.1	60218521	60211368	-	14	PF01398.24	cd08066
StJAMM9(C88)	C88_C04H1G011710	C88_C04H1G011710.1	19739776	19726288	-	7	PF01398.24	cl13996
		C88_C04H1G011710.2	19739776	19726288	-	8	PF01398.24	cd08066
StOTU7(C88)	C88_C04H1G013020	C88_C04H1G013020.1	28046923	28031154	-	9	PF10275.12	pfam10275
		C88_C04H1G013020.2	28046923	28031154	-	8	PF10275.12	pfam10275
		C88_C04H1G013020.3	28046923	28031154	-	8	PF10275.12	pfam10275
		C88_C04H1G013020.4	28046816	28031326	-	8	PF10275.12	pfam10275
StOTU8(C88)	C88_C04H1G014260	C88_C04H1G014260.1	37487733	37504104	+	10	PF02338.22	cl19932
		C88_C04H1G014260.10	37487733	37504104	+	10	PF02338.22	cl19932
		C88_C04H1G014260.11	37487756	37504121	+	9	PF02338.22	cl19932
		C88_C04H1G014260.2	37487733	37504104	+	10	PF02338.22	cl19932
		C88_C04H1G014260.3	37487733	37504104	+	10	PF02338.22	cl19932
		C88_C04H1G014260.4	37487733	37504104	+	10	PF02338.22	cl19932
		C88_C04H1G014260.5	37487733	37504104	+	10	PF02338.22	cl19932
		C88_C04H1G014260.6	37487733	37504104	+	9	PF02338.22	cl19932
		C88_C04H1G014260.7	37487733	37504104	+	9	PF02338.22	cl19932
StUSP28(C88)	C88_C04H1G017220	C88_C04H1G017220.1	47673570	47686096	+	6	PF00443.32	cd02663
StOTU9(C88)	C88_C04H1G018560	C88_C04H1G018560.1	50693443	50696764	+	2	PF02338.22	pfam02338;cl26550
		C88_C04H1G018560.2	50693443	50697075	+	3	PF02338.22	pfam02338;cl26550
StUSP29(C88)	C88_C04H1G019400	C88_C04H1G019400.1	51726512	51708261	-	10	PF00443.32	cl02553
StUSP30(C88)	C88_C04H1G026150	C88_C04H1G026150.1	62858511	62867336	+	10	PF00443.32	cl02553
		C88_C04H1G026150.2	62858511	62867336	+	11	PF00443.32	cl02553
StJAMM10(C88)	C88_C04H1G029040	C88_C04H1G029040.1	66352986	66347691	-	6	PF01398.24	cd08069
StJAMM11(C88)	C88_C04H2G046260	C88_C04H2G046260.1	21712276	21702792	-	7	PF01398.24	cd08066
		C88_C04H2G046260.2	21712276	21702792	-	7	PF01398.24	cd08066
StOTU10(C88)	C88_C04H2G048480	C88_C04H2G048480.1	38992360	39009522	+	8	PF10275.12	pfam10275
		C88_C04H2G048480.2	38992753	39009522	+	8	PF10275.12	pfam10275
StOTU11(C88)	C88_C04H2G049770	C88_C04H2G049770.1	44055481	44068353	+	8	PF02338.22	cl19932
		C88_C04H2G049770.2	44055481	44071796	+	10	PF02338.22	cl19932
		C88_C04H2G049770.3	44055481	44071796	+	10	PF02338.22	cl19932
		C88_C04H2G049770.4	44055481	44071796	+	10	PF02338.22	cl19932
		C88_C04H2G049770.5	44055481	44071796	+	10	PF02338.22	cl19932
StUSP31(C88)	C88_C04H2G053090	C88_C04H2G053090.1	55545441	55556688	+	7	PF00443.32	cd02663
		C88_C04H2G053090.2	55545441	55556688	+	6	PF00443.32	cd02663
StOTU12(C88)	C88_C04H2G054640	C88_C04H2G054640.1	58681033	58684336	+	2	PF02338.22	pfam02338;cl26550
		C88_C04H2G054640.2	58682134	58684336	+	2	PF02338.22	pfam02338;cl26550
StUSP32(C88)	C88_C04H2G055650	C88_C04H2G055650.1	59878555	59865238	-	10	PF00443.32	cl02553
StUSP33(C88)	C88_C04H2G062510	C88_C04H2G062510.1	70886098	70896668	+	11	PF00443.32	cl02553
		C88_C04H2G062510.2	70887870	70896668	+	9	PF00443.32	cl02553
		C88_C04H2G062510.3	70887870	70896668	+	11	PF00443.32	cl02553
StJAMM12(C88)	C88_C04H2G065510	C88_C04H2G065510.1	74521940	74516709	-	7	PF01398.24	cd08069
StOTU13(C88)	C88_C04H3G081830	C88_C04H3G081830.1	24957219	24948401	-	8	PF10275.12	pfam10275
StOTU14(C88)	C88_C04H3G083600	C88_C04H3G083600.1	38798841	38816003	+	10	PF02338.22	cl19932
		C88_C04H3G083600.2	38798841	38816003	+	10	PF02338.22	cl19932
		C88_C04H3G083600.3	38798841	38816003	+	10	PF02338.22	cl19932
		C88_C04H3G083600.4	38798841	38816003	+	10	PF02338.22	cl19932
		C88_C04H3G083600.5	38798841	38816003	+	10	PF02338.22	cl19932
		C88_C04H3G083600.6	38798841	38816019	+	10	PF02338.22	cl19932
StUSP34(C88)	C88_C04H3G086320	C88_C04H3G086320.1	48104163	48115397	+	7	PF00443.32	cd02663
		C88_C04H3G086320.2	48104163	48115397	+	6	PF00443.32	cd02663
StOTU15(C88)	C88_C04H3G087590	C88_C04H3G087590.1	51023479	51033910	+	2	PF02338.22	pfam02338;cl26550
		C88_C04H3G087590.2	51023479	51033910	+	2	PF02338.22	pfam02338;cl26550
StUSP35(C88)	C88_C04H3G088110	C88_C04H3G088110.1	51712688	51699405	-	10	PF00443.32	cl02553
StUSP36(C88)	C88_C04H3G093150	C88_C04H3G093150.1	58953455	58944720	-	11	PF00443.32	cl02553
		C88_C04H3G093150.2	58953455	58944721	-	5	PF00443.32	cl02553
StJAMM13(C88)	C88_C04H3G096160	C88_C04H3G096160.1	62643505	62638676	-	6	PF01398.24	cd08069
		C88_C04H3G096160.2	62643803	62638676	-	5	PF01398.24	cd08069
		C88_C04H3G096160.3	62643803	62638676	-	6	PF01398.24	cd08069
StJAMM14(C88)	C88_C04H4G112070	C88_C04H4G112070.1	20988404	21001938	+	8	PF01398.24	cd08066
		C88_C04H4G112070.2	20988404	21001938	+	8	PF01398.24	cd08066
		C88_C04H4G112070.3	20990128	21001938	+	7	PF01398.24	cd08066
StOTU16(C88)	C88_C04H4G113320	C88_C04H4G113320.1	30234905	30255956	+	8	PF10275.12	pfam10275
StOTU17(C88)	C88_C04H4G114560	C88_C04H4G114560.1	36917884	36937100	+	12	PF02338.22	cl19932
StOTU18(C88)	C88_C04H4G114560	C88_C04H4G114560.10	36921587	36937100	+	9	PF02338.22	cl19932
		C88_C04H4G114560.11	36921587	36937100	+	10	PF02338.22	cl19932
		C88_C04H4G114560.2	36921587	36933685	+	8	PF02338.22	cl19932
		C88_C04H4G114560.3	36921587	36933685	+	8	PF02338.22	cl19932
		C88_C04H4G114560.4	36921587	36937100	+	10	PF02338.22	cl19932
		C88_C04H4G114560.5	36921587	36937100	+	10	PF02338.22	cl19932
		C88_C04H4G114560.6	36921587	36937100	+	10	PF02338.22	cl19932
		C88_C04H4G114560.7	36921587	36937100	+	10	PF02338.22	cl19932
		C88_C04H4G114560.8	36921587	36937100	+	10	PF02338.22	cl19932
		C88_C04H4G114560.9	36921587	36937100	+	9	PF02338.22	cl19932
StUSP37(C88)	C88_C04H4G117380	C88_C04H4G117380.1	47607902	47619475	+	6	PF00443.32	cd02663
StOTU19(C88)	C88_C04H4G118720	C88_C04H4G118720.1	50671054	50674415	+	2	PF02338.22	pfam02338;cl26550
		C88_C04H4G118720.2	50672002	50674415	+	3	PF02338.22	pfam02338;cl26550
StUSP38(C88)	C88_C04H4G119380	C88_C04H4G119380.1	51400989	51387672	-	10	PF00443.32	cl02553
StUSP39(C88)	C88_C04H4G125750	C88_C04H4G125750.1	61164976	61173821	+	11	PF00443.32	cl02553
StJAMM15(C88)	C88_C04H4G128620	C88_C04H4G128620.1	64538745	64533651	-	6	PF01398.24	cd08069
StOTU20(C88)	C88_C05H1G016340	C88_C05H1G016340.1	42492138	42510189	+	9	PF02338.22	cl19932
StJAMM16(C88)	C88_C05H1G022510	C88_C05H1G022510.1	55271626	55267383	-	5	PF01398.24	cd08064
		C88_C05H1G022510.2	55271626	55267383	-	6	PF01398.24	cd08064
StUSP40(C88)	C88_C05H1G023570	C88_C05H1G023570.1	56361518	56366885	+	2	PF00443.32	cl02553;cl35019
StUSP41(C88)	C88_C05H1G025190	C88_C05H1G025190.1	57991726	57971194	-	31	PF00443.32	cl34892
StOTU21(C88)	C88_C05H2G040520	C88_C05H2G040520.2	23817885	23836596	+	9	PF02338.22	cl19932
StJAMM17(C88)	C88_C05H2G048620	C88_C05H2G048620.1	49085830	49081664	-	6	PF01398.24	cd08064
StUSP42(C88)	C88_C05H2G049680	C88_C05H2G049680.1	50108865	50114222	+	2	PF00443.32	cl02553;cl35019
StUSP43(C88)	C88_C05H2G051420	C88_C05H2G051420.1	52024364	52002357	-	31	PF00443.32	cl34892
		C88_C05H2G051420.2	52024939	52002357	-	32	PF00443.32	cl34892
StOTU22(C88)	C88_C05H3G068390	C88_C05H3G068390.1	36537062	36517629	-	9	PF02338.22	cl19932
StJAMM18(C88)	C88_C05H3G074880	C88_C05H3G074880.1	52321074	52316954	-	6	PF01398.24	cd08064
		C88_C05H3G074880.2	52321078	52317011	-	4	PF01398.24	cd08064
StUSP44(C88)	C88_C05H3G075960	C88_C05H3G075960.1	53357401	53362576	+	2	PF00443.32	cl02553;cl35019
StUSP45(C88)	C88_C05H3G077780	C88_C05H3G077780.2	55302179	55280756	-	32	PF00443.32	cl34892
StOTU23(C88)	C88_C05H4G094760	C88_C05H4G094760.1	35263687	35244298	-	9	PF02338.22	cl19932
StUSP46(C88)	C88_C05H4G102030	C88_C05H4G102030.1	51990805	51986545	-	2	PF00443.32	cl02553;cl35019
StUSP47(C88)	C88_C05H4G103610	C88_C05H4G103610.1	53458144	53436805	-	32	PF00443.32	cl34892
		C88_C05H4G103610.2	53458144	53436812	-	31	PF00443.32	cl34892
StUCH6(C88)	C88_C06H1G017880	C88_C06H1G017880.1	48993189	48987323	-	12	PF01088.24	cd09616
StJAMM19(C88)	C88_C06H1G022750	C88_C06H1G022750.1	54419219	54405027	-	8	PF01398.24	cl13996
StUSP48(C88)	C88_C06H1G025470	C88_C06H1G025470.1	56892443	56902285	+	15	PF00443.32	pfam00443
StJAMM20(C88)	C88_C06H1G027490	C88_C06H1G027490.1	58524238	58519331	-	6	PF01398.24	cd08069
StUSP49(C88)	C88_C06H1G028180	C88_C06H1G028180.1	59127571	59147028	+	32	PF00443.32	cl34892
StUSP50(C88)	C88_C06H1G028280	C88_C06H1G028280.1	59234128	59221429	-	13	PF00443.32	cl35019
		C88_C06H1G028280.2	59234128	59221429	-	12	PF00443.32	cl35019
StOTU24(C88)	C88_C06H1G028530	C88_C06H1G028530.1	59501644	59493858	-	8	PF02338.22	cl19932
		C88_C06H1G028530.2	59501676	59493858	-	6	PF02338.22	cl19932
StUCH7(C88)	C88_C06H2G050600	C88_C06H2G050600.1	45286478	45279820	-	9	PF01088.24	cd09616
		C88_C06H2G050600.2	45286478	45279820	-	9	PF01088.24	cd09616
		C88_C06H2G050600.3	45286478	45281201	-	9	PF01088.24	cd09616
		C88_C06H2G050600.4	45286478	45281201	-	9	PF01088.24	cd09616
StJAMM21(C88)	C88_C06H2G055720	C88_C06H2G055720.1	50731718	50717832	-	7	PF01398.24	cl13996
		C88_C06H2G055720.2	50731718	50717832	-	7	PF01398.24	cl13996
StUSP51(C88)	C88_C06H2G057920	C88_C06H2G057920.1	52761604	52771394	+	15	PF00443.32	pfam00443
		C88_C06H2G057920.3	52761655	52771394	+	15	PF00443.32	pfam00443
StJAMM22(C88)	C88_C06H2G059940	C88_C06H2G059940.1	54399783	54394792	-	6	PF01398.24	cd08069
StUSP52(C88)	C88_C06H2G060640	C88_C06H2G060640.1	54997621	55017077	+	31	PF00443.32	cl34892
		C88_C06H2G060640.2	54997621	55017077	+	32	PF00443.32	cl34892
StUSP53(C88)	C88_C06H2G060750	C88_C06H2G060750.1	55104854	55092156	-	13	PF00443.32	cl35019
StOTU25(C88)	C88_C06H2G061000	C88_C06H2G061000.1	55366450	55358638	-	8	PF02338.22	cl19932
		C88_C06H2G061000.2	55366450	55358638	-	6	PF02338.22	cl19932
StUCH8(C88)	C88_C06H3G083310	C88_C06H3G083310.1	43908007	43902229	-	9	PF01088.24	cd09616
		C88_C06H3G083310.2	43908007	43902229	-	9	PF01088.24	cd09616
StJAMM23(C88)	C88_C06H3G089170	C88_C06H3G089170.1	50388323	50373880	-	7	PF01398.24	cl13996
		C88_C06H3G089170.2	50388323	50373880	-	7	PF01398.24	cl13996
StUSP54(C88)	C88_C06H3G091320	C88_C06H3G091320.1	52382274	52392064	+	15	PF00443.32	pfam00443
		C88_C06H3G091320.2	52382325	52392064	+	15	PF00443.32	pfam00443
StJAMM24(C88)	C88_C06H3G093310	C88_C06H3G093310.1	54010667	54005737	-	6	PF01398.24	cd08069
StUSP55(C88)	C88_C06H3G094020	C88_C06H3G094020.1	54675362	54694534	+	31	PF00443.32	cl34892
		C88_C06H3G094020.2	54675362	54694534	+	32	PF00443.32	cl34892
StUSP56(C88)	C88_C06H3G094120	C88_C06H3G094120.1	54797426	54784725	-	13	PF00443.32	cl35019
StOTU26(C88)	C88_C06H3G094380	C88_C06H3G094380.1	55052877	55045014	-	6	PF02338.22	cl19932
		C88_C06H3G094380.2	55052877	55045126	-	8	PF02338.22	cl19932
		C88_C06H3G094380.3	55052877	55045126	-	6	PF02338.22	cl19932
		C88_C06H3G094380.4	55052877	55045126	-	8	PF02338.22	cl19932
StUSP57(C88)	C88_C06H4G107680	C88_C06H4G107680.1	26217587	26213326	-	3	PF00443.32	cl02553
StUCH9(C88)	C88_C06H4G115930	C88_C06H4G115930.1	43719026	43713240	-	9	PF01088.24	cd09616
		C88_C06H4G115930.2	43719026	43713240	-	9	PF01088.24	cd09616
StJAMM25(C88)	C88_C06H4G121080	C88_C06H4G121080.1	49389010	49374709	-	7	PF01398.24	cl13996
StUSP58(C88)	C88_C06H4G123370	C88_C06H4G123370.1	51469338	51478932	+	15	PF00443.32	pfam00443
StJAMM26(C88)	C88_C06H4G125440	C88_C06H4G125440.1	53110923	53105993	-	6	PF01398.24	cd08069
StUSP59(C88)	C88_C06H4G126130	C88_C06H4G126130.1	53712062	53731464	+	31	PF00443.32	cl34892
StUSP60(C88)	C88_C06H4G126230	C88_C06H4G126230.1	53818564	53805865	-	13	PF00443.32	cl35019
		C88_C06H4G126230.2	53818564	53805865	-	12	PF00443.32	cl35019
StOTU27(C88)	C88_C06H4G126530	C88_C06H4G126530.1	54073853	54065751	-	6	PF02338.22	cl19932
		C88_C06H4G126530.2	54073853	54065751	-	8	PF02338.22	cl19932
		C88_C06H4G126530.3	54073853	54065751	-	8	PF02338.22	cl19932
		C88_C06H4G126530.4	54073853	54065751	-	6	PF02338.22	cl19932
StUSP61(C88)	C88_C07H1G000470	C88_C07H1G000470.1	621676	630325	+	8	PF00443.32	cl02553
		C88_C07H1G000470.2	621676	630328	+	10	PF00443.32	cd02661
StUSP62(C88)	C88_C07H1G002970	C88_C07H1G002970.1	3175653	3189197	+	9	PF00443.32	cl02553
		C88_C07H1G002970.2	3175653	3189197	+	11	PF00443.32	cl02553
StUSP63(C88)	C88_C07H1G007230	C88_C07H1G007230.1	15744324	15741445	-	6	PF00443.32	cl02553
StOTU28(C88)	C88_C07H1G012800	C88_C07H1G012800.1	43232332	43252215	+	12	PF02338.22	cl19932
StUSP64(C88)	C88_C07H1G021090	C88_C07H1G021090.1	53503868	53491184	-	8	PF00443.32	cd02661
		C88_C07H1G021090.2	53503868	53491186	-	8	PF00443.32	cd02661
StUSP65(C88)	C88_C07H1G021310	C88_C07H1G021310.1	53795167	53805775	+	13	PF00443.32	cd02661
		C88_C07H1G021310.2	53795365	53805773	+	13	PF00443.32	cd02661
StUSP66(C88)	C88_C07H1G023130	C88_C07H1G023130.1	55419289	55409117	-	19	PF00443.32	cd02658;cl34941
		C88_C07H1G023130.2	55419289	55409117	-	20	PF00443.32	cd02658;cl34941
		C88_C07H1G023130.3	55419289	55409117	-	20	PF00443.32	cd02658;cl34941
StJAMM27(C88)	C88_C07H1G026020	C88_C07H1G026020.1	57740409	57737698	-	5	PF01398.24	cl13996
StUSP67(C88)	C88_C07H2G026970	C88_C07H2G026970.1	922785	931453	+	10	PF00443.32	cd02661
		C88_C07H2G026970.2	922785	931453	+	10	PF00443.32	cd02661
		C88_C07H2G026970.3	922785	931453	+	10	PF00443.32	cd02661
		C88_C07H2G026970.4	922793	931442	+	8	PF00443.32	cl02553
		C88_C07H2G026970.5	922793	931442	+	7	PF00443.32	cl02553
		C88_C07H2G026970.6	922793	931442	+	7	PF00443.32	cl02553
StUSP68(C88)	C88_C07H2G029990	C88_C07H2G029990.1	3850227	3863698	+	9	PF00443.32	cl02553
		C88_C07H2G029990.2	3850227	3863698	+	11	PF00443.32	cl02553
StOTU29(C88)	C88_C07H2G040110	C88_C07H2G040110.1	37999986	38005766	+	8	PF02338.22	cl19932
		C88_C07H2G040110.2	37999986	38005766	+	9	PF02338.22	cl19932
		C88_C07H2G040110.3	37999986	38005766	+	9	PF02338.22	cl19932
StUSP69(C88)	C88_C07H2G048060	C88_C07H2G048060.1	47448022	47435758	-	8	PF00443.32	cd02661
StUSP70(C88)	C88_C07H2G048420	C88_C07H2G048420.1	48001580	48011887	+	13	PF00443.32	cd02661
		C88_C07H2G048420.2	48001580	48011921	+	13	PF00443.32	cd02661
		C88_C07H2G048420.3	48001580	48011921	+	12	PF00443.32	cd02661
		C88_C07H2G048420.4	48001580	48011921	+	13	PF00443.32	cd02661
		C88_C07H2G048420.5	48001591	48011921	+	11	PF00443.32	cd02661
		C88_C07H2G048420.6	48002665	48011887	+	13	PF00443.32	cd02661
		C88_C07H2G048420.7	48002665	48011921	+	11	PF00443.32	cd02661
StUSP71(C88)	C88_C07H2G050240	C88_C07H2G050240.1	49769468	49759314	-	20	PF00443.32	cd02658;cl34941
		C88_C07H2G050240.2	49769468	49759314	-	20	PF00443.32	cd02658;cl34941
		C88_C07H2G050240.3	49769468	49759314	-	19	PF00443.32	cd02658;cl34941
		C88_C07H2G050240.4	49769468	49759314	-	20	PF00443.32	cd02658;cl34941
StOTU30(C88)	C88_C07H2G051420	C88_C07H2G051420.1	50661403	50667201	+	8	PF02338.22	cl26550
		C88_C07H2G051420.2	50661403	50667203	+	8	PF02338.22	cl26550
		C88_C07H2G051420.3	50661403	50667203	+	8	PF02338.22	cl26550
StJAMM28(C88)	C88_C07H2G053200	C88_C07H2G053200.1	52113334	52117656	+	9	PF01398.24	cd08063
StUSP72(C88)	C88_C07H3G054120	C88_C07H3G054120.1	621636	630325	+	7	PF00443.32	cd02661
		C88_C07H3G054120.2	621676	630325	+	10	PF00443.32	cd02661
StUSP73(C88)	C88_C07H3G056670	C88_C07H3G056670.1	3297884	3311193	+	8	PF00443.32	cl02553
		C88_C07H3G056670.2	3297898	3302638	+	3	PF00443.32	cl02553
StOTU31(C88)	C88_C07H3G066830	C88_C07H3G066830.1	38673351	38694192	+	12	PF02338.22	cl19932
StUSP74(C88)	C88_C07H3G072020	C88_C07H3G072020.1	45453631	45466307	+	8	PF00443.32	cd02661
StUSP75(C88)	C88_C07H3G075110	C88_C07H3G075110.1	48652275	48753807	+	11	PF00443.32	cd02661
		C88_C07H3G075110.2	48743432	48753807	+	13	PF00443.32	cd02661
		C88_C07H3G075110.3	48743432	48753809	+	11	PF00443.32	cd02661
		C88_C07H3G075110.4	48743432	48753809	+	13	PF00443.32	cd02661
		C88_C07H3G075110.5	48743664	48753788	+	13	PF00443.32	cd02661
StUSP76(C88)	C88_C07H3G077050	C88_C07H3G077050.1	50523187	50513155	-	20	PF00443.32	cd02658;cl34941
StJAMM29(C88)	C88_C07H3G079990	C88_C07H3G079990.1	52884722	52879855	-	10	PF01398.24	cd08063
StUSP77(C88)	C88_C07H4G080990	C88_C07H4G080990.1	1177275	1185961	+	10	PF00443.32	cd02661
		C88_C07H4G080990.2	1177275	1186185	+	10	PF00443.32	cd02661
StUSP78(C88)	C88_C07H4G083530	C88_C07H4G083530.1	3808769	3822062	+	8	PF00443.32	cl02553
		C88_C07H4G083530.2	3808769	3822062	+	9	PF00443.32	cl02553
StUSP79(C88)	C88_C07H4G088030	C88_C07H4G088030.1	15381734	15378649	-	6	PF00443.32	cl02553
StOTU32(C88)	C88_C07H4G093690	C88_C07H4G093690.1	37740912	37760095	+	13	PF02338.22	cl19932
StUSP80(C88)	C88_C07H4G101610	C88_C07H4G101610.1	47549073	47536390	-	8	PF00443.32	cd02661
		C88_C07H4G101610.2	47549072	47536443	-	8	PF00443.32	cd02661
StUSP81(C88)	C88_C07H4G101830	C88_C07H4G101830.1	47836028	47846653	+	13	PF00443.32	cd02661
StOTU33(C88)	C88_C07H4G104310	C88_C07H4G104310.1	50048864	50054608	+	8	PF02338.22	cl26550
		C88_C07H4G104310.2	50048864	50054608	+	8	PF02338.22	cl26550
		C88_C07H4G104310.3	50048864	50054664	+	8	PF02338.22	cl26550
StJAMM30(C88)	C88_C07H4G105910	C88_C07H4G105910.1	51320158	51324473	+	9	PF01398.24	cd08063
StUSP82(C88)	C88_C08H1G003720	C88_C08H1G003720.1	5252237	5250180	-	5	PF00443.32	cl02553
StUSP83(C88)	C88_C08H1G006790	C88_C08H1G006790.1	12350083	12340407	-	12	PF00443.32	cl02553
StUSP84(C88)	C88_C08H1G007160	C88_C08H1G007160.1	14206188	14209393	+	6	PF00443.32	cl02553
StUSP85(C88)	C88_C08H1G015320	C88_C08H1G015320.1	48355236	48358400	+	3	PF00443.32	cl02553
StUSP86(C88)	C88_C08H1G015570	C88_C08H1G015570.1	48744340	48733657	-	11	PF00443.32	cd02661
StUSP87(C88)	C88_C08H1G018470	C88_C08H1G018470.1	52137846	52133451	-	8	PF00443.32	cl02553
StUCH10(C88)	C88_C08H1G019650	C88_C08H1G019650.1	53428572	53435282	+	4	PF01088.24	cl08306
StMINDY1(C88)	C88_C08H1G021780	C88_C08H1G021780.1	55342226	55352695	+	9	PF04424.16	pfam04424
		C88_C08H1G021780.2	55342234	55352695	+	11	PF04424.16	pfam04424
		C88_C08H1G021780.3	55342234	55352695	+	12	PF04424.16	pfam04424
StUSP88(C88)	C88_C08H1G025190	C88_C08H1G025190.1	58306049	58315958	+	13	PF00443.32	cl35019
		C88_C08H1G025190.2	58306049	58315958	+	13	PF00443.32	cl35019
		C88_C08H1G025190.3	58306049	58315958	+	13	PF00443.32	cl35019
StUSP89(C88)	C88_C08H2G029020	C88_C08H2G029020.1	4825498	4821454	-	9	PF00443.32	cl02553
StUSP90(C88)	C88_C08H2G032320	C88_C08H2G032320.1	11067104	11063760	-	9	PF00443.32	cl02553
StUSP91(C88)	C88_C08H2G041310	C88_C08H2G041310.1	46983568	46986987	+	3	PF00443.32	cl02553
StUSP92(C88)	C88_C08H2G041700	C88_C08H2G041700.1	47678351	47669160	-	11	PF00443.32	cd02661
StUSP93(C88)	C88_C08H2G045670	C88_C08H2G045670.1	53268839	53264354	-	8	PF00443.32	cl02553
StUCH11(C88)	C88_C08H2G046910	C88_C08H2G046910.1	54803417	54810483	+	9	PF01088.24	cd09616
		C88_C08H2G046910.2	54803417	54810483	+	9	PF01088.24	cd09616
StMINDY2(C88)	C88_C08H2G049290	C88_C08H2G049290.1	57502941	57513340	+	11	PF04424.16	pfam04424
		C88_C08H2G049290.2	57502941	57513340	+	12	PF04424.16	pfam04424
StUSP94(C88)	C88_C08H2G052520	C88_C08H2G052520.1	60468031	60475903	+	13	PF00443.32	cl35019
		C88_C08H2G052520.2	60468031	60475903	+	13	PF00443.32	cl35019
		C88_C08H2G052520.3	60468031	60475903	+	13	PF00443.32	cl35019
		C88_C08H2G052520.4	60468031	60475903	+	13	PF00443.32	cl35019
StUSP95(C88)	C88_C08H3G056080	C88_C08H3G056080.1	5547622	5544174	-	9	PF00443.32	cl02553
StUSP96(C88)	C88_C08H3G059160	C88_C08H3G059160.1	12417195	12416261	-	3	PF00443.32	cd02257
StUSP97(C88)	C88_C08H3G059170	C88_C08H3G059170.1	12432607	12429272	-	8	PF00443.32	cl02553
StUSP98(C88)	C88_C08H3G059460	C88_C08H3G059460.1	13875153	13877609	+	5	PF00443.32	cl02553
StUSP99(C88)	C88_C08H3G061950	C88_C08H3G061950.1	32925204	32925738	+	2	PF00443.32	cl02553
StUSP100(C88)	C88_C08H3G061960	C88_C08H3G061960.1	32991450	32996719	+	4	PF00443.32	cl02553
StUSP101(C88)	C88_C08H3G062840	C88_C08H3G062840.1	37145610	37139425	-	8	PF00443.32	cl02553
StUSP102(C88)	C88_C08H3G067360	C88_C08H3G067360.1	46252155	46255209	+	3	PF00443.32	cd02660
StUSP103(C88)	C88_C08H3G067790	C88_C08H3G067790.1	47158237	47148783	-	11	PF00443.32	cd02661
StUSP104(C88)	C88_C08H3G071760	C88_C08H3G071760.1	52478355	52473894	-	8	PF00443.32	cl02553
		C88_C08H3G071760.2	52478355	52473894	-	8	PF00443.32	cl02553
StUCH12(C88)	C88_C08H3G073070	C88_C08H3G073070.1	53963366	53969961	+	9	PF01088.24	cd09616
		C88_C08H3G073070.2	53963366	53969961	+	9	PF01088.24	cd09616
		C88_C08H3G073070.3	53963542	53969961	+	9	PF01088.24	cd09616
StMINDY3(C88)	C88_C08H3G075470	C88_C08H3G075470.1	56483315	56493783	+	11	PF04424.16	pfam04424
		C88_C08H3G075470.2	56483315	56493784	+	12	PF04424.16	pfam04424
		C88_C08H3G075470.3	56483315	56493784	+	9	PF04424.16	pfam04424
StUSP105(C88)	C88_C08H3G078310	C88_C08H3G078310.1	58996167	58986431	-	13	PF00443.32	cl35019
		C88_C08H3G078310.2	58996167	58986431	-	12	PF00443.32	cl35019
		C88_C08H3G078310.3	58996167	58986431	-	13	PF00443.32	cl35019
		C88_C08H3G078310.4	58996167	58986431	-	13	PF00443.32	cl35019
		C88_C08H3G078310.5	58996167	58986431	-	13	PF00443.32	cl35019
StUSP106(C88)	C88_C08H4G082990	C88_C08H4G082990.1	5490297	5487027	-	5	PF00443.32	cl02553
StUSP107(C88)	C88_C08H4G085900	C88_C08H4G085900.1	12173949	12173015	-	3	PF00443.32	cd02257
StUSP108(C88)	C88_C08H4G085910	C88_C08H4G085910.1	12189361	12186026	-	8	PF00443.32	cl02553
StUSP109(C88)	C88_C08H4G086200	C88_C08H4G086200.1	13631907	13634363	+	5	PF00443.32	cl02553
StUSP110(C88)	C88_C08H4G088750	C88_C08H4G088750.1	32681399	32681933	+	2	PF00443.32	cl02553
StUSP111(C88)	C88_C08H4G088760	C88_C08H4G088760.1	32747645	32752914	+	4	PF00443.32	cl02553
StUSP112(C88)	C88_C08H4G089630	C88_C08H4G089630.1	36901801	36895616	-	8	PF00443.32	cl02553
StUSP113(C88)	C88_C08H4G094320	C88_C08H4G094320.1	46025484	46028903	+	3	PF00443.32	cl02553
StUSP114(C88)	C88_C08H4G094710	C88_C08H4G094710.1	46720267	46711076	-	11	PF00443.32	cd02661
StUSP115(C88)	C88_C08H4G098300	C88_C08H4G098300.1	51705700	51701271	-	8	PF00443.32	cl02553
		C88_C08H4G098300.2	51705700	51701271	-	9	PF00443.32	cl02553
StUCH13(C88)	C88_C08H4G099560	C88_C08H4G099560.1	53337608	53343889	+	9	PF01088.24	cd09616
		C88_C08H4G099560.2	53337608	53343889	+	9	PF01088.24	cd09616
StMINDY4(C88)	C88_C08H4G101840	C88_C08H4G101840.1	55695653	55706105	+	12	PF04424.16	pfam04424
StUSP116(C88)	C88_C08H4G105020	C88_C08H4G105020.1	58518220	58526193	+	13	PF00443.32	cl35019
		C88_C08H4G105020.2	58518261	58526121	+	13	PF00443.32	cl35019
		C88_C08H4G105020.3	58518298	58526193	+	13	PF00443.32	cl35019
		C88_C08H4G105020.4	58518303	58526115	+	11	PF00443.32	cl35019
StOTU34(C88)	C88_C09H1G000920	C88_C09H1G000920.1	3673373	3668725	-	8	PF02338.22	cl19932
StOTU35(C88)	C88_C09H1G006030	C88_C09H1G006030.1	8412830	8407957	-	10	PF02338.22	cl19932
		C88_C09H1G006030.2	8414388	8407957	-	10	PF02338.22	cl19932
		C88_C09H1G006030.3	8414388	8407957	-	10	PF02338.22	cl19932
		C88_C09H1G006030.4	8414388	8407957	-	10	PF02338.22	cl19932
		C88_C09H1G006030.5	8414388	8407957	-	9	PF02338.22	cl19932
		C88_C09H1G006030.6	8414388	8407957	-	10	PF02338.22	cl19932
		C88_C09H1G006030.7	8414388	8407957	-	10	PF02338.22	cl19932
StUCH14(C88)	C88_C09H1G012660	C88_C09H1G012660.1	33031824	33023205	-	5	PF01088.24	cd09617
		C88_C09H1G012660.2	33031824	33023205	-	5	PF01088.24	cd09617
		C88_C09H1G012660.3	33031824	33023205	-	5	PF01088.24	cd09617
		C88_C09H1G012660.4	33031824	33023205	-	5	PF01088.24	cd09617
		C88_C09H1G012660.5	33031824	33023205	-	5	PF01088.24	cd09617
		C88_C09H1G012660.6	33031824	33023205	-	4	PF01088.24	cd09617
		C88_C09H1G012660.7	33031824	33023205	-	4	PF01088.24	cd09617
		C88_C09H1G012660.8	33031824	33023205	-	5	PF01088.24	cd09617
StUSP117(C88)	C88_C09H1G012950	C88_C09H1G012950.1	35585849	35589038	+	5	PF00443.32	cl02553
StMJD1(C88)	C88_C09H1G013740	C88_C09H1G013740.1	42952432	42951055	-	2	PF02099.20	pfam02099
StUSP118(C88)	C88_C09H1G014020	C88_C09H1G014020.1	44063094	44079407	+	13	PF00443.32	cl35019;smart00695
		C88_C09H1G014020.2	44063100	44079226	+	12	PF00443.32	cl35019;smart00695
StUSP119(C88)	C88_C09H1G027910	C88_C09H1G027910.1	72126893	72119990	-	2	PF00443.32	cl02553;cl34941
		C88_C09H1G027910.2	72127170	72120003	-	2	PF00443.32	cl02553;cl34941
		C88_C09H1G027910.3	72133285	72120003	-	3	PF00443.32	cl02553;cl34941
		C88_C09H1G027910.4	72127170	72120014	-	2	PF00443.32	cl02553
StJAMM31(C88)	C88_C09H1G030140	C88_C09H1G030140.1	74306376	74312007	+	12	PF01398.24	cd08065
StOTU36(C88)	C88_C09H2G030910	C88_C09H2G030910.1	1155033	1150373	-	8	PF02338.22	cl19932
		C88_C09H2G030910.2	1155033	1150373	-	8	PF02338.22	cl19932
		C88_C09H2G030910.4	1155033	1150373	-	8	PF02338.22	cl19932
StOTU37(C88)	C88_C09H2G035580	C88_C09H2G035580.1	5589071	5583727	-	10	PF02338.22	cl19932
		C88_C09H2G035580.2	5590323	5583727	-	10	PF02338.22	cl19932
		C88_C09H2G035580.3	5590323	5583727	-	8	PF02338.22	cl19932
		C88_C09H2G035580.4	5590323	5583727	-	10	PF02338.22	cl19932
StMJD2(C88)	C88_C09H2G042440	C88_C09H2G042440.1	33496477	33497844	+	2	PF02099.20	pfam02099
StUCH15(C88)	C88_C09H2G043700	C88_C09H2G043700.1	49161987	49170196	+	5	PF01088.24	cd09617
		C88_C09H2G043700.2	49162020	49170196	+	5	PF01088.24	cd09617
		C88_C09H2G043700.3	49162020	49170196	+	5	PF01088.24	cd09617
		C88_C09H2G043700.4	49162043	49169907	+	5	PF01088.24	cd09617
StUSP120(C88)	C88_C09H2G043920	C88_C09H2G043920.1	49954567	49970807	+	11	PF00443.32	cl35019
		C88_C09H2G043920.2	49954567	49970807	+	13	PF00443.32	cl35019;smart00695
		C88_C09H2G043920.3	49954567	49970906	+	12	PF00443.32	cl35019;smart00695
StUSP121(C88)	C88_C09H2G058030	C88_C09H2G058030.1	78395193	78388308	-	2	PF00443.32	cl02553;cl34941
		C88_C09H2G058030.2	78395193	78388308	-	2	PF00443.32	cl02553;cl34941
StJAMM32(C88)	C88_C09H2G060650	C88_C09H2G060650.1	80887557	80893235	+	12	PF01398.24	cd08065
StOTU38(C88)	C88_C09H3G061670	C88_C09H3G061670.1	630444	625634	-	8	PF02338.22	cl19932
		C88_C09H3G061670.2	630444	625634	-	8	PF02338.22	cl19932
		C88_C09H3G061670.3	630444	625634	-	8	PF02338.22	cl19932
StOTU39(C88)	C88_C09H3G066390	C88_C09H3G066390.1	5373428	5368085	-	10	PF02338.22	cl19932
		C88_C09H3G066390.2	5373428	5368085	-	10	PF02338.22	cl19932
		C88_C09H3G066390.3	5374568	5368085	-	10	PF02338.22	cl19932
		C88_C09H3G066390.4	5374568	5368085	-	10	PF02338.22	cl19932
		C88_C09H3G066390.5	5374568	5368134	-	10	PF02338.22	cl19932
StMJD3(C88)	C88_C09H3G071930	C88_C09H3G071930.1	22371348	22372728	+	2	PF02099.20	pfam02099
StUSP122(C88)	C88_C09H3G073330	C88_C09H3G073330.1	31575224	31559230	-	13	PF00443.32	cl35019;smart00695
StUCH16(C88)	C88_C09H3G073470	C88_C09H3G073470.1	32420118	32411823	-	5	PF01088.24	cd09617
		C88_C09H3G073470.2	32420118	32411823	-	5	PF01088.24	cd09617
		C88_C09H3G073470.3	32420118	32411823	-	5	PF01088.24	cd09617
		C88_C09H3G073470.4	32420118	32411823	-	5	PF01088.24	cd09617
		C88_C09H3G073470.5	32420118	32411823	-	5	PF01088.24	cd09617
StUSP123(C88)	C88_C09H3G086520	C88_C09H3G086520.1	55931258	55924532	-	2	PF00443.32	cl02553;cl34941
		C88_C09H3G086520.2	55931313	55924532	-	2	PF00443.32	cl02553;cl34941
StJAMM33(C88)	C88_C09H3G089050	C88_C09H3G089050.1	58479132	58484827	+	12	PF01398.24	cd08065
StOTU40(C88)	C88_C09H4G089860	C88_C09H4G089860.2	692520	687920	-	8	PF02338.22	cl19932
StOTU41(C88)	C88_C09H4G094520	C88_C09H4G094520.1	5199067	5193724	-	10	PF02338.22	cl19932
		C88_C09H4G094520.2	5199067	5193724	-	10	PF02338.22	cl19932
		C88_C09H4G094520.3	5200207	5193724	-	10	PF02338.22	cl19932
		C88_C09H4G094520.4	5200207	5193724	-	10	PF02338.22	cl19932
		C88_C09H4G094520.5	5200207	5193724	-	10	PF02338.22	cl19932
StMJD4(C88)	C88_C09H4G101440	C88_C09H4G101440.1	34772047	34773414	+	2	PF02099.20	pfam02099
StUCH17(C88)	C88_C09H4G102260	C88_C09H4G102260.1	43300927	43309139	+	5	PF01088.24	cd09617
		C88_C09H4G102260.2	43300927	43309139	+	5	PF01088.24	cd09617
		C88_C09H4G102260.3	43300927	43309139	+	4	PF01088.24	cd09617
		C88_C09H4G102260.4	43300927	43309139	+	5	PF01088.24	cd09617
		C88_C09H4G102260.5	43300927	43309139	+	4	PF01088.24	cd09617
		C88_C09H4G102260.6	43300927	43309139	+	5	PF01088.24	cd09617
StUSP124(C88)	C88_C09H4G102460	C88_C09H4G102460.1	44129120	44145342	+	13	PF00443.32	cl35019;smart00695
		C88_C09H4G102460.2	44135172	44145342	+	11	PF00443.32	cl35019
StUSP125(C88)	C88_C09H4G115740	C88_C09H4G115740.1	71370758	71364005	-	2	PF00443.32	cl02553
		C88_C09H4G115740.2	71371118	71364005	-	2	PF00443.32	cl02553
StJAMM34(C88)	C88_C09H4G118020	C88_C09H4G118020.1	73639403	73645132	+	12	PF01398.24	cd08065
StJAMM35(C88)	C88_C10H1G000710	C88_C10H1G000710.1	1412173	1418295	+	9	PF01398.24	cd08063
StUSP126(C88)	C88_C10H1G010830	C88_C10H1G010830.1	34658195	34657692	-	1	PF00443.32	cd02257
StUSP127(C88)	C88_C10H1G010850	C88_C10H1G010850.1	34687869	34687459	-	1	PF00443.32	cl37989
StUSP128(C88)	C88_C10H1G011920	C88_C10H1G011920.1	39560059	39563216	+	7	PF00443.32	cl02553;cl35019
StMJD5(C88)	C88_C10H1G018620	C88_C10H1G018620.1	54364922	54375922	+	2	PF02099.20	pfam02099
StUSP129(C88)	C88_C10H1G024480	C88_C10H1G024480.1	60586288	60618738	+	32	PF00443.32	cl34892
		C88_C10H1G024480.2	60586288	60618738	+	31	PF00443.32	cl34892
		C88_C10H1G024480.3	60586288	60618738	+	32	PF00443.32	cl34892
		C88_C10H1G024480.4	60586288	60618738	+	31	PF00443.32	cl34892
StJAMM36(C88)	C88_C10H2G029240	C88_C10H2G029240.1	937946	942864	+	7	PF01398.24	cd08063
		C88_C10H2G029240.2	937946	944013	+	9	PF01398.24	cd08063
StUSP130(C88)	C88_C10H2G039630	C88_C10H2G039630.1	32831414	32830911	-	1	PF00443.32	cd02257
StUSP131(C88)	C88_C10H2G039650	C88_C10H2G039650.1	32861023	32858903	-	3	PF00443.32	cl37989
StUSP132(C88)	C88_C10H2G039750	C88_C10H2G039750.1	33096929	33097354	+	1	PF00443.32	cl37989
StUSP133(C88)	C88_C10H2G040780	C88_C10H2G040780.1	37501496	37491060	-	4	PF00443.32	cl02553
StUSP134(C88)	C88_C10H2G040790	C88_C10H2G040790.1	37510872	37514060	+	7	PF00443.32	cl02553
StMJD6(C88)	C88_C10H2G048020	C88_C10H2G048020.1	51918174	51928993	+	2	PF02099.20	pfam02099
StUSP135(C88)	C88_C10H2G051150	C88_C10H2G051150.1	55435814	55405815	-	32	PF00443.32	cl34892
		C88_C10H2G051150.2	55435814	55405815	-	32	PF00443.32	cl34892
		C88_C10H2G051150.3	55435814	55405815	-	32	PF00443.32	cl34892
		C88_C10H2G051150.4	55435814	55405815	-	31	PF00443.32	cl34892
		C88_C10H2G051150.5	55435814	55405815	-	31	PF00443.32	cl34892
		C88_C10H2G051150.6	55435814	55405815	-	31	PF00443.32	cl34892
		C88_C10H2G051150.7	55435814	55405815	-	32	PF00443.32	cl34892
		C88_C10H2G051150.8	55435814	55405815	-	31	PF00443.32	cl34892
		C88_C10H2G051150.9	55435814	55405815	-	32	PF00443.32	cl34892
StJAMM37(C88)	C88_C10H3G058630	C88_C10H3G058630.1	841324	846242	+	7	PF01398.24	cd08063
		C88_C10H3G058630.2	841324	847391	+	9	PF01398.24	cd08063
StUSP136(C88)	C88_C10H3G068900	C88_C10H3G068900.1	32657408	32656905	-	1	PF00443.32	cd02257
StUSP137(C88)	C88_C10H3G068920	C88_C10H3G068920.1	32687017	32684897	-	3	PF00443.32	cl37989
StUSP138(C88)	C88_C10H3G069020	C88_C10H3G069020.1	32922923	32923348	+	1	PF00443.32	cl37989
StUSP139(C88)	C88_C10H3G070030	C88_C10H3G070030.1	37319928	37303492	-	10	PF00443.32	cl02553
StUSP140(C88)	C88_C10H3G070040	C88_C10H3G070040.1	37334014	37337202	+	7	PF00443.32	cl02553
StMJD7(C88)	C88_C10H3G076940	C88_C10H3G076940.1	51804120	51818127	+	2	PF02099.20	pfam02099
StOTU42(C88)	C88_C10H3G080630	C88_C10H3G080630.1	55714464	55714994	+	1	PF02338.22	cl19932
StUSP141(C88)	C88_C10H3G082430	C88_C10H3G082430.1	57324611	57357061	+	32	PF00443.32	cl34892
StJAMM38(C88)	C88_C10H4G087490	C88_C10H4G087490.1	939577	945645	+	9	PF01398.24	cd08063
StUSP142(C88)	C88_C10H4G097670	C88_C10H4G097670.1	32774093	32773590	-	1	PF00443.32	cd02257
StUSP143(C88)	C88_C10H4G097690	C88_C10H4G097690.1	32803702	32801582	-	3	PF00443.32	cl37989
StUSP144(C88)	C88_C10H4G097790	C88_C10H4G097790.1	33039608	33040033	+	1	PF00443.32	cl37989
StUSP145(C88)	C88_C10H4G098800	C88_C10H4G098800.1	37431534	37415098	-	10	PF00443.32	cl02553
StUSP146(C88)	C88_C10H4G098810	C88_C10H4G098810.1	37445620	37448808	+	7	PF00443.32	cl02553
StMJD8(C88)	C88_C10H4G105470	C88_C10H4G105470.1	51890736	51901736	+	2	PF02099.20	pfam02099
StUSP147(C88)	C88_C10H4G111050	C88_C10H4G111050.1	57632672	57662120	+	31	PF00443.32	cl34892
		C88_C10H4G111050.2	57632672	57662120	+	32	PF00443.32	cl34892
		C88_C10H4G111050.3	57632684	57662120	+	32	PF00443.32	cl34892
		C88_C10H4G111050.4	57632684	57662120	+	31	PF00443.32	cl34892
StOTU43(C88)	C88_C11H1G006080	C88_C11H1G006080.2	7063296	7059903	-	5	PF02338.22	cl19932
StUSP148(C88)	C88_C11H1G008020	C88_C11H1G008020.1	9008770	9035600	+	32	PF00443.32	cl34892
		C88_C11H1G008020.2	9008770	9035684	+	32	PF00443.32	cl34892
		C88_C11H1G008020.3	9008770	9035684	+	32	PF00443.32	cl34892
		C88_C11H1G008020.4	9008770	9035684	+	31	PF00443.32	cl34892
		C88_C11H1G008020.5	9008770	9035684	+	31	PF00443.32	cl34892
StJAMM39(C88)	C88_C11H1G010080	C88_C11H1G010080.1	11389762	11394267	+	6	PF01398.24	cd08069
StJAMM40(C88)	C88_C11H1G010680	C88_C11H1G010680.1	12296510	12286349	-	6	PF01398.24	cd08064
StUSP149(C88)	C88_C11H1G013560	C88_C11H1G013560.1	19709350	19707370	-	4	PF00443.32	cl02553
StUSP150(C88)	C88_C11H1G017930	C88_C11H1G017930.1	37457601	37466780	+	7	PF00443.32	pfam00443
		C88_C11H1G017930.2	37458097	37466780	+	7	PF00443.32	pfam00443
		C88_C11H1G017930.3	37458962	37466780	+	7	PF00443.32	pfam00443
StOTU44(C88)	C88_C11H1G020730	C88_C11H1G020730.1	41462893	41469615	+	6	PF02338.22	cl19932
		C88_C11H1G020730.10	41462893	41469615	+	8	PF02338.22	cl19932
		C88_C11H1G020730.2	41462893	41469615	+	8	PF02338.22	cl19932
		C88_C11H1G020730.3	41462893	41469615	+	8	PF02338.22	cl19932
		C88_C11H1G020730.4	41462893	41469615	+	8	PF02338.22	cl19932
		C88_C11H1G020730.5	41462893	41469615	+	8	PF02338.22	cl19932
		C88_C11H1G020730.6	41462893	41469615	+	8	PF02338.22	cl19932
		C88_C11H1G020730.7	41462893	41469615	+	6	PF02338.22	cl19932
		C88_C11H1G020730.8	41462893	41469615	+	6	PF02338.22	cl19932
		C88_C11H1G020730.9	41462893	41469615	+	6	PF02338.22	cl19932
StOTU45(C88)	C88_C11H1G021960	C88_C11H1G021960.1	42763736	42774821	+	10	PF02338.22	cl19932
		C88_C11H1G021960.2	42763736	42774821	+	10	PF02338.22	cl19932
		C88_C11H1G021960.3	42763736	42774821	+	10	PF02338.22	cl19932
		C88_C11H1G021960.4	42763736	42774821	+	10	PF02338.22	cl19932
		C88_C11H1G021960.5	42763736	42774821	+	10	PF02338.22	cl19932
StUSP151(C88)	C88_C11H1G023270	C88_C11H1G023270.1	44323950	44347325	+	32	PF00443.32	cl34892
		C88_C11H1G023270.2	44323950	44347325	+	32	PF00443.32	cl34892
		C88_C11H1G023270.3	44323950	44347325	+	32	PF00443.32	cl34892
		C88_C11H1G023270.4	44323950	44347325	+	32	PF00443.32	cl34892
		C88_C11H1G023270.5	44323950	44347325	+	32	PF00443.32	cl34892
		C88_C11H1G023270.6	44323950	44347325	+	32	PF00443.32	cl34892
		C88_C11H1G023270.7	44323950	44347325	+	32	PF00443.32	cl34892
		C88_C11H1G023270.8	44323950	44347325	+	32	PF00443.32	cl34892
StOTU46(C88)	C88_C11H2G031670	C88_C11H2G031670.1	6724890	6721615	-	5	PF02338.22	cl19932
		C88_C11H2G031670.2	6724890	6721615	-	5	PF02338.22	cl19932
		C88_C11H2G031670.3	6724890	6721615	-	5	PF02338.22	cl19932
StUSP152(C88)	C88_C11H2G033980	C88_C11H2G033980.1	8870293	8896773	+	32	PF00443.32	cl34892
		C88_C11H2G033980.2	8870293	8896983	+	32	PF00443.32	cl34892
StJAMM41(C88)	C88_C11H2G036110	C88_C11H2G036110.1	11373790	11378281	+	6	PF01398.24	cd08069
		C88_C11H2G036110.2	11373790	11378281	+	5	PF01398.24	cd08069
		C88_C11H2G036110.3	11373790	11378281	+	6	PF01398.24	cd08069
StJAMM42(C88)	C88_C11H2G036700	C88_C11H2G036700.1	12311948	12301800	-	6	PF01398.24	cd08064
		C88_C11H2G036700.2	12311948	12301800	-	6	PF01398.24	cd08064
StUSP153(C88)	C88_C11H2G044150	C88_C11H2G044150.1	40172290	40181482	+	7	PF00443.32	pfam00443
		C88_C11H2G044150.2	40172290	40181482	+	7	PF00443.32	pfam00443
		C88_C11H2G044150.3	40172813	40181485	+	7	PF00443.32	pfam00443
StOTU47(C88)	C88_C11H2G046570	C88_C11H2G046570.1	43429318	43436396	+	8	PF02338.22	cl19932
		C88_C11H2G046570.2	43429318	43436396	+	8	PF02338.22	cl19932
		C88_C11H2G046570.3	43429318	43436396	+	8	PF02338.22	cl19932
		C88_C11H2G046570.4	43429318	43436396	+	7	PF02338.22	cl19932
		C88_C11H2G046570.5	43429318	43436396	+	7	PF02338.22	cl19932
		C88_C11H2G046570.6	43429318	43436396	+	7	PF02338.22	cl19932
		C88_C11H2G046570.7	43429318	43436396	+	8	PF02338.22	cl19932
StOTU48(C88)	C88_C11H2G047710	C88_C11H2G047710.1	44654549	44665382	+	10	PF02338.22	cl19932
		C88_C11H2G047710.2	44654555	44665382	+	11	PF02338.22	cl19932
		C88_C11H2G047710.3	44654562	44665382	+	11	PF02338.22	cl19932
		C88_C11H2G047710.4	44654562	44665382	+	10	PF02338.22	cl19932
StUSP154(C88)	C88_C11H2G048800	C88_C11H2G048800.1	45864496	45887565	+	32	PF00443.32	cl34892
		C88_C11H2G048800.2	45864528	45887539	+	32	PF00443.32	cl34892
		C88_C11H2G048800.3	45864528	45887687	+	32	PF00443.32	cl34892
		C88_C11H2G048800.4	45864611	45887461	+	32	PF00443.32	cl34892
		C88_C11H2G048800.5	45864676	45887467	+	31	PF00443.32	cl34892
StOTU49(C88)	C88_C11H3G056020	C88_C11H3G056020.1	4850585	4846691	-	5	PF02338.22	cl19932
		C88_C11H3G056020.2	4850585	4847189	-	5	PF02338.22	cl19932
		C88_C11H3G056020.3	4850585	4847189	-	5	PF02338.22	cl19932
StUSP155(C88)	C88_C11H3G057820	C88_C11H3G057820.1	6818170	6845087	+	31	PF00443.32	cl34892
		C88_C11H3G057820.2	6818170	6845087	+	32	PF00443.32	cl34892
		C88_C11H3G057820.3	6818173	6845087	+	32	PF00443.32	cl34892
		C88_C11H3G057820.4	6818173	6845087	+	32	PF00443.32	cl34892
		C88_C11H3G057820.5	6818173	6845087	+	32	PF00443.32	cl34892
		C88_C11H3G057820.6	6818173	6845087	+	32	PF00443.32	cl34892
		C88_C11H3G057820.7	6818173	6845087	+	32	PF00443.32	cl34892
StJAMM43(C88)	C88_C11H3G059910	C88_C11H3G059910.1	9200436	9204872	+	6	PF01398.24	cd08069
StJAMM44(C88)	C88_C11H3G060480	C88_C11H3G060480.1	10113164	10103072	-	6	PF01398.24	cd08064
StUSP156(C88)	C88_C11H3G068700	C88_C11H3G068700.1	39063651	39072843	+	7	PF00443.32	pfam00443
		C88_C11H3G068700.2	39064051	39072843	+	7	PF00443.32	pfam00443
		C88_C11H3G068700.3	39064051	39072843	+	7	PF00443.32	pfam00443
		C88_C11H3G068700.4	39065054	39072843	+	7	PF00443.32	pfam00443
StOTU50(C88)	C88_C11H3G071360	C88_C11H3G071360.1	42601710	42608749	+	8	PF02338.22	cl19932
		C88_C11H3G071360.2	42601710	42608788	+	7	PF02338.22	cl19932
		C88_C11H3G071360.3	42601710	42608788	+	8	PF02338.22	cl19932
		C88_C11H3G071360.4	42601824	42608681	+	8	PF02338.22	cl19932
		C88_C11H3G071360.5	42601824	42608737	+	8	PF02338.22	cl19932
StOTU51(C88)	C88_C11H3G072490	C88_C11H3G072490.1	43846220	43856880	+	10	PF02338.22	cl19932
		C88_C11H3G072490.2	43846220	43856991	+	10	PF02338.22	cl19932
		C88_C11H3G072490.4	43847744	43856991	+	10	PF02338.22	cl19932
StUSP157(C88)	C88_C11H3G073700	C88_C11H3G073700.1	45313118	45336277	+	32	PF00443.32	cl34892
		C88_C11H3G073700.2	45313153	45336023	+	32	PF00443.32	cl34892
		C88_C11H3G073700.3	45313153	45336057	+	32	PF00443.32	cl34892
		C88_C11H3G073700.4	45313153	45336060	+	32	PF00443.32	cl34892
StOTU52(C88)	C88_C11H4G080730	C88_C11H4G080730.1	5067925	5064628	-	6	PF02338.22	cl19932
		C88_C11H4G080730.2	5067925	5064628	-	6	PF02338.22	cl19932
		C88_C11H4G080730.3	5067925	5064628	-	5	PF02338.22	cl19932
		C88_C11H4G080730.4	5067925	5064628	-	5	PF02338.22	cl19932
		C88_C11H4G080730.5	5067925	5064628	-	5	PF02338.22	cl19932
StUSP158(C88)	C88_C11H4G082560	C88_C11H4G082560.1	6839222	6865702	+	32	PF00443.32	cl34892
		C88_C11H4G082560.2	6839224	6865912	+	32	PF00443.32	cl34892
StJAMM45(C88)	C88_C11H4G084840	C88_C11H4G084840.1	9615214	9623458	+	6	PF01398.24	cd08069
		C88_C11H4G084840.2	9615214	9623458	+	6	PF01398.24	cd08069
StJAMM46(C88)	C88_C11H4G085470	C88_C11H4G085470.1	10599874	10589849	-	6	PF01398.24	cd08064
		C88_C11H4G085470.2	10599874	10589849	-	6	PF01398.24	cd08064
StUSP159(C88)	C88_C11H4G088500	C88_C11H4G088500.1	18311083	18309103	-	4	PF00443.32	cl02553
StUSP160(C88)	C88_C11H4G092670	C88_C11H4G092670.1	35640192	35649384	+	7	PF00443.32	pfam00443
		C88_C11H4G092670.2	35640192	35649384	+	7	PF00443.32	pfam00443
		C88_C11H4G092670.3	35640715	35649387	+	7	PF00443.32	pfam00443
StOTU53(C88)	C88_C11H4G094970	C88_C11H4G094970.1	38702549	38709353	+	8	PF02338.22	cl19932
		C88_C11H4G094970.2	38702549	38709353	+	8	PF02338.22	cl19932
		C88_C11H4G094970.3	38702549	38709353	+	8	PF02338.22	cl19932
		C88_C11H4G094970.4	38702549	38709353	+	7	PF02338.22	cl19932
		C88_C11H4G094970.5	38702549	38709353	+	7	PF02338.22	cl19932
		C88_C11H4G094970.6	38702549	38709353	+	7	PF02338.22	cl19932
		C88_C11H4G094970.7	38702549	38709353	+	7	PF02338.22	cl19932
		C88_C11H4G094970.8	38702549	38709353	+	8	PF02338.22	cl19932
StOTU54(C88)	C88_C11H4G096130	C88_C11H4G096130.1	40010678	40021288	+	10	PF02338.22	cl19932
		C88_C11H4G096130.4	40010678	40021288	+	10	PF02338.22	cl19932
StUSP161(C88)	C88_C11H4G097340	C88_C11H4G097340.1	41212790	41235756	+	32	PF00443.32	cl34892
		C88_C11H4G097340.2	41212790	41235853	+	32	PF00443.32	cl34892
		C88_C11H4G097340.3	41212790	41235853	+	32	PF00443.32	cl34892
		C88_C11H4G097340.4	41212790	41235853	+	32	PF00443.32	cl34892
		C88_C11H4G097340.5	41212790	41235853	+	32	PF00443.32	cl34892
		C88_C11H4G097340.6	41212790	41235853	+	32	PF00443.32	cl34892
		C88_C11H4G097340.7	41212790	41235853	+	32	PF00443.32	cl34892
		C88_C11H4G097340.8	41212790	41235853	+	32	PF00443.32	cl34892
StJAMM47(C88)	C88_C12H1G002070	C88_C12H1G002070.2	1642611	1636921	-	12	PF01398.24	cd08065
		C88_C12H1G002070.3	1642611	1636921	-	12	PF01398.24	cd08065
StUSP162(C88)	C88_C12H1G003750	C88_C12H1G003750.1	3096797	3105521	+	11	PF00443.32	cd02661
StUSP163(C88)	C88_C12H1G009500	C88_C12H1G009500.1	9472316	9455160	-	18	PF00443.32	cd02657;cd16104
StJAMM48(C88)	C88_C12H2G030630	C88_C12H2G030630.1	1984756	1979053	-	12	PF01398.24	cd08065
		C88_C12H2G030630.3	1984756	1979053	-	12	PF01398.24	cd08065
StUSP164(C88)	C88_C12H2G032150	C88_C12H2G032150.1	3312201	3320958	+	11	PF00443.32	cd02661
StUSP165(C88)	C88_C12H2G038220	C88_C12H2G038220.1	10157671	10140609	-	18	PF00443.32	cd02657;cd16104
StJAMM49(C88)	C88_C12H3G059020	C88_C12H3G059020.1	1959873	1954154	-	12	PF01398.24	cd08065
		C88_C12H3G059020.2	1959873	1954154	-	12	PF01398.24	cd08065
		C88_C12H3G059020.5	1959873	1954154	-	12	PF01398.24	cd08065
StUSP166(C88)	C88_C12H3G060640	C88_C12H3G060640.1	3391483	3400207	+	11	PF00443.32	cd02661
StUSP167(C88)	C88_C12H3G066630	C88_C12H3G066630.1	10317253	10305466	-	18	PF00443.32	cd02657;cd16104
StJAMM50(C88)	C88_C12H4G087280	C88_C12H4G087280.1	3185649	3179946	-	12	PF01398.24	cd08065
StUSP168(C88)	C88_C12H4G088840	C88_C12H4G088840.1	4513094	4521851	+	11	PF00443.32	cd02661
StUSP169(C88)	C88_C12H4G094610	C88_C12H4G094610.1	11028502	11011361	-	18	PF00443.32	cd02657;cd16104
