# Supplementary material for: RNA-seq provides insights into potato deubiquitinase responses to drought stress in seedling stage
Source: Front Plant Sci. 2023 Sep 14;14:1268448. doi: 10.3389/fpls.2023.1268448 (PMC10539648; doi:10.3389/fpls.2023.1268448)
Supplement: Supplementary Table 1 — The information on the potato deubiquitinase gene. [file DataSheet_1.zip › Table S2.xlsx]

## Sheet: DM
	Table S2. The information of potato deubiquitinase
Variety	GeneID	aa	weight	pI	Instability Index	Aliphatic	GRAVY	negatively	positively	Formula
DM 1-3	Soltu.DM.01G020050.1	515	58558.1	6.32	53.75	80.82	-0.567	61	54	C2585H4048N736O786S17
DM 1-3	Soltu.DM.05G022710.2	245	26867.5	4.81	32.89	97.39	0.074	31	15	C1196H1867N315O368S10
DM 1-3	Soltu.DM.06G023690.1	340	37625.4	6.01	55.2	83.76	-0.36	40	34	C1626H2617N473O522S15
DM 1-3	Soltu.DM.06G023710.1	132	14836.6	4.23	67.06	75.3	-0.448	25	8	C633H1008N164O221S12
DM 1-3	Soltu.DM.06G028470.1	367	40783.8	4.99	43.31	77.63	-0.417	47	31	C1807H2794N478O570S14
DM 1-3	Soltu.DM.06G028470.2	309	34589.8	4.84	41.16	79.58	-0.262	37	20	C1557H2341N397O474S12
DM 1-3	Soltu.DM.07G028200.1	120	13591.4	5.84	42.09	81.25	-0.242	12	10	C616H940N154O185S4
DM 1-3	Soltu.DM.09G031490.1	338	38716	4.78	53.94	87.96	-0.343	47	31	C1712H2692N458O528S18
DM 1-3	Soltu.DM.10G000740.1	311	34765.5	6.22	42.91	90.03	-0.214	34	29	C1545H2426N424O467S11
DM 1-3	Soltu.DM.11G009940.1	367	40821.8	4.89	43.73	77.08	-0.407	48	30	C1809H2792N478O569S15
DM 1-3	Soltu.DM.11G009940.2	324	36066.6	4.96	38.09	79.78	-0.318	39	25	C1607H2466N422O495S14
DM 1-3	Soltu.DM.03G033760.1	516	57780	6.89	56.93	86.34	-0.411	60	59	C2547H4074N710O775S23
DM 1-3	Soltu.DM.11G010610.1	285	31357.5	4.82	28.87	99.86	-0.051	38	22	C1395H2206N372O434S7
DM 1-3	Soltu.DM.11G010610.2	270	29809.9	5.43	33.29	94.19	-0.023	31	19	C1324H2072N356O403S12
DM 1-3	Soltu.DM.12G002320.1	337	38689	4.74	57.79	85.64	-0.364	48	33	C1714H2687N457O526S18
DM 1-3	Soltu.DM.12G002320.2	338	38760.1	4.74	57.65	85.68	-0.357	48	33	C1717H2692N458O527S18
DM 1-3	Soltu.DM.03G033760.2	463	51732.1	6.35	56.22	89.48	-0.387	54	51	C2285H3663N625O704S18
DM 1-3	Soltu.DM.03G033760.3	459	51195.3	6.37	61.68	82.18	-0.468	53	49	C2251H3587N627O693S21
DM 1-3	Soltu.DM.04G013930.1	237	26047.3	5.25	52.44	80.21	-0.193	26	15	C1147H1778N306O361S13
DM 1-3	Soltu.DM.04G013930.2	167	18700.3	5	50.26	84.67	-0.162	22	13	C830H1289N213O256S11
DM 1-3	Soltu.DM.04G013930.3	207	22772.5	5.45	57.22	76.28	-0.232	21	12	C1004H1541N269O315S11
DM 1-3	Soltu.DM.04G034050.1	312	34721.9	6.31	40.37	89.29	-0.229	33	29	C1530H2442N428O457S18
DM 1-3	Soltu.DM.05G022710.1	285	31315.5	4.78	30.71	98.14	-0.066	38	22	C1388H2200N372O433S9
DM 1-3	Soltu.DM.08G026770.1	694	76064	4.33	47.97	80.53	-0.504	117	51	C3281H5192N900O1132S22
DM 1-3	Soltu.DM.09G013060.1	186	21499.5	7.01	38.44	91.67	-0.417	23	23	C958H1501N273O279S6
DM 1-3	Soltu.DM.10G019940.1	271	30201.7	4.5	45.84	77.05	-0.391	42	20	C1334H2036N354O424S12
DM 1-3	Soltu.DM.01G032440.1	308	34126.7	8.88	54.6	71.88	-0.317	26	34	C1498H2332N430O449S18
DM 1-3	Soltu.DM.07G014240.3	232	26836.3	8.68	40.16	75.26	-0.719	30	33	C1199H1850N340O351S6
DM 1-3	Soltu.DM.07G026250.1	208	23294.1	5.15	45.21	77.4	-0.481	30	23	C1020H1588N288O320S9
DM 1-3	Soltu.DM.09G000730.2	231	25851.7	9.17	30.94	79.39	-0.346	29	36	C1141H1818N332O330S12
DM 1-3	Soltu.DM.09G005580.1	341	39286.1	4.88	44.08	66.6	-0.772	57	29	C1744H2581N469O553S10
DM 1-3	Soltu.DM.09G005580.2	341	39286.1	4.88	44.08	66.6	-0.772	57	29	C1744H2581N469O553S10
DM 1-3	Soltu.DM.09G005580.3	341	39286.1	4.88	44.08	66.6	-0.772	57	29	C1744H2581N469O553S10
DM 1-3	Soltu.DM.10G023840.1	179	21015.4	5.05	39.15	70.78	-0.628	29	18	C937H1396N248O287S9
DM 1-3	Soltu.DM.11G005240.1	338	37447	6.36	54.36	81.98	-0.458	43	39	C1643H2563N485O499S11
DM 1-3	Soltu.DM.11G005240.2	338	37447	6.36	54.36	81.98	-0.458	43	39	C1643H2563N485O499S11
DM 1-3	Soltu.DM.11G005240.3	338	37447	6.36	54.36	81.98	-0.458	43	39	C1643H2563N485O499S11
DM 1-3	Soltu.DM.03G005830.1	378	41703.7	7.92	48.92	58.62	-0.816	53	55	C1777H2843N535O579S23
DM 1-3	Soltu.DM.11G022080.1	524	57814.2	5	65.27	60.84	-0.759	80	58	C2453H3865N727O854S19
DM 1-3	Soltu.DM.11G022080.2	524	57814.2	5	65.27	60.84	-0.759	80	58	C2453H3865N727O854S19
DM 1-3	Soltu.DM.11G022080.3	470	51365.8	5.04	66.72	59.74	-0.767	68	49	C2177H3426N648O767S13
DM 1-3	Soltu.DM.11G022080.4	524	57814.2	5	65.27	60.84	-0.759	80	58	C2453H3865N727O854S19
DM 1-3	Soltu.DM.11G023170.1	361	41775	4.53	50.3	68.03	-0.708	59	24	C1842H2747N489O593S17
DM 1-3	Soltu.DM.11G023170.2	349	40368.4	4.58	49	68.14	-0.724	57	24	C1783H2660N474O574S14
DM 1-3	Soltu.DM.11G023170.3	333	38312.4	4.74	53.3	71.98	-0.628	52	24	C1688H2542N456O538S15
DM 1-3	Soltu.DM.11G023170.4	349	40368.4	4.58	49	68.14	-0.724	57	24	C1783H2660N474O574S14
DM 1-3	Soltu.DM.04G016850.1	243	28125	5.64	55.94	89.47	-0.314	38	28	C1267H1963N337O372S8
DM 1-3	Soltu.DM.04G016860.1	169	19190.7	4.84	53.59	95.62	-0.123	24	14	C858H1335N223O264S6
DM 1-3	Soltu.DM.04G018020.1	280	32006.7	4.95	44.13	81.43	-0.585	48	29	C1413H2185N385O449S8
DM 1-3	Soltu.DM.04G023070.1	329	36360.7	6.17	44.75	69.45	-0.783	52	47	C1568H2524N454O517S11
DM 1-3	Soltu.DM.06G029610.1	507	55852.3	5.16	54.86	62.47	-0.703	76	58	C2373H3745N703O818S20
DM 1-3	Soltu.DM.07G014240.1	232	26836.3	8.68	40.16	75.26	-0.719	30	33	C1199H1850N340O351S6
DM 1-3	Soltu.DM.07G014240.2	228	26090.4	7.74	38.2	78.29	-0.627	29	30	C1159H1799N327O347S7
DM 1-3	Soltu.DM.03G009020.1	137	15509.7	4.46	19.56	101.75	0.066	21	9	C710H1076N172O208S5
DM 1-3	Soltu.DM.06G018150.1	232	25623.1	4.85	43.57	83.23	-0.256	33	22	C1125H1782N300O356S13
DM 1-3	Soltu.DM.06G018150.2	196	21848.8	4.59	47.96	75.1	-0.218	30	16	C952H1492N250O306S16
DM 1-3	Soltu.DM.08G024100.1	234	25713.3	4.63	36.05	82.48	-0.167	34	20	C1134H1784N294O356S15
DM 1-3	Soltu.DM.09G014290.1	334	38262.9	5.88	55.76	91.65	-0.455	49	46	C1717H2733N463O507S9
DM 1-3	Soltu.DM.09G014290.2	334	38262.9	5.88	55.76	91.65	-0.455	49	46	C1717H2733N463O507S9
DM 1-3	Soltu.DM.09G014290.3	318	36465.9	6.88	53.06	92.89	-0.489	46	46	C1637H2616N446O481S7
DM 1-3	Soltu.DM.09G014290.4	334	38262.9	5.88	55.76	91.65	-0.455	49	46	C1717H2733N463O507S9
DM 1-3	Soltu.DM.09G014290.5	318	36465.9	6.88	53.06	92.89	-0.489	46	46	C1637H2616N446O481S7
DM 1-3	Soltu.DM.01G026160.1	531	57880.2	6.64	40.17	82.96	-0.326	59	56	C2553H4053N709O801S12
DM 1-3	Soltu.DM.04G024060.3	336	37697.8	6.91	44.41	80.62	-0.309	37	36	C1666H2605N463O502S17
DM 1-3	Soltu.DM.04G030810.1	1170	128254	8.17	55.9	63.74	-0.657	139	146	C5516H8736N1608O1827S45
DM 1-3	Soltu.DM.04G030810.2	849	92688.2	7.25	52.32	69.36	-0.598	105	105	C3993H6371N1155O1325S29
DM 1-3	Soltu.DM.05G023860.1	1010	111372	6.05	48.06	73.23	-0.614	147	134	C4797H7717N1385O1577S42
DM 1-3	Soltu.DM.05G025630.1	1119	131110	5.59	42.31	79.42	-0.645	178	145	C5911H9082N1574O1749S29
DM 1-3	Soltu.DM.05G025630.2	1104	129423	5.68	42.1	79.44	-0.644	174	145	C5836H8967N1557O1724S28
DM 1-3	Soltu.DM.06G009020.1	225	25621.6	9.4	38.37	98.22	-0.334	26	36	C1145H1844N332O323S6
DM 1-3	Soltu.DM.06G026240.1	1638	185431	5.45	53.09	75.5	-0.694	267	204	C8027H12672N2326O2595S67
DM 1-3	Soltu.DM.06G029220.1	1077	126259	5.78	38.89	81.27	-0.594	172	148	C5667H8785N1513O1679S40
DM 1-3	Soltu.DM.06G029320.1	875	98429.9	5.56	49.3	78.67	-0.432	117	96	C4378H6773N1175O1348S31
DM 1-3	Soltu.DM.01G044450.1	366	41706.1	6.25	41.13	75.93	-0.435	46	41	C1859H2865N501O562S15
DM 1-3	Soltu.DM.06G029320.2	875	98429.9	5.56	49.3	78.67	-0.432	117	96	C4378H6773N1175O1348S31
DM 1-3	Soltu.DM.07G000570.1	931	101993	9.42	38.52	73.79	-0.584	98	136	C4415H7159N1307O1391S37
DM 1-3	Soltu.DM.07G003020.1	1478	165928	6.89	45.13	83.11	-0.349	171	167	C7306H11528N2058O2222S68
DM 1-3	Soltu.DM.07G003020.2	1498	168071	7.34	45.52	82.91	-0.344	171	171	C7405H11688N2086O2245S69
DM 1-3	Soltu.DM.07G007900.1	374	43073.1	4.85	47.52	86.39	-0.225	60	34	C1913H2960N494O585S26
DM 1-3	Soltu.DM.07G022580.1	991	109111	9.19	43.4	92.38	-0.068	83	114	C4861H7771N1319O1420S53
DM 1-3	Soltu.DM.07G022820.1	966	107443	8.08	53.34	70.75	-0.471	106	111	C4654H7379N1345O1459S60
DM 1-3	Soltu.DM.07G024960.1	801	89002.2	4.97	34.16	79.64	-0.368	118	81	C3946H6126N1056O1230S30
DM 1-3	Soltu.DM.08G004030.1	531	60846.7	4.84	46.5	82.52	-0.351	87	51	C2712H4154N704O835S27
DM 1-3	Soltu.DM.08G007020.1	336	38170.8	4.77	43.52	79.14	-0.565	59	36	C1698H2628N430O545S12
DM 1-3	Soltu.DM.02G011260.1	551	63702.2	6.16	53.48	76.53	-0.674	82	73	C2818H4414N796O845S23
DM 1-3	Soltu.DM.08G012340.1	257	29564.7	9.54	52.94	83.39	-0.268	23	38	C1324H2102N366O361S20
DM 1-3	Soltu.DM.08G018070.1	549	63287.5	7.81	49.67	69.42	-0.417	66	69	C2760H4297N773O826S55
DM 1-3	Soltu.DM.08G018420.1	782	86890.6	5.35	50.27	71.91	-0.428	103	77	C3791H5899N1043O1208S46
DM 1-3	Soltu.DM.08G022750.1	712	79680	5.01	61.57	68.17	-0.596	109	80	C3457H5421N953O1135S37
DM 1-3	Soltu.DM.08G030210.1	940	106416	5.61	48.04	83.9	-0.4	129	105	C4757H7381N1269O1432S36
DM 1-3	Soltu.DM.08G030210.2	887	100252	5.72	46.79	83.97	-0.397	121	100	C4484H6954N1200O1347S32
DM 1-3	Soltu.DM.08G030210.3	936	105882	5.61	48.28	83.85	-0.397	128	104	C4731H7342N1264O1425S36
DM 1-3	Soltu.DM.09G014590.1	944	105964	6.19	46.9	85.03	-0.418	117	105	C4672H7364N1304O1438S36
DM 1-3	Soltu.DM.09G028990.1	1054	114763	5.19	45.32	68.68	-0.634	161	120	C4939H7788N1426O1644S41
DM 1-3	Soltu.DM.09G028990.2	1054	114763	5.19	45.32	68.68	-0.634	161	120	C4939H7788N1426O1644S41
DM 1-3	Soltu.DM.03G011720.1	1091	122520	5.47	53.93	77.41	-0.419	155	129	C5353H8435N1481O1679S66
DM 1-3	Soltu.DM.10G011600.1	167	18528.2	7.67	49.65	81.74	-0.126	13	14	C821H1269N227O239S12
DM 1-3	Soltu.DM.10G011630.1	205	23026.7	9.79	41.65	92.2	-0.214	15	25	C1034H1648N296O286S7
DM 1-3	Soltu.DM.10G012900.1	374	42468.2	5.11	50.22	81.76	-0.314	56	36	C1886H2916N492O578S23
DM 1-3	Soltu.DM.10G025740.1	638	74603.3	5.46	40.27	76.18	-0.654	103	84	C3350H5145N885O1007S21
DM 1-3	Soltu.DM.11G007670.1	1110	129795	5.49	42.99	78.45	-0.637	177	142	C5840H8968N1556O1737S32
DM 1-3	Soltu.DM.11G007670.2	1116	130353	5.47	42.6	78.47	-0.631	178	142	C5863H9006N1562O1747S32
DM 1-3	Soltu.DM.11G007670.3	1118	130610	5.47	42.79	78.33	-0.636	178	142	C5873H9022N1566O1751S32
DM 1-3	Soltu.DM.11G007670.4	1117	130481	5.47	42.74	78.4	-0.634	178	142	C5868H9014N1564O1749S32
DM 1-3	Soltu.DM.11G019280.1	534	58949.6	6.14	41.42	85.04	-0.306	62	53	C2625H4129N709O811S11
DM 1-3	Soltu.DM.11G019280.2	534	58949.6	6.14	41.42	85.04	-0.306	62	53	C2625H4129N709O811S11
DM 1-3	Soltu.DM.03G027280.1	1606	181014	5.89	46.97	79.37	-0.573	242	206	C7858H12506N2260O2508S70
DM 1-3	Soltu.DM.11G024540.1	1111	130452	5.45	42.06	79.09	-0.667	180	146	C5890H9048N1544O1752S29
DM 1-3	Soltu.DM.11G024540.2	1115	130850	5.45	41.83	78.99	-0.667	180	146	C5906H9074N1550O1758S29
DM 1-3	Soltu.DM.11G024540.3	1020	119932	5.6	41.15	80.24	-0.667	164	136	C5415H8324N1426O1608S25
DM 1-3	Soltu.DM.12G003990.1	627	70408.5	4.69	71.47	66.86	-0.507	100	57	C3045H4702N832O1000S45
DM 1-3	Soltu.DM.12G009740.1	312	35298.7	6.47	52.27	70.29	-0.696	44	42	C1550H2437N433O486S12
DM 1-3	Soltu.DM.12G009750.1	134	14891.2	4.89	37.22	81.27	-0.257	19	13	C659H1046N168O203S10
DM 1-3	Soltu.DM.04G021220.1	369	41994.5	5.98	35.49	79.78	-0.402	48	41	C1872H2897N499O570S15
DM 1-3	Soltu.DM.04G021220.2	259	29460.3	5.63	33.01	76.49	-0.386	34	29	C1309H2025N345O403S13
DM 1-3	Soltu.DM.04G024060.1	573	63699.5	6.79	47.96	85.22	-0.204	60	57	C2808H4417N787O848S29
DM 1-3	Soltu.DM.04G024060.2	429	48175.5	6.25	47.76	79.98	-0.324	49	42	C2120H3307N593O648S22
Atlantic	Soltu.Atl.01_0G006580.1	515	58558.1	6.32	53.75	80.82	-0.567	61	54	C2585H4048N736O786S17
Atlantic	Soltu.Atl.04_0G002540.3	237	26033.4	5.37	56.32	81.01	-0.172	25	15	C1147H1780N306O360S13
Atlantic	Soltu.Atl.04_0G002540.4	226	24870	5.39	57.94	78.5	-0.22	24	15	C1092H1698N292O346S13
Atlantic	Soltu.Atl.04_0G002540.5	237	26033.4	5.37	56.32	81.01	-0.172	25	15	C1147H1780N306O360S13
Atlantic	Soltu.Atl.04_0G002540.6	207	22758.6	5.59	61.66	77.2	-0.208	20	12	C1004H1543N269O314S11
Atlantic	Soltu.Atl.04_1G017240.1	312	34721.9	6.31	40.37	89.29	-0.229	33	29	C1530H2442N428O457S18
Atlantic	Soltu.Atl.04_2G016640.1	312	34721.9	6.31	40.37	89.29	-0.229	33	29	C1530H2442N428O457S18
Atlantic	Soltu.Atl.04_3G017620.1	293	32712.6	6.3	40.06	89.8	-0.276	32	28	C1440H2301N405O430S17
Atlantic	Soltu.Atl.04_3G017620.2	312	34721.9	6.31	40.37	89.29	-0.229	33	29	C1530H2442N428O457S18
Atlantic	Soltu.Atl.04_3G017620.3	271	30326	6.83	34.89	88.78	-0.12	24	23	C1357H2125N371O388S15
Atlantic	Soltu.Atl.04_4G018000.1	312	34721.9	6.31	40.37	89.29	-0.229	33	29	C1530H2442N428O457S18
Atlantic	Soltu.Atl.01_1G011800.1	515	58549.1	6.26	53.75	81.57	-0.548	61	53	C2588H4049N735O784S17
Atlantic	Soltu.Atl.05_2G018800.1	285	31301.5	4.78	31.31	98.14	-0.066	38	22	C1387H2198N372O433S9
Atlantic	Soltu.Atl.05_2G018800.2	245	26887.5	4.81	33.58	95.8	0.069	31	15	C1198H1863N315O368S10
Atlantic	Soltu.Atl.05_3G019700.1	285	31315.5	4.78	30.71	98.14	-0.066	38	22	C1388H2200N372O433S9
Atlantic	Soltu.Atl.05_3G019700.2	245	26867.5	4.81	32.89	97.39	0.074	31	15	C1196H1867N315O368S10
Atlantic	Soltu.Atl.05_4G018560.1	285	31315.5	4.78	30.71	98.14	-0.066	38	22	C1388H2200N372O433S9
Atlantic	Soltu.Atl.06_1G012570.1	367	40783.8	4.99	43.31	77.63	-0.417	47	31	C1807H2794N478O570S14
Atlantic	Soltu.Atl.06_1G012570.2	309	34589.8	4.84	41.16	79.58	-0.262	37	20	C1557H2341N397O474S12
Atlantic	Soltu.Atl.06_1G012570.3	309	34589.8	4.84	41.16	79.58	-0.262	37	20	C1557H2341N397O474S12
Atlantic	Soltu.Atl.06_2G018490.1	536	59634.3	6.27	55.94	78.96	-0.436	64	58	C2580H4133N755O819S25
Atlantic	Soltu.Atl.06_2G023080.1	367	40783.8	4.99	43.31	77.63	-0.417	47	31	C1807H2794N478O570S14
Atlantic	Soltu.Atl.01_2G015700.1	604	68504.3	6.07	54.73	81.18	-0.513	72	62	C3022H4741N849O927S22
Atlantic	Soltu.Atl.06_3G012130.1	539	60138.6	5.98	54.29	77.07	-0.508	70	61	C2579H4157N765O839S26
Atlantic	Soltu.Atl.06_3G012440.1	340	37655.4	6.01	55.76	83.47	-0.367	40	34	C1627H2619N473O523S15
Atlantic	Soltu.Atl.06_3G012450.1	203	22813.8	6.97	55.14	74.43	-0.5	25	25	C993H1580N290O307S10
Atlantic	Soltu.Atl.09_1G015080.1	338	38668	4.77	54.13	89.11	-0.338	47	31	C1708H2692N458O528S18
Atlantic	Soltu.Atl.09_1G015080.2	278	32268.9	4.66	54.16	89.03	-0.214	39	25	C1444H2240N372O434S16
Atlantic	Soltu.Atl.09_2G019710.1	338	38732	4.78	53.94	87.66	-0.351	47	31	C1712H2692N458O529S18
Atlantic	Soltu.Atl.09_3G024230.1	338	38716	4.78	53.94	87.96	-0.343	47	31	C1712H2692N458O528S18
Atlantic	Soltu.Atl.09_4G022440.1	338	38716	4.78	53.94	87.96	-0.343	47	31	C1712H2692N458O528S18
Atlantic	Soltu.Atl.10_0G000780.1	311	34765.5	6.22	42.91	90.03	-0.214	34	29	C1545H2426N424O467S11
Atlantic	Soltu.Atl.10_1G000750.1	311	34765.5	6.22	42.91	90.03	-0.214	34	29	C1545H2426N424O467S11
Atlantic	Soltu.Atl.01_2G015700.2	605	68335.2	6.17	55.41	81.54	-0.513	71	62	C3005H4734N852O925S23
Atlantic	Soltu.Atl.10_2G000760.1	311	34765.5	6.22	42.91	90.03	-0.214	34	29	C1545H2426N424O467S11
Atlantic	Soltu.Atl.10_2G000760.2	270	29912.1	6.17	45.87	97.19	-0.119	29	24	C1336H2110N364O399S8
Atlantic	Soltu.Atl.11_0G004970.1	367	40849.9	4.94	42.74	77.6	-0.401	48	31	C1812H2800N478O568S15
Atlantic	Soltu.Atl.11_0G005600.1	285	31343.5	4.82	30.22	99.86	-0.051	38	22	C1394H2204N372O434S7
Atlantic	Soltu.Atl.11_1G007180.1	367	40835.9	4.94	42.51	77.08	-0.408	48	31	C1811H2798N478O568S15
Atlantic	Soltu.Atl.11_1G007860.1	285	31368.5	4.82	30.22	100.88	-0.043	38	22	C1396H2207N373O433S7
Atlantic	Soltu.Atl.11_3G006340.1	376	41829	4.89	43.64	78.09	-0.372	49	31	C1859H2866N488O581S15
Atlantic	Soltu.Atl.11_3G006340.2	367	40821.9	4.94	42.74	77.08	-0.408	48	31	C1810H2796N478O568S15
Atlantic	Soltu.Atl.11_3G007040.1	285	31352.5	4.82	29.54	101.23	-0.054	38	22	C1396H2207N373O434S6
Atlantic	Soltu.Atl.11_4G008660.1	324	36109.6	4.9	37.94	77.1	-0.33	40	25	C1614H2455N421O496S13
Atlantic	Soltu.Atl.03_0G005490.1	516	57780	6.89	56.93	86.34	-0.411	60	59	C2547H4074N710O775S23
Atlantic	Soltu.Atl.11_4G009250.1	285	31343.5	4.82	30.22	99.86	-0.051	38	22	C1394H2204N372O434S7
Atlantic	Soltu.Atl.12_1G000970.1	337	38703.1	4.79	57.79	85.64	-0.365	48	34	C1716H2693N457O525S18
Atlantic	Soltu.Atl.12_1G000970.2	338	38802.2	4.79	57.65	86.24	-0.351	48	34	C1721H2702N458O526S18
Atlantic	Soltu.Atl.12_1G000970.3	261	29682	4.61	50.83	94.79	-0.101	39	23	C1324H2084N338O404S15
Atlantic	Soltu.Atl.12_1G000970.4	343	39158.4	4.72	56.01	84.11	-0.366	50	34	C1734H2718N462O536S17
Atlantic	Soltu.Atl.12_2G002990.1	335	38437.8	4.79	55.66	87.88	-0.33	48	34	C1712H2678N454O519S16
Atlantic	Soltu.Atl.12_2G002990.2	336	38536.9	4.79	55.52	88.48	-0.316	48	34	C1717H2687N455O520S16
Atlantic	Soltu.Atl.12_2G002990.3	337	38654.9	4.74	59.25	86.8	-0.351	48	33	C1713H2685N459O525S17
Atlantic	Soltu.Atl.12_2G002990.4	338	38754.1	4.74	59.1	87.4	-0.338	48	33	C1718H2694N460O526S17
Atlantic	Soltu.Atl.12_3G002170.1	337	38705	4.74	57.79	85.34	-0.371	48	33	C1714H2687N457O527S18
Atlantic	Soltu.Atl.03_1G027630.1	516	57780	6.89	56.93	86.34	-0.411	60	59	C2547H4074N710O775S23
Atlantic	Soltu.Atl.12_3G002170.2	338	38804.2	4.74	57.65	85.95	-0.358	48	33	C1719H2696N458O528S18
Atlantic	Soltu.Atl.12_3G002170.3	343	39160.4	4.68	56.01	83.82	-0.373	50	33	C1732H2712N462O538S17
Atlantic	Soltu.Atl.12_4G001200.1	343	39158.4	4.72	56.01	84.11	-0.366	50	34	C1734H2718N462O536S17
Atlantic	Soltu.Atl.12_4G001200.2	342	39059.3	4.72	56.15	83.51	-0.38	50	34	C1729H2709N461O535S17
Atlantic	Soltu.Atl.03_1G027630.2	459	51195.3	6.37	61.68	82.18	-0.468	53	49	C2251H3587N627O693S21
Atlantic	Soltu.Atl.04_0G002540.1	166	18171.2	4.87	61.72	76.33	-0.188	17	6	C794H1221N211O260S9
Atlantic	Soltu.Atl.04_0G002540.2	155	17007.9	4.86	64.47	72.32	-0.26	16	6	C739H1139N197O246S9
Atlantic	Soltu.Atl.08_1G015250.1	693	75909.8	4.31	47.26	80.38	-0.494	117	50	C3276H5174N898O1129S22
Atlantic	Soltu.Atl.08_1G015250.2	570	62323.2	4.27	46.39	90.49	-0.322	102	41	C2701H4294N722O927S19
Atlantic	Soltu.Atl.08_2G016710.1	694	76052.9	4.31	47.76	79.7	-0.509	117	50	C3280H5179N901O1132S22
Atlantic	Soltu.Atl.08_2G016710.2	721	78907.3	4.32	48.14	81.17	-0.445	118	51	C3413H5388N930O1168S24
Atlantic	Soltu.Atl.08_3G014600.1	694	76019.8	4.3	47.46	80.82	-0.494	117	49	C3281H5180N900O1132S21
Atlantic	Soltu.Atl.09_0G008330.1	186	21499.5	7.01	38.44	91.67	-0.417	23	23	C958H1501N273O279S6
Atlantic	Soltu.Atl.09_3G009510.1	186	21499.5	7.01	38.44	91.67	-0.417	23	23	C958H1501N273O279S6
Atlantic	Soltu.Atl.10_0G008530.1	217	24524.7	4.86	50.6	80.09	-0.312	29	18	C1098H1671N287O330S11
Atlantic	Soltu.Atl.10_4G004170.1	254	28854.9	4.97	52.54	85.67	-0.249	35	24	C1293H1994N336O385S14
Atlantic	Soltu.Atl.03_1G004720.1	340	37431.1	8.38	52.29	60.29	-0.813	46	50	C1593H2563N481O519S21
Atlantic	Soltu.Atl.03_3G006860.2	182	21159.8	6.41	52.3	65.44	-0.837	27	24	C922H1432N272O282S10
Atlantic	Soltu.Atl.03_3G006860.3	392	43413.7	6.21	48.94	64.49	-0.611	53	47	C1869H2947N541O601S25
Atlantic	Soltu.Atl.03_3G006860.4	279	31238.8	5.67	50.94	66.16	-0.72	42	33	C1339H2108N398O436S15
Atlantic	Soltu.Atl.04_0G003790.1	322	36540.1	4.89	37.54	86.86	-0.322	48	30	C1633H2517N423O507S11
Atlantic	Soltu.Atl.04_0G003790.2	280	31921.7	4.94	41.68	83.18	-0.525	47	28	C1411H2182N382O446S9
Atlantic	Soltu.Atl.04_0G003790.3	318	36134.7	5	38.15	86.1	-0.347	47	31	C1614H2494N420O500S11
Atlantic	Soltu.Atl.04_0G003790.4	332	37712.1	4.77	38.85	83.64	-0.486	55	30	C1668H2566N448O529S11
Atlantic	Soltu.Atl.04_0G003790.5	333	37783.2	4.77	38.76	83.69	-0.479	55	30	C1671H2571N449O530S11
Atlantic	Soltu.Atl.04_0G003790.6	334	38121	5.09	37.76	84.91	-0.382	49	34	C1707H2630N446O523S11
Atlantic	Soltu.Atl.04_0G003940.1	332	37797.1	4.78	40.92	82.17	-0.537	56	31	C1670H2569N451O532S10
Atlantic	Soltu.Atl.03_1G004720.2	343	37672.3	8.38	53.2	59.77	-0.814	46	50	C1603H2578N484O523S21
Atlantic	Soltu.Atl.04_0G003940.2	332	37797.1	4.78	40.92	82.17	-0.537	56	31	C1670H2569N451O532S10
Atlantic	Soltu.Atl.04_0G003940.3	320	36216.2	4.64	40.81	84.03	-0.483	55	27	C1596H2456N428O516S10
Atlantic	Soltu.Atl.04_0G003940.4	317	35881.9	4.71	41.37	83.28	-0.502	54	28	C1580H2438N426O510S10
Atlantic	Soltu.Atl.04_0G006990.1	329	36360.6	6.17	47.26	67.96	-0.807	52	47	C1567H2520N454O518S11
Atlantic	Soltu.Atl.04_2G008020.1	329	36360.6	6.12	44.93	68.27	-0.791	52	47	C1568H2520N452O519S11
Atlantic	Soltu.Atl.04_4G009960.1	329	36348.6	6.17	45.92	68.27	-0.797	52	47	C1566H2520N454O518S11
Atlantic	Soltu.Atl.06_1G013220.1	533	58462.2	5.32	58.87	59.44	-0.74	76	61	C2489H3922N736O852S21
Atlantic	Soltu.Atl.06_2G024300.1	544	59570.6	5.44	58.93	61.1	-0.701	75	62	C2549H4011N747O863S20
Atlantic	Soltu.Atl.06_3G018210.1	502	55458.8	5.21	56.28	61.16	-0.733	76	59	C2353H3714N700O813S20
Atlantic	Soltu.Atl.06_3G018210.2	507	55875.2	5.21	56.2	60.75	-0.733	76	59	C2368H3738N706O821S20
Atlantic	Soltu.Atl.03_1G004720.3	147	17132.3	6.79	61.02	67.07	-0.85	20	19	C746H1163N221O226S9
Atlantic	Soltu.Atl.06_4G018080.1	502	55458.8	5.21	56.28	61.16	-0.733	76	59	C2353H3714N700O813S20
Atlantic	Soltu.Atl.06_4G018080.2	507	55875.2	5.21	56.2	60.75	-0.733	76	59	C2368H3738N706O821S20
Atlantic	Soltu.Atl.07_0G006610.1	232	26836.3	8.68	40.16	75.26	-0.719	30	33	C1199H1850N340O351S6
Atlantic	Soltu.Atl.07_1G008500.1	232	26836.3	8.68	40.16	75.26	-0.719	30	33	C1199H1850N340O351S6
Atlantic	Soltu.Atl.07_1G008500.2	232	26836.3	8.68	40.16	75.26	-0.719	30	33	C1199H1850N340O351S6
Atlantic	Soltu.Atl.07_1G008500.3	232	26836.3	8.68	40.16	75.26	-0.719	30	33	C1199H1850N340O351S6
Atlantic	Soltu.Atl.07_1G008500.4	206	23454.5	8.72	37.31	75.78	-0.709	26	29	C1032H1624N298O314S7
Atlantic	Soltu.Atl.07_2G007390.1	232	26836.3	8.68	40.16	75.26	-0.719	30	33	C1199H1850N340O351S6
Atlantic	Soltu.Atl.07_4G010390.1	232	26841.3	8.89	39.02	74.83	-0.726	30	34	C1198H1853N341O351S6
Atlantic	Soltu.Atl.09_0G000500.1	198	22173.7	7.62	34.05	82.32	-0.216	27	28	C982H1564N272O286S13
Atlantic	Soltu.Atl.03_1G004720.4	195	22185.7	5.64	60.95	70.1	-0.736	29	21	C961H1495N281O305S10
Atlantic	Soltu.Atl.09_0G000500.2	231	25904.8	9.16	30.57	77.32	-0.357	29	36	C1144H1817N331O330S13
Atlantic	Soltu.Atl.09_0G005210.1	341	39246	4.81	45.37	66.6	-0.763	58	29	C1737H2577N469O554S11
Atlantic	Soltu.Atl.09_2G000780.1	186	20848	6.84	33.99	77.15	-0.285	26	26	C917H1456N258O271S13
Atlantic	Soltu.Atl.09_2G000780.2	198	22173.7	7.62	34.05	82.32	-0.216	27	28	C982H1564N272O286S13
Atlantic	Soltu.Atl.09_2G000780.3	231	25904.8	9.16	30.57	77.32	-0.357	29	36	C1144H1817N331O330S13
Atlantic	Soltu.Atl.09_2G005010.1	341	39246	4.81	45.37	66.6	-0.763	58	29	C1737H2577N469O554S11
Atlantic	Soltu.Atl.09_3G003540.1	341	39206.9	4.76	44.35	66.6	-0.762	58	28	C1739H2572N466O555S10
Atlantic	Soltu.Atl.09_3G003540.2	341	39206.9	4.76	44.35	66.6	-0.762	58	28	C1739H2572N466O555S10
Atlantic	Soltu.Atl.09_3G003540.3	341	39206.9	4.76	44.35	66.6	-0.762	58	28	C1739H2572N466O555S10
Atlantic	Soltu.Atl.09_3G003540.4	291	33015.8	4.41	45.72	71.03	-0.648	52	16	C1453H2148N390O480S8
Atlantic	Soltu.Atl.03_2G005120.1	375	41462.5	7.92	48.06	59.09	-0.815	53	55	C1767H2828N532O575S23
Atlantic	Soltu.Atl.09_4G000510.2	231	25851.7	9.17	30.94	79.39	-0.346	29	36	C1141H1818N332O330S12
Atlantic	Soltu.Atl.09_4G003280.1	341	39246	4.81	45.37	66.6	-0.763	58	29	C1737H2577N469O554S11
Atlantic	Soltu.Atl.09_4G003280.2	291	33054.9	4.45	46.91	71.03	-0.649	52	17	C1451H2153N393O479S9
Atlantic	Soltu.Atl.09_4G003280.3	291	33054.9	4.45	46.91	71.03	-0.649	52	17	C1451H2153N393O479S9
Atlantic	Soltu.Atl.10_2G010530.1	176	20712.2	5.26	43.59	71.99	-0.655	28	20	C918H1387N249O282S9
Atlantic	Soltu.Atl.11_1G014220.1	524	57802.2	4.96	65.63	60.84	-0.751	80	57	C2452H3861N725O854S20
Atlantic	Soltu.Atl.11_1G014220.2	524	57802.2	4.96	65.63	60.84	-0.751	80	57	C2452H3861N725O854S20
Atlantic	Soltu.Atl.11_1G014220.3	524	57802.2	4.96	65.63	60.84	-0.751	80	57	C2452H3861N725O854S20
Atlantic	Soltu.Atl.11_1G015630.1	349	40368.4	4.58	49	68.14	-0.724	57	24	C1783H2660N474O574S14
Atlantic	Soltu.Atl.11_1G015630.2	349	40368.4	4.58	49	68.14	-0.724	57	24	C1783H2660N474O574S14
Atlantic	Soltu.Atl.03_2G005120.2	378	41703.7	7.92	48.92	58.62	-0.816	53	55	C1777H2843N535O579S23
Atlantic	Soltu.Atl.11_1G015630.3	308	35794.5	4.56	46.49	68.96	-0.696	51	23	C1589H2365N415O506S13
Atlantic	Soltu.Atl.11_1G015630.4	290	33791.4	4.58	47.07	67.52	-0.66	47	21	C1506H2226N392O472S13
Atlantic	Soltu.Atl.11_2G010440.1	524	57814.2	5	65.27	60.84	-0.759	80	58	C2453H3865N727O854S19
Atlantic	Soltu.Atl.11_2G010930.1	349	40368.4	4.58	49	68.14	-0.724	57	24	C1783H2660N474O574S14
Atlantic	Soltu.Atl.11_2G010930.2	349	40368.4	4.58	49	68.14	-0.724	57	24	C1783H2660N474O574S14
Atlantic	Soltu.Atl.11_2G010930.3	349	40368.4	4.58	49	68.14	-0.724	57	24	C1783H2660N474O574S14
Atlantic	Soltu.Atl.11_2G010930.4	349	40368.4	4.58	49	68.14	-0.724	57	24	C1783H2660N474O574S14
Atlantic	Soltu.Atl.11_3G016070.1	524	57814.2	5	65.27	60.84	-0.759	80	58	C2453H3865N727O854S19
Atlantic	Soltu.Atl.11_3G016070.2	524	57814.2	5	65.27	60.84	-0.759	80	58	C2453H3865N727O854S19
Atlantic	Soltu.Atl.11_3G016070.3	524	57814.2	5	65.27	60.84	-0.759	80	58	C2453H3865N727O854S19
Atlantic	Soltu.Atl.03_2G005120.3	380	42434.6	8.32	47.64	59.08	-0.763	51	55	C1823H2881N545O579S23
Atlantic	Soltu.Atl.11_3G016070.4	470	51365.8	5.04	66.72	59.74	-0.767	68	49	C2177H3426N648O767S13
Atlantic	Soltu.Atl.11_3G016070.5	524	57814.2	5	65.27	60.84	-0.759	80	58	C2453H3865N727O854S19
Atlantic	Soltu.Atl.11_3G017120.1	349	40329.4	4.54	48.35	68.14	-0.704	57	23	C1781H2655N471O574S15
Atlantic	Soltu.Atl.11_3G017120.2	349	40329.4	4.54	48.35	68.14	-0.704	57	23	C1781H2655N471O574S15
Atlantic	Soltu.Atl.11_4G004490.1	338	37272.8	6.5	55.34	80.83	-0.474	42	39	C1631H2549N485O498S11
Atlantic	Soltu.Atl.11_4G004490.2	338	37272.8	6.5	55.34	80.83	-0.474	42	39	C1631H2549N485O498S11
Atlantic	Soltu.Atl.11_4G015930.1	523	57646	4.96	64.79	60.57	-0.751	80	57	C2445H3849N723O852S20
Atlantic	Soltu.Atl.11_4G015930.2	523	57646	4.96	64.79	60.57	-0.751	80	57	C2445H3849N723O852S20
Atlantic	Soltu.Atl.11_4G015930.3	469	51197.6	5	66.19	59.45	-0.757	68	48	C2169H3410N644O765S14
Atlantic	Soltu.Atl.11_4G015930.5	387	42730.7	5.16	70.55	59.43	-0.775	55	41	C1825H2852N538O626S12
Atlantic	Soltu.Atl.03_2G005120.4	383	42675.9	8.32	48.49	58.62	-0.765	51	55	C1833H2896N548O583S23
Atlantic	Soltu.Atl.11_4G016640.1	264	30567.9	4.61	43.4	71.97	-0.656	44	21	C1354H2038N356O432S11
Atlantic	Soltu.Atl.11_4G016640.2	349	40368.4	4.58	49	68.14	-0.724	57	24	C1783H2660N474O574S14
Atlantic	Soltu.Atl.11_4G016640.3	349	40368.4	4.58	49	68.14	-0.724	57	24	C1783H2660N474O574S14
Atlantic	Soltu.Atl.11_4G016640.4	349	40368.4	4.58	49	68.14	-0.724	57	24	C1783H2660N474O574S14
Atlantic	Soltu.Atl.03_3G006860.1	378	41670.7	7.93	49.21	60.19	-0.799	52	54	C1775H2840N538O578S22
Atlantic	Soltu.Atl.03_1G005570.1	120	13559.4	4.67	30.69	100.75	-0.04	18	9	C613H944N154O185S4
Atlantic	Soltu.Atl.06_2G013110.4	262	28723.7	5	44.98	90.08	-0.142	34	22	C1264H2009N339O395S14
Atlantic	Soltu.Atl.08_1G013030.1	234	25868.4	4.65	40.49	82.91	-0.203	35	21	C1141H1797N297O359S14
Atlantic	Soltu.Atl.08_2G014320.1	240	26624.3	4.83	41.78	84.5	-0.198	34	22	C1177H1854N308O366S14
Atlantic	Soltu.Atl.08_2G014320.2	234	25865.5	4.69	41.84	86.24	-0.168	34	21	C1143H1804N298O358S13
Atlantic	Soltu.Atl.08_4G016050.1	234	25883.5	4.71	39.9	82.91	-0.188	34	21	C1141H1798N298O357S15
Atlantic	Soltu.Atl.09_3G010500.1	309	35438.7	6.41	55.04	93.72	-0.477	46	45	C1594H2542N432O468S6
Atlantic	Soltu.Atl.09_4G008860.1	269	30693.2	7.65	61.39	91	-0.505	39	40	C1369H2202N378O407S7
Atlantic	Soltu.Atl.09_4G008860.2	312	35808.2	6.88	54.23	94.07	-0.486	46	46	C1611H2573N437O472S6
Atlantic	Soltu.Atl.03_2G006320.1	120	13453.3	4.65	23.45	103.17	-0.014	18	9	C612H942N152O183S3
Atlantic	Soltu.Atl.03_3G009580.1	120	13680.6	5.27	29.79	93.42	-0.204	16	12	C623H955N159O182S3
Atlantic	Soltu.Atl.06_1G005990.1	230	25278.6	4.71	42.74	84.39	-0.231	33	20	C1111H1754N294O354S12
Atlantic	Soltu.Atl.06_1G005990.2	232	25505.9	4.71	42.93	84.91	-0.226	33	20	C1121H1771N297O357S12
Atlantic	Soltu.Atl.06_1G005990.3	219	23945.2	4.74	35.73	88.17	-0.097	28	17	C1058H1666N278O330S12
Atlantic	Soltu.Atl.06_2G013110.1	232	25520	4.85	42.74	84.96	-0.211	33	22	C1122H1777N299O353S13
Atlantic	Soltu.Atl.06_2G013110.2	234	25747.3	4.85	42.92	85.47	-0.206	33	22	C1132H1794N302O356S13
Atlantic	Soltu.Atl.06_2G013110.3	221	24099.5	4.82	37.48	90.5	-0.049	28	18	C1067H1684N280O330S12
Atlantic	Soltu.Atl.01_0G008460.1	564	61519.5	7.28	40.58	83.44	-0.297	60	60	C2713H4310N756O847S14
Atlantic	Soltu.Atl.02_2G010310.1	551	63742.3	6.13	53.63	76.72	-0.671	82	73	C2822H4418N794O846S23
Atlantic	Soltu.Atl.07_4G018820.1	966	107466	7.97	53.67	70.24	-0.479	107	111	C4655H7375N1345O1460S60
Atlantic	Soltu.Atl.08_0G008530.1	214	24439.9	7.55	46.61	70.14	-0.256	24	25	C1097H1668N290O317S14
Atlantic	Soltu.Atl.08_0G008740.1	549	63223.4	7.82	50.55	71.38	-0.391	66	69	C2765H4301N773O824S52
Atlantic	Soltu.Atl.08_1G003590.1	214	24439.9	7.55	46.61	70.14	-0.256	24	25	C1097H1668N290O317S14
Atlantic	Soltu.Atl.08_1G007560.1	549	63424.6	7.63	49.87	70.11	-0.414	67	69	C2769H4308N772O828S55
Atlantic	Soltu.Atl.08_1G007990.1	782	86836.7	5.51	50.32	73.15	-0.411	101	78	C3796H5913N1043O1202S45
Atlantic	Soltu.Atl.08_1G012000.1	713	80002.5	5.07	61.27	67.94	-0.607	109	82	C3477H5451N959O1133S37
Atlantic	Soltu.Atl.08_1G018220.1	940	106416	5.61	48.04	83.9	-0.4	129	105	C4757H7381N1269O1432S36
Atlantic	Soltu.Atl.08_2G007140.1	286	32867.1	9.56	54.96	70.84	-0.456	29	47	C1465H2299N421O403S19
Atlantic	Soltu.Atl.08_2G011450.1	782	86852.6	5.44	50.82	72.77	-0.426	102	79	C3787H5913N1045O1208S45
Atlantic	Soltu.Atl.02_3G006330.1	133	15041.2	4.95	54.15	68.87	0.066	14	9	C661H996N168O200S17
Atlantic	Soltu.Atl.08_2G013100.1	712	79590	5.04	60.76	68.17	-0.592	108	80	C3456H5419N951O1132S37
Atlantic	Soltu.Atl.08_2G018840.1	2090	231731	6.44	52.01	70.83	-0.623	282	265	C10047H15973N2885O3223S93
Atlantic	Soltu.Atl.08_3G009110.1	782	86852.6	5.44	50.82	72.77	-0.426	102	79	C3787H5913N1045O1208S45
Atlantic	Soltu.Atl.08_3G012370.1	712	79724.1	5.01	61.84	68.3	-0.597	109	80	C3459H5425N953O1136S37
Atlantic	Soltu.Atl.08_4G010900.1	782	86814.5	5.36	51.04	72.9	-0.424	104	78	C3784H5907N1043O1210S45
Atlantic	Soltu.Atl.08_4G014820.1	706	79080.5	5.16	61.91	66.95	-0.614	105	81	C3436H5388N950O1118S37
Atlantic	Soltu.Atl.08_4G014820.2	708	79268.7	5.16	62.22	66.77	-0.614	105	81	C3443H5400N952O1122S37
Atlantic	Soltu.Atl.08_4G014820.3	675	75809.8	5.11	62.28	65.72	-0.624	101	76	C3296H5147N911O1068S37
Atlantic	Soltu.Atl.09_0G009400.1	1203	135216	6.42	45.66	88.42	-0.285	133	123	C6022H9414N1644O1806S46
Atlantic	Soltu.Atl.09_0G009400.2	944	105983	6.17	46.9	85.23	-0.416	117	105	C4673H7369N1303O1439S36
Atlantic	Soltu.Atl.02_3G010270.1	551	63702.2	6.16	53.48	76.53	-0.674	82	73	C2818H4414N796O845S23
Atlantic	Soltu.Atl.09_0G009560.1	1294	144942	7.06	44.7	88.89	-0.256	138	136	C6452H10111N1779O1927S47
Atlantic	Soltu.Atl.09_2G018830.1	1054	114685	5.21	44.98	69.33	-0.626	160	120	C4935H7790N1426O1642S41
Atlantic	Soltu.Atl.09_2G018830.2	1054	114685	5.21	44.98	69.33	-0.626	160	120	C4935H7790N1426O1642S41
Atlantic	Soltu.Atl.09_2G018830.3	1054	114685	5.21	44.98	69.33	-0.626	160	120	C4935H7790N1426O1642S41
Atlantic	Soltu.Atl.09_3G010700.1	1374	152570	6.3	46.19	82.44	-0.397	159	147	C6699H10566N1886O2084S53
Atlantic	Soltu.Atl.09_3G022660.1	511	55777.1	4.49	50.29	69.67	-0.668	95	50	C2389H3740N674O831S18
Atlantic	Soltu.Atl.09_4G009020.1	1368	152457	6.1	45.43	81.44	-0.455	166	149	C6682H10539N1891O2093S50
Atlantic	Soltu.Atl.10_0G004550.1	162	18464.2	4.97	45.24	97.41	-0.283	29	21	C817H1317N211O255S9
Atlantic	Soltu.Atl.10_0G014440.1	615	71884.1	5.38	38.52	74.91	-0.654	99	78	C3233H4941N847O971S21
Atlantic	Soltu.Atl.10_0G014440.2	617	72140.4	5.38	39.05	74.67	-0.664	99	78	C3243H4957N851O975S21
Atlantic	Soltu.Atl.02_3G010700.1	551	63679.2	6.06	53.64	76.53	-0.674	82	72	C2815H4409N795O847S23
Atlantic	Soltu.Atl.10_0G017820.1	638	74603.3	5.46	40.27	76.18	-0.654	103	84	C3350H5145N885O1007S21
Atlantic	Soltu.Atl.11_0G003080.1	1116	130307	5.47	43.12	78.73	-0.63	178	142	C5862H9004N1562O1747S31
Atlantic	Soltu.Atl.11_0G003080.2	1117	130435	5.47	43.26	78.66	-0.632	178	142	C5867H9012N1564O1749S31
Atlantic	Soltu.Atl.11_0G003080.3	1118	130564	5.47	43.3	78.59	-0.635	178	142	C5872H9020N1566O1751S31
Atlantic	Soltu.Atl.11_1G005250.1	1003	116875	5.37	42.8	81.47	-0.551	159	124	C5265H8106N1384O1566S32
Atlantic	Soltu.Atl.11_1G005250.2	1004	117003	5.37	42.96	81.38	-0.554	159	124	C5270H8114N1386O1568S32
Atlantic	Soltu.Atl.11_2G004400.1	1117	130453	5.47	42.25	78.66	-0.632	178	142	C5867H9014N1564O1750S31
Atlantic	Soltu.Atl.11_2G004400.2	1099	128246	5.36	42.57	79.67	-0.573	174	135	C5780H8871N1521O1720S33
Atlantic	Soltu.Atl.11_2G004400.3	1118	130582	5.47	42.39	78.59	-0.634	178	142	C5872H9022N1566O1752S31
Atlantic	Soltu.Atl.11_2G004400.4	1117	130453	5.47	42.35	78.66	-0.632	178	142	C5867H9014N1564O1750S31
Atlantic	Soltu.Atl.02_3G010700.2	408	46597.3	5.5	57.18	74.49	-0.676	64	49	C2041H3191N585O633S17
Atlantic	Soltu.Atl.11_2G011930.1	1112	130595	5.45	42.14	78.67	-0.676	180	146	C5894H9053N1547O1755S29
Atlantic	Soltu.Atl.11_2G011930.2	1115	130865	5.45	41.76	78.64	-0.674	180	146	C5905H9071N1551O1759S29
Atlantic	Soltu.Atl.11_2G011930.3	1112	130595	5.45	42.14	78.67	-0.676	180	146	C5894H9053N1547O1755S29
Atlantic	Soltu.Atl.11_2G011930.4	1113	130723	5.45	42.28	78.6	-0.678	180	146	C5899H9061N1549O1757S29
Atlantic	Soltu.Atl.11_2G011930.5	1111	130467	5.45	41.99	78.74	-0.673	180	146	C5889H9045N1545O1753S29
Atlantic	Soltu.Atl.11_2G011930.6	1114	130737	5.45	41.62	78.71	-0.671	180	146	C5900H9063N1549O1757S29
Atlantic	Soltu.Atl.11_2G011930.7	1115	130865	5.45	41.76	78.64	-0.674	180	146	C5905H9071N1551O1759S29
Atlantic	Soltu.Atl.11_3G013690.1	534	58979.6	6.14	41.19	85.58	-0.301	62	53	C2625H4131N711O811S11
Atlantic	Soltu.Atl.11_3G018470.1	1115	130920	5.43	41.33	79.16	-0.663	180	146	C5913H9084N1546O1760S29
Atlantic	Soltu.Atl.11_3G018470.2	1112	130650	5.43	41.7	79.19	-0.665	180	146	C5902H9066N1542O1756S29
Atlantic	Soltu.Atl.02_3G019770.1	534	58949.6	6.14	41.42	85.04	-0.306	62	53	C2625H4129N709O811S11
Atlantic	Soltu.Atl.11_3G018470.3	1115	130920	5.43	41.33	79.16	-0.663	180	146	C5913H9084N1546O1760S29
Atlantic	Soltu.Atl.11_3G018470.4	1111	130522	5.43	41.56	79.26	-0.663	180	146	C5897H9058N1540O1754S29
Atlantic	Soltu.Atl.11_3G018470.5	1112	130650	5.43	41.7	79.19	-0.665	180	146	C5902H9066N1542O1756S29
Atlantic	Soltu.Atl.11_3G018470.6	1116	131048	5.43	41.47	79.09	-0.666	180	146	C5918H9092N1548O1762S29
Atlantic	Soltu.Atl.11_3G018470.7	1114	130792	5.43	41.18	79.23	-0.661	180	146	C5908H9076N1544O1758S29
Atlantic	Soltu.Atl.11_4G006440.1	1086	126663	5.61	45.1	79.74	-0.631	170	140	C5698H8776N1524O1694S29
Atlantic	Soltu.Atl.11_4G006440.2	964	113194	5.61	44.98	80.93	-0.653	158	130	C5086H7850N1364O1514S27
Atlantic	Soltu.Atl.11_4G006440.3	1084	126407	5.61	44.91	79.89	-0.626	170	140	C5688H8760N1520O1690S29
Atlantic	Soltu.Atl.11_4G006440.4	1085	126535	5.61	45.05	79.82	-0.629	170	140	C5693H8768N1522O1692S29
Atlantic	Soltu.Atl.11_4G013990.1	534	58965.6	6.14	42.3	84.85	-0.311	62	53	C2625H4129N709O812S11
Atlantic	Soltu.Atl.02_3G019770.2	534	58949.6	6.14	41.42	85.04	-0.306	62	53	C2625H4129N709O811S11
Atlantic	Soltu.Atl.12_0G000950.1	631	70948.1	4.7	68	67.67	-0.501	101	58	C3066H4739N843O1006S45
Atlantic	Soltu.Atl.12_1G003520.1	445	50251.2	5.02	48.87	73.8	-0.725	74	52	C2192H3457N607O714S16
Atlantic	Soltu.Atl.12_1G003530.1	134	14891.2	4.89	37.22	81.27	-0.257	19	13	C659H1046N168O203S10
Atlantic	Soltu.Atl.12_2G004520.1	630	70768	4.74	68.22	67.3	-0.485	97	56	C3064H4723N841O997S46
Atlantic	Soltu.Atl.12_2G004520.2	635	71241.6	4.74	69.39	68	-0.467	97	56	C3084H4758N846O1003S47
Atlantic	Soltu.Atl.12_2G010000.1	483	54206.4	5.83	45.82	75.01	-0.556	68	59	C2387H3763N651O745S22
Atlantic	Soltu.Atl.12_3G003650.1	626	70526.7	4.68	69.49	66.79	-0.505	99	56	C3050H4704N836O998S46
Atlantic	Soltu.Atl.12_3G008120.1	483	54259.5	5.83	45.99	76.21	-0.546	68	59	C2391H3770N652O744S22
Atlantic	Soltu.Atl.12_3G008120.2	415	46553.5	5.71	49.52	74.65	-0.571	59	49	C2041H3215N563O644S19
Atlantic	Soltu.Atl.12_3G008120.3	471	52929.1	6.01	47.33	76.71	-0.531	64	57	C2333H3683N637O723S22
Atlantic	Soltu.Atl.02_3G019770.3	484	53267.4	5.78	43.31	87.17	-0.22	56	45	C2365H3741N633O736S14
Atlantic	Soltu.Atl.02_3G019960.1	1942	215082	6.08	52.84	72.01	-0.618	270	244	C9296H14852N2678O3010S87
Atlantic	Soltu.Atl.03_1G008490.1	1091	122673	5.46	53.52	77.59	-0.42	155	128	C5366H8438N1484O1678S65
Atlantic	Soltu.Atl.01_1G015470.1	564	61570.5	7.3	39.75	82.75	-0.314	60	60	C2714H4307N759O847S14
Atlantic	Soltu.Atl.03_1G008490.2	1045	117413	5.33	54.29	78.49	-0.383	149	119	C5148H8080N1408O1606S63
Atlantic	Soltu.Atl.03_1G022070.1	2468	276382	6.25	45.91	80.07	-0.468	325	294	C12032H19114N3458O3772S119
Atlantic	Soltu.Atl.03_1G022070.2	2453	274669	6.22	45.69	80.04	-0.469	324	292	C11951H18989N3437O3754S118
Atlantic	Soltu.Atl.03_2G008310.1	1091	122520	5.47	53.93	77.41	-0.419	155	129	C5353H8435N1481O1679S66
Atlantic	Soltu.Atl.03_2G008310.2	1091	122520	5.47	53.93	77.41	-0.419	155	129	C5353H8435N1481O1679S66
Atlantic	Soltu.Atl.03_2G019930.1	1579	178040	5.8	47.15	80.05	-0.566	242	203	C7722H12300N2226O2467S70
Atlantic	Soltu.Atl.03_2G019930.2	1582	178326	5.8	46.98	80.27	-0.561	242	203	C7735H12323N2229O2471S70
Atlantic	Soltu.Atl.03_3G012030.1	560	63222.2	5.57	58.68	76.43	-0.491	77	63	C2756H4325N771O871S32
Atlantic	Soltu.Atl.03_3G026340.1	2491	278872	6.31	45.68	80.28	-0.47	327	299	C12135H19287N3495O3807S119
Atlantic	Soltu.Atl.03_3G026340.2	2506	280585	6.35	45.9	80.31	-0.469	328	301	C12216H19412N3516O3825S120
Atlantic	Soltu.Atl.01_1G025790.1	366	41706.1	6.25	41.13	75.93	-0.435	46	41	C1859H2865N501O562S15
Atlantic	Soltu.Atl.03_4G005750.1	1091	122474	5.4	54.33	77.86	-0.411	155	127	C5352H8429N1479O1679S66
Atlantic	Soltu.Atl.03_4G018530.1	2478	277104	6.29	46.25	79.99	-0.465	324	295	C12055H19165N3469O3787S119
Atlantic	Soltu.Atl.03_4G018530.2	2463	275391	6.26	46.03	79.96	-0.466	323	293	C11974H19040N3448O3769S118
Atlantic	Soltu.Atl.04_0G006370.1	367	41985.6	6.03	37.45	80.49	-0.407	48	41	C1879H2898N498O565S15
Atlantic	Soltu.Atl.04_0G006370.2	259	29460.3	5.63	33.01	76.49	-0.386	34	29	C1309H2025N345O403S13
Atlantic	Soltu.Atl.04_1G011250.1	369	42024.5	5.88	35.72	79	-0.423	49	41	C1872H2895N499O572S15
Atlantic	Soltu.Atl.04_1G011250.2	259	29490.3	5.49	33.33	75.37	-0.415	35	29	C1309H2023N345O405S13
Atlantic	Soltu.Atl.04_1G011450.1	401	45840.8	5.94	40.6	77.08	-0.483	54	46	C2041H3151N551O618S17
Atlantic	Soltu.Atl.04_1G014230.1	1170	128254	8.17	55.9	63.74	-0.657	139	146	C5516H8736N1608O1827S45
Atlantic	Soltu.Atl.04_1G014230.2	924	101397	8	53.33	69.95	-0.559	110	114	C4399H6972N1254O1432S33
Atlantic	Soltu.Atl.01_2G018850.1	335	36750.2	8.22	38.08	80.3	-0.435	36	38	C1612H2555N459O510S7
Atlantic	Soltu.Atl.04_2G008510.1	573	63668.4	6.93	48.58	84.71	-0.217	60	58	C2807H4416N788O848S28
Atlantic	Soltu.Atl.04_2G013320.1	1170	128368	8.23	58.24	62.98	-0.668	140	148	C5512H8735N1615O1825S48
Atlantic	Soltu.Atl.04_3G009910.1	573	63725.5	6.81	47.61	84.71	-0.2	59	56	C2811H4411N789O846S29
Atlantic	Soltu.Atl.04_3G009910.2	336	37709.8	6.93	44.07	79.76	-0.302	36	35	C1668H2597N465O500S17
Atlantic	Soltu.Atl.04_3G014790.1	1170	128306	8.16	57.12	62.82	-0.676	140	147	C5508H8720N1614O1830S46
Atlantic	Soltu.Atl.04_4G014840.1	1170	128217	8.17	55.06	64.23	-0.655	140	147	C5514H8737N1607O1827S45
Atlantic	Soltu.Atl.05_1G020080.1	1485	164804	8.52	43.79	77.05	-0.539	189	204	C7193H11515N2071O2246S58
Atlantic	Soltu.Atl.05_1G021620.1	1119	131110	5.59	42.31	79.42	-0.645	178	145	C5911H9082N1574O1749S29
Atlantic	Soltu.Atl.05_2G019810.1	1010	111225	6.05	48.69	74.59	-0.598	147	134	C4795H7720N1384O1574S40
Atlantic	Soltu.Atl.05_2G021510.1	1119	131092	5.57	42.17	79.33	-0.643	178	145	C5912H9080N1572O1749S29
Atlantic	Soltu.Atl.01_2G031740.1	366	41676.1	6.25	39.69	75.93	-0.434	46	41	C1858H2863N501O561S15
Atlantic	Soltu.Atl.05_2G021510.2	1131	132349	5.59	42.89	79.69	-0.623	179	145	C5965H9165N1585O1765S32
Atlantic	Soltu.Atl.05_3G021660.1	994	117184	5.64	42.82	81.07	-0.665	162	132	C5279H8125N1411O1560S27
Atlantic	Soltu.Atl.05_4G019260.1	1462	162471	8.53	46.26	76.93	-0.535	185	200	C7094H11349N2039O2215S57
Atlantic	Soltu.Atl.05_4G020630.1	1119	131110	5.59	42.31	79.42	-0.645	178	145	C5911H9082N1574O1749S29
Atlantic	Soltu.Atl.06_0G003980.1	225	25635.7	9.4	38.37	98.67	-0.324	26	36	C1146H1846N332O323S6
Atlantic	Soltu.Atl.06_0G004040.1	225	25635.7	9.4	38.37	98.67	-0.324	26	36	C1146H1846N332O323S6
Atlantic	Soltu.Atl.06_1G010380.1	1638	185549	5.46	52.91	75.5	-0.695	268	205	C8036H12686N2328O2593S67
Atlantic	Soltu.Atl.06_1G012840.1	1091	127537	5.68	39.92	80.49	-0.608	174	147	C5723H8848N1530O1704S37
Atlantic	Soltu.Atl.06_1G012840.2	1089	127368	5.68	39.62	80.54	-0.61	174	147	C5715H8836N1528O1702S37
Atlantic	Soltu.Atl.06_1G012940.1	875	98448.8	5.47	49.21	78.23	-0.433	118	95	C4376H6766N1174O1350S32
Atlantic	Soltu.Atl.01_3G015800.1	529	57611.9	6.64	40.69	82.53	-0.323	59	56	C2541H4033N705O798S12
Atlantic	Soltu.Atl.06_2G004990.1	219	25310.2	9.39	43.79	101.42	-0.366	25	34	C1135H1819N327O319S5
Atlantic	Soltu.Atl.06_2G020830.1	1638	185186	5.49	52.02	75.74	-0.672	265	204	C8025H12669N2315O2587S69
Atlantic	Soltu.Atl.06_2G020830.2	1519	171547	5.57	52.73	75.39	-0.683	245	196	C7428H11769N2151O2401S60
Atlantic	Soltu.Atl.06_2G020830.3	1623	183668	5.53	51.92	75.84	-0.659	261	203	C7972H12573N2291O2561S68
Atlantic	Soltu.Atl.06_2G023910.1	1171	136415	5.7	38.54	83.14	-0.482	178	151	C6150H9492N1620O1807S43
Atlantic	Soltu.Atl.06_2G024010.1	875	98448.8	5.47	49.36	78.23	-0.433	118	95	C4376H6766N1174O1350S32
Atlantic	Soltu.Atl.06_3G005470.1	202	23310.9	9.21	41.75	97.87	-0.361	24	31	C1048H1668N296O296S5
Atlantic	Soltu.Atl.06_3G014780.1	1638	185186	5.49	52.02	75.74	-0.672	265	204	C8025H12669N2315O2587S69
Atlantic	Soltu.Atl.06_3G017810.1	1089	127402	5.68	39.62	80.18	-0.611	174	147	C5718H8834N1528O1702S37
Atlantic	Soltu.Atl.06_3G017810.2	1091	127571	5.68	39.92	80.13	-0.61	174	147	C5726H8846N1530O1704S37
Atlantic	Soltu.Atl.01_3G027600.1	366	41706.1	6.25	41.13	75.93	-0.435	46	41	C1859H2865N501O562S15
Atlantic	Soltu.Atl.06_3G017920.1	875	98432.8	5.47	48.99	78.34	-0.43	118	95	C4376H6766N1174O1349S32
Atlantic	Soltu.Atl.06_4G014460.1	1638	185529	5.46	52.68	76.04	-0.687	267	205	C8039H12690N2326O2591S67
Atlantic	Soltu.Atl.06_4G014460.2	1623	184012	5.5	52.58	76.14	-0.674	263	204	C7986H12594N2302O2565S66
Atlantic	Soltu.Atl.06_4G017760.1	1111	129628	5.78	39.29	81.14	-0.578	173	149	C5820H9003N1553O1728S39
Atlantic	Soltu.Atl.06_4G017760.2	1091	127599	5.81	39.9	80.84	-0.602	171	148	C5734H8862N1532O1699S36
Atlantic	Soltu.Atl.06_4G017860.1	721	81446.2	5.62	45.24	79.92	-0.372	96	78	C3637H5610N966O1101S30
Atlantic	Soltu.Atl.07_0G000780.1	931	101963	9.39	36.83	73.17	-0.601	99	135	C4409H7144N1310O1392S37
Atlantic	Soltu.Atl.07_0G000780.2	748	82354	9.46	38.33	71.5	-0.693	82	115	C3557H5771N1065O1129S26
Atlantic	Soltu.Atl.07_0G000780.3	938	102759	9.51	35.99	74.18	-0.564	92	134	C4449H7222N1320O1394S39
Atlantic	Soltu.Atl.07_1G000490.1	948	103649	9.43	37.93	77.72	-0.525	98	136	C4505H7317N1323O1407S35
Atlantic	Soltu.Atl.01_4G029330.1	366	41692.1	6.24	41.13	75.93	-0.435	46	41	C1858H2863N501O562S15
Atlantic	Soltu.Atl.07_1G001980.1	1488	167268	6.74	47.05	82.55	-0.365	173	167	C7372H11610N2074O2241S66
Atlantic	Soltu.Atl.07_1G001980.2	1501	168636	6.9	47.59	82.42	-0.362	173	169	C7435H11711N2091O2256S67
Atlantic	Soltu.Atl.07_1G015300.1	656	71985.7	9.09	49.17	76.42	-0.445	64	85	C3137H5024N902O976S31
Atlantic	Soltu.Atl.07_1G015620.1	966	107440	7.98	54.31	70.45	-0.476	107	111	C4655H7377N1343O1460S60
Atlantic	Soltu.Atl.07_1G017570.1	801	89020.2	4.97	33.87	79.75	-0.367	118	81	C3946H6128N1056O1231S30
Atlantic	Soltu.Atl.07_2G000490.1	931	101868	9.48	38.02	73.9	-0.586	96	136	C4408H7155N1309O1389S36
Atlantic	Soltu.Atl.07_2G002010.1	1452	162994	7.08	46.13	80.37	-0.401	170	168	C7168H11299N2029O2190S64
Atlantic	Soltu.Atl.07_2G002010.2	1439	161625	6.88	45.56	80.48	-0.404	170	166	C7105H11198N2012O2175S63
Atlantic	Soltu.Atl.07_2G013620.1	658	72144.7	9.07	48.13	75.88	-0.474	65	85	C3145H5029N905O981S29
Atlantic	Soltu.Atl.07_2G013940.1	966	107466	7.97	53.67	70.24	-0.479	107	111	C4655H7375N1345O1460S60
Atlantic	Soltu.Atl.02_1G009110.1	551	63679.2	6.06	53.64	76.53	-0.674	82	72	C2815H4409N795O847S23
Atlantic	Soltu.Atl.07_2G016050.1	801	89033.2	4.95	34.31	79.51	-0.372	119	81	C3947H6127N1055O1232S30
Atlantic	Soltu.Atl.07_3G000500.1	873	95370.9	9.31	34.98	74.11	-0.571	91	122	C4121H6673N1223O1304S36
Atlantic	Soltu.Atl.07_3G002220.1	1459	163768	7.34	45.96	80.32	-0.398	170	170	C7204H11358N2040O2198S64
Atlantic	Soltu.Atl.07_3G002220.2	1439	161625	6.88	45.56	80.48	-0.404	170	166	C7105H11198N2012O2175S63
Atlantic	Soltu.Atl.07_3G017090.1	658	72293.1	9.13	49.07	75.74	-0.478	65	87	C3152H5049N907O980S30
Atlantic	Soltu.Atl.07_3G017430.1	966	107501	7.84	53.21	71.45	-0.464	107	110	C4658H7385N1343O1461S60
Atlantic	Soltu.Atl.07_3G019260.1	801	89016.3	4.99	34.5	79.88	-0.362	117	81	C3948H6132N1056O1229S30
Atlantic	Soltu.Atl.07_4G001160.1	1489	167259	7.49	47.6	81.97	-0.377	170	171	C7367H11623N2079O2237S67
Atlantic	Soltu.Atl.07_4G001160.2	1476	165890	7.2	47.06	82.09	-0.38	170	169	C7304H11522N2062O2222S66
Atlantic	Soltu.Atl.07_4G018490.1	698	76415.6	9.28	50.84	73.5	-0.524	68	95	C3321H5323N975O1032S31
C88	C88_C01H1G017870.1	515	58510	6.29	53.11	81.38	-0.55	61	54	C2582H4048N734O787S17
C88	C88_C03H2G065800.3	461	51523.8	6.51	60.92	83.51	-0.444	53	50	C2271H3619N631O693S21
C88	C88_C03H2G065800.4	516	57780	6.89	56.93	86.34	-0.411	60	59	C2547H4074N710O775S23
C88	C88_C03H2G065800.5	459	51195.3	6.37	61.68	82.18	-0.468	53	49	C2251H3587N627O693S21
C88	C88_C03H3G101370.1	478	53717.4	8.47	53.46	85.86	-0.428	52	56	C2374H3792N664O717S19
C88	C88_C03H3G101370.2	516	57737	6.68	57.44	87.46	-0.379	59	57	C2547H4073N707O775S23
C88	C88_C03H4G135820.1	516	57737	6.68	57.44	87.46	-0.379	59	57	C2547H4073N707O775S23
C88	C88_C04H1G011710.1	248	27516.3	6.29	51.44	80.56	-0.196	24	20	C1216H1891N331O368S15
C88	C88_C04H1G011710.2	269	29873.8	6.16	52.1	78.62	-0.25	27	22	C1319H2052N356O406S15
C88	C88_C04H1G029040.1	312	34721.9	6.31	40.37	89.29	-0.229	33	29	C1530H2442N428O457S18
C88	C88_C04H2G046260.1	237	26033.4	5.37	56.32	81.01	-0.172	25	15	C1147H1780N306O360S13
C88	C88_C01H2G065620.1	515	58597.1	6.26	51.74	80.99	-0.565	61	53	C2588H4049N735O787S17
C88	C88_C04H2G046260.2	237	26033.4	5.37	56.32	81.01	-0.172	25	15	C1147H1780N306O360S13
C88	C88_C04H2G065510.1	352	39292.2	6.68	45.05	91.05	-0.241	37	35	C1734H2781N483O518S19
C88	C88_C04H3G096160.1	311	34592.8	6.46	39.84	89.58	-0.219	32	29	C1525H2435N427O454S18
C88	C88_C04H3G096160.2	259	29175.5	6.05	36.49	91.35	-0.248	29	24	C1288H2050N358O386S14
C88	C88_C04H3G096160.3	312	34721.9	6.31	40.37	89.29	-0.229	33	29	C1530H2442N428O457S18
C88	C88_C04H4G112070.1	258	28752.5	6.24	54	76.71	-0.29	26	22	C1265H1972N344O392S15
C88	C88_C04H4G112070.2	269	29915.9	6.16	52.73	79	-0.244	27	22	C1320H2054N358O406S15
C88	C88_C04H4G112070.3	237	26090.4	5.25	54.28	81.43	-0.165	26	15	C1149H1783N307O361S13
C88	C88_C04H4G128620.1	312	34721.9	6.31	40.37	89.29	-0.229	33	29	C1530H2442N428O457S18
C88	C88_C05H1G022510.1	249	27466.2	4.83	32.84	97.39	-0.028	32	17	C1223H1917N323O375S10
C88	C88_C01H3G112380.1	515	58484	6.32	53.05	81.38	-0.555	61	54	C2579H4046N736O786S17
C88	C88_C05H1G022510.2	285	31189.4	4.81	32.01	98.14	-0.031	36	21	C1382H2190N370O430S10
C88	C88_C05H2G048620.1	285	31315.5	4.78	30.71	98.14	-0.066	38	22	C1388H2200N372O433S9
C88	C88_C05H3G074880.1	285	31315.5	4.78	30.71	98.14	-0.066	38	22	C1388H2200N372O433S9
C88	C88_C05H3G074880.2	245	26867.5	4.81	32.89	97.39	0.074	31	15	C1196H1867N315O368S10
C88	C88_C06H1G022750.1	340	37625.4	6.01	55.2	83.76	-0.36	40	34	C1626H2617N473O522S15
C88	C88_C06H1G027490.1	367	40783.8	4.99	43.31	77.63	-0.417	47	31	C1807H2794N478O570S14
C88	C88_C06H2G055720.1	368	40758.5	6.01	49.73	91.44	-0.126	39	33	C1773H2844N504O550S23
C88	C88_C06H2G055720.2	369	40886.6	6.01	50.15	91.19	-0.135	39	33	C1778H2852N506O552S23
C88	C88_C06H2G059940.1	367	40783.8	4.99	43.31	77.63	-0.417	47	31	C1807H2794N478O570S14
C88	C88_C06H3G089170.1	368	40818.6	6.01	50.14	91.44	-0.136	39	33	C1779H2848N504O551S22
C88	C88_C01H4G159040.1	515	58484	6.32	53.05	81.38	-0.555	61	54	C2579H4046N736O786S17
C88	C88_C06H3G089170.2	369	40946.7	6.01	50.56	91.19	-0.146	39	33	C1784H2856N506O553S22
C88	C88_C06H3G093310.1	367	40783.8	4.99	43.31	77.63	-0.417	47	31	C1807H2794N478O570S14
C88	C88_C06H4G121080.1	281	32554.2	6.63	48.62	87.37	-0.515	42	41	C1433H2291N413O429S12
C88	C88_C06H4G125440.1	367	40783.8	4.99	43.31	77.63	-0.417	47	31	C1807H2794N478O570S14
C88	C88_C07H1G026020.1	149	16817.1	6.4	45.38	75.3	-0.274	15	14	C752H1158N196O228S7
C88	C88_C07H2G053200.1	311	34758.5	6.26	48.15	91.86	-0.182	33	28	C1547H2425N423O466S11
C88	C88_C07H3G079990.1	271	30333.6	5.8	36.63	91.77	-0.122	28	20	C1354H2109N357O408S13
C88	C88_C07H4G105910.1	311	34758.5	6.26	48.15	91.86	-0.182	33	28	C1547H2425N423O466S11
C88	C88_C09H1G030140.1	338	38716	4.78	53.94	87.96	-0.343	47	31	C1712H2692N458O528S18
C88	C88_C09H2G060650.1	338	38732	4.78	53.94	87.66	-0.351	47	31	C1712H2692N458O529S18
C88	C88_C03H1G030990.1	516	57737	6.68	57.44	87.46	-0.379	59	57	C2547H4073N707O775S23
C88	C88_C09H3G089050.1	338	38689	4.78	55.77	87.96	-0.335	47	31	C1711H2691N457O528S18
C88	C88_C09H4G118020.1	338	38732	4.78	53.94	87.66	-0.351	47	31	C1712H2692N458O529S18
C88	C88_C10H1G000710.1	311	34765.5	6.22	42.91	90.03	-0.214	34	29	C1545H2426N424O467S11
C88	C88_C10H2G029240.1	270	29898.1	6.17	45.87	96.81	-0.118	29	24	C1335H2108N364O399S8
C88	C88_C10H2G029240.2	311	34765.5	6.22	42.91	90.03	-0.214	34	29	C1545H2426N424O467S11
C88	C88_C10H3G058630.1	270	29898.1	6.17	45.87	96.81	-0.118	29	24	C1335H2108N364O399S8
C88	C88_C10H3G058630.2	311	34765.5	6.22	42.91	90.03	-0.214	34	29	C1545H2426N424O467S11
C88	C88_C10H4G087490.1	311	34765.5	6.22	42.91	90.03	-0.214	34	29	C1545H2426N424O467S11
C88	C88_C11H1G010080.1	367	40821.9	4.94	42.74	77.08	-0.408	48	31	C1810H2796N478O568S15
C88	C88_C11H1G010680.1	285	31315.4	4.81	30.46	99.51	-0.059	38	22	C1392H2200N372O434S7
C88	C88_C03H1G030990.2	478	53717.4	8.47	53.46	85.86	-0.428	52	56	C2374H3792N664O717S19
C88	C88_C11H2G036110.1	376	41857.1	4.89	43.64	78.59	-0.365	49	31	C1861H2870N488O581S15
C88	C88_C11H2G036110.2	346	38633.5	5.07	39.86	79.77	-0.347	43	28	C1723H2646N454O531S13
C88	C88_C11H2G036110.3	367	40849.9	4.94	42.74	77.6	-0.401	48	31	C1812H2800N478O568S15
C88	C88_C11H2G036700.1	270	29788.8	5.45	33.84	92.74	-0.045	31	20	C1320H2069N357O404S12
C88	C88_C11H2G036700.2	285	31343.5	4.82	30.22	99.86	-0.051	38	22	C1394H2204N372O434S7
C88	C88_C11H3G059910.1	367	40821.9	4.94	42.74	77.08	-0.408	48	31	C1810H2796N478O568S15
C88	C88_C11H3G060480.1	285	31343.5	4.82	30.22	99.86	-0.051	38	22	C1394H2204N372O434S7
C88	C88_C11H4G084840.1	376	41859.1	4.89	43.12	78.09	-0.365	49	31	C1860H2868N488O580S16
C88	C88_C11H4G084840.2	367	40852	4.94	42.21	77.08	-0.401	48	31	C1811H2798N478O567S16
C88	C88_C11H4G085470.1	270	29788.8	5.45	33.84	92.74	-0.045	31	20	C1320H2069N357O404S12
C88	C88_C03H1G030990.3	459	51152.3	6.24	62.26	83.44	-0.432	52	47	C2251H3586N624O693S21
C88	C88_C11H4G085470.2	285	31343.5	4.82	30.22	99.86	-0.051	38	22	C1394H2204N372O434S7
C88	C88_C12H1G002070.2	338	38788.2	4.74	57.65	86.24	-0.35	48	33	C1719H2696N458O527S18
C88	C88_C12H1G002070.3	337	38689	4.74	57.79	85.64	-0.364	48	33	C1714H2687N457O526S18
C88	C88_C12H2G030630.1	337	38705	4.74	57.79	85.34	-0.371	48	33	C1714H2687N457O527S18
C88	C88_C12H2G030630.3	338	38804.2	4.74	57.65	85.95	-0.358	48	33	C1719H2696N458O528S18
C88	C88_C12H3G059020.1	325	37300.4	4.65	55.29	86.09	-0.356	48	31	C1653H2586N438O510S17
C88	C88_C12H3G059020.2	337	38689	4.74	57.79	85.64	-0.364	48	33	C1714H2687N457O526S18
C88	C88_C12H3G059020.5	338	38788.2	4.74	57.65	86.24	-0.35	48	33	C1719H2696N458O527S18
C88	C88_C12H4G087280.1	338	38804.2	4.74	57.65	85.95	-0.358	48	33	C1719H2696N458O528S18
C88	C88_C03H2G065800.1	516	57780	6.89	56.93	86.34	-0.411	60	59	C2547H4074N710O775S23
C88	C88_C03H2G065800.2	461	51523.8	6.51	60.92	83.51	-0.444	53	50	C2271H3619N631O693S21
C88	C88_C08H1G021780.1	650	71142.7	4.26	44.18	84.02	-0.375	113	44	C3088H4856N824O1059S21
C88	C88_C08H1G021780.2	721	78907.3	4.32	48.14	81.17	-0.445	118	51	C3413H5388N930O1168S24
C88	C88_C08H1G021780.3	694	76052.9	4.31	47.76	79.7	-0.509	117	50	C3280H5179N901O1132S22
C88	C88_C08H2G049290.1	721	78874.2	4.31	47.84	82.25	-0.431	118	50	C3414H5389N929O1168S23
C88	C88_C08H2G049290.2	694	76019.8	4.3	47.46	80.82	-0.494	117	49	C3281H5180N900O1132S21
C88	C88_C08H3G075470.1	721	78907.3	4.32	48.14	81.17	-0.445	118	51	C3413H5388N930O1168S24
C88	C88_C08H3G075470.2	694	76052.9	4.31	47.76	79.7	-0.509	117	50	C3280H5179N901O1132S22
C88	C88_C08H3G075470.3	650	71142.7	4.26	44.18	84.02	-0.375	113	44	C3088H4856N824O1059S21
C88	C88_C08H4G101840.1	694	76052.9	4.31	47.76	79.7	-0.509	117	50	C3280H5179N901O1132S22
C88	C88_C09H1G013740.1	186	21499.5	7.01	38.44	91.67	-0.417	23	23	C958H1501N273O279S6
C88	C88_C09H2G042440.1	186	21499.5	7.01	38.44	91.67	-0.417	23	23	C958H1501N273O279S6
C88	C88_C09H3G071930.1	186	21458.4	6.29	38.04	91.67	-0.412	24	22	C956H1494N270O281S6
C88	C88_C09H4G101440.1	186	21499.5	7.01	38.44	91.67	-0.417	23	23	C958H1501N273O279S6
C88	C88_C10H1G018620.1	271	30174.7	4.5	46.86	77.05	-0.381	42	20	C1333H2035N353O424S12
C88	C88_C10H2G048020.1	271	30174.7	4.5	46.86	77.05	-0.381	42	20	C1333H2035N353O424S12
C88	C88_C10H3G076940.1	271	30174.7	4.5	46.86	77.05	-0.381	42	20	C1333H2035N353O424S12
C88	C88_C10H4G105470.1	271	30174.7	4.5	46.86	77.05	-0.381	42	20	C1333H2035N353O424S12
C88	C88_C01H1G029250.1	308	34126.7	8.88	54.6	71.88	-0.317	26	34	C1498H2332N430O449S18
C88	C88_C03H2G040650.3	378	41703.7	7.92	48.92	58.62	-0.816	53	55	C1777H2843N535O579S23
C88	C88_C09H1G006030.7	341	39206.9	4.76	44.35	66.6	-0.762	58	28	C1739H2572N466O555S10
C88	C88_C09H2G030910.1	198	22385.7	8.57	41.2	76.92	-0.34	27	30	C984H1564N282O289S13
C88	C88_C09H2G030910.2	186	20893	7.62	37.94	77.15	-0.291	26	27	C917H1459N261O271S13
C88	C88_C09H2G030910.4	231	25949.9	9.26	33.75	77.32	-0.361	29	37	C1144H1820N334O330S13
C88	C88_C09H2G035580.1	341	39246	4.81	45.37	66.6	-0.763	58	29	C1737H2577N469O554S11
C88	C88_C09H2G035580.2	341	39246	4.81	45.37	66.6	-0.763	58	29	C1737H2577N469O554S11
C88	C88_C09H2G035580.3	276	31366.8	4.45	48.25	63.59	-0.822	52	17	C1363H2019N377O462S9
C88	C88_C09H2G035580.4	341	39246	4.81	45.37	66.6	-0.763	58	29	C1737H2577N469O554S11
C88	C88_C09H3G061670.1	186	20893	7.62	37.94	77.15	-0.291	26	27	C917H1459N261O271S13
C88	C88_C09H3G061670.2	231	25949.9	9.26	33.75	77.32	-0.361	29	37	C1144H1820N334O330S13
C88	C88_C03H2G040650.4	375	41462.5	7.92	48.06	59.09	-0.815	53	55	C1767H2828N532O575S23
C88	C88_C09H3G061670.3	198	22385.7	8.57	41.2	76.92	-0.34	27	30	C984H1564N282O289S13
C88	C88_C09H3G066390.1	341	39248	4.84	43.79	66.6	-0.765	57	29	C1741H2579N469O553S10
C88	C88_C09H3G066390.2	341	39248	4.84	43.79	66.6	-0.765	57	29	C1741H2579N469O553S10
C88	C88_C09H3G066390.3	341	39248	4.84	43.79	66.6	-0.765	57	29	C1741H2579N469O553S10
C88	C88_C09H3G066390.4	341	39248	4.84	43.79	66.6	-0.765	57	29	C1741H2579N469O553S10
C88	C88_C09H3G066390.5	341	39248	4.84	43.79	66.6	-0.765	57	29	C1741H2579N469O553S10
C88	C88_C09H4G089860.2	231	25851.7	9.17	30.94	79.39	-0.346	29	36	C1141H1818N332O330S12
C88	C88_C09H4G094520.1	341	39248	4.84	43.79	66.6	-0.765	57	29	C1741H2579N469O553S10
C88	C88_C09H4G094520.2	341	39248	4.84	43.79	66.6	-0.765	57	29	C1741H2579N469O553S10
C88	C88_C09H4G094520.3	341	39248	4.84	43.79	66.6	-0.765	57	29	C1741H2579N469O553S10
C88	C88_C03H3G075840.1	378	41729.8	7.92	49.28	59.66	-0.804	53	55	C1780H2849N535O578S23
C88	C88_C09H4G094520.4	341	39248	4.84	43.79	66.6	-0.765	57	29	C1741H2579N469O553S10
C88	C88_C09H4G094520.5	341	39248	4.84	43.79	66.6	-0.765	57	29	C1741H2579N469O553S10
C88	C88_C10H3G080630.1	176	20712.2	5.26	43.59	71.99	-0.655	28	20	C918H1387N249O282S9
C88	C88_C11H1G006080.2	338	37317.8	6.36	55.37	80.83	-0.475	43	39	C1633H2552N484O500S11
C88	C88_C11H1G020730.1	422	46603.2	5.3	67.26	64.67	-0.724	58	46	C1993H3144N590O678S12
C88	C88_C11H1G020730.10	524	57800.2	5.11	66.68	61.22	-0.755	79	59	C2452H3871N731O850S19
C88	C88_C11H1G020730.2	523	57671.1	5.14	66.79	61.34	-0.75	78	59	C2447H3864N730O847S19
C88	C88_C11H1G020730.3	523	57671.1	5.14	66.79	61.34	-0.75	78	59	C2447H3864N730O847S19
C88	C88_C11H1G020730.4	524	57800.2	5.11	66.68	61.22	-0.755	79	59	C2452H3871N731O850S19
C88	C88_C11H1G020730.5	524	57800.2	5.11	66.68	61.22	-0.755	79	59	C2452H3871N731O850S19
C88	C88_C03H3G075840.2	378	41729.8	7.92	49.28	59.66	-0.804	53	55	C1780H2849N535O578S23
C88	C88_C11H1G020730.6	524	57800.2	5.11	66.68	61.22	-0.755	79	59	C2452H3871N731O850S19
C88	C88_C11H1G020730.7	422	46603.2	5.3	67.26	64.67	-0.724	58	46	C1993H3144N590O678S12
C88	C88_C11H1G020730.8	422	46603.2	5.3	67.26	64.67	-0.724	58	46	C1993H3144N590O678S12
C88	C88_C11H1G020730.9	422	46603.2	5.3	67.26	64.67	-0.724	58	46	C1993H3144N590O678S12
C88	C88_C11H1G021960.1	264	30581.9	4.61	42.1	71.97	-0.656	44	21	C1355H2040N356O432S11
C88	C88_C11H1G021960.2	349	40329.4	4.54	48.35	68.14	-0.704	57	23	C1781H2655N471O574S15
C88	C88_C11H1G021960.3	349	40329.4	4.54	48.35	68.14	-0.704	57	23	C1781H2655N471O574S15
C88	C88_C11H1G021960.4	349	40329.4	4.54	48.35	68.14	-0.704	57	23	C1781H2655N471O574S15
C88	C88_C11H1G021960.5	349	40329.4	4.54	48.35	68.14	-0.704	57	23	C1781H2655N471O574S15
C88	C88_C11H2G031670.1	338	37330.8	6.36	55.37	80.83	-0.483	43	39	C1633H2551N485O500S11
C88	C88_C03H3G075840.3	326	36451.9	7.22	48.67	60.18	-0.841	47	47	C1564H2481N467O501S19
C88	C88_C11H2G031670.2	338	37330.8	6.36	55.37	80.83	-0.483	43	39	C1633H2551N485O500S11
C88	C88_C11H2G031670.3	338	37330.8	6.36	55.37	80.83	-0.483	43	39	C1633H2551N485O500S11
C88	C88_C11H2G046570.1	524	57814.2	5	65.27	60.84	-0.759	80	58	C2453H3865N727O854S19
C88	C88_C11H2G046570.2	524	57814.2	5	65.27	60.84	-0.759	80	58	C2453H3865N727O854S19
C88	C88_C11H2G046570.3	524	57814.2	5	65.27	60.84	-0.759	80	58	C2453H3865N727O854S19
C88	C88_C11H2G046570.4	470	51365.8	5.04	66.72	59.74	-0.767	68	49	C2177H3426N648O767S13
C88	C88_C11H2G046570.5	470	51365.8	5.04	66.72	59.74	-0.767	68	49	C2177H3426N648O767S13
C88	C88_C11H2G046570.6	470	51365.8	5.04	66.72	59.74	-0.767	68	49	C2177H3426N648O767S13
C88	C88_C11H2G046570.7	524	57814.2	5	65.27	60.84	-0.759	80	58	C2453H3865N727O854S19
C88	C88_C11H2G047710.1	349	40368.4	4.58	49	68.14	-0.724	57	24	C1783H2660N474O574S14
C88	C88_C03H4G110960.1	378	41775.8	7.58	49.94	58.62	-0.824	54	55	C1780H2847N535O581S23
C88	C88_C11H2G047710.2	361	41775	4.53	50.3	68.03	-0.708	59	24	C1842H2747N489O593S17
C88	C88_C11H2G047710.3	361	41775	4.53	50.3	68.03	-0.708	59	24	C1842H2747N489O593S17
C88	C88_C11H2G047710.4	349	40368.4	4.58	49	68.14	-0.724	57	24	C1783H2660N474O574S14
C88	C88_C11H3G056020.1	334	36930.4	6.36	54.89	80.93	-0.478	43	39	C1618H2527N479O493S11
C88	C88_C11H3G056020.2	334	36930.4	6.36	54.89	80.93	-0.478	43	39	C1618H2527N479O493S11
C88	C88_C11H3G056020.3	334	36930.4	6.36	54.89	80.93	-0.478	43	39	C1618H2527N479O493S11
C88	C88_C11H3G071360.1	524	57814.2	5	65.27	60.84	-0.759	80	58	C2453H3865N727O854S19
C88	C88_C11H3G071360.2	470	51365.8	5.04	66.72	59.74	-0.767	68	49	C2177H3426N648O767S13
C88	C88_C11H3G071360.3	524	57814.2	5	65.27	60.84	-0.759	80	58	C2453H3865N727O854S19
C88	C88_C11H3G071360.4	524	57814.2	5	65.27	60.84	-0.759	80	58	C2453H3865N727O854S19
C88	C88_C03H4G110960.2	326	36497.8	6.94	49.44	58.99	-0.865	48	47	C1564H2479N467O504S19
C88	C88_C11H3G071360.5	524	57814.2	5	65.27	60.84	-0.759	80	58	C2453H3865N727O854S19
C88	C88_C11H3G072490.1	349	40368.4	4.58	49	68.14	-0.724	57	24	C1783H2660N474O574S14
C88	C88_C11H3G072490.2	349	40368.4	4.58	49	68.14	-0.724	57	24	C1783H2660N474O574S14
C88	C88_C11H3G072490.4	349	40368.4	4.58	49	68.14	-0.724	57	24	C1783H2660N474O574S14
C88	C88_C11H4G080730.1	330	36890.4	6.36	55.46	82.79	-0.496	43	39	C1621H2527N477O492S10
C88	C88_C11H4G080730.2	330	36890.4	6.36	55.46	82.79	-0.496	43	39	C1621H2527N477O492S10
C88	C88_C11H4G080730.3	338	37490	6.5	56.32	80.83	-0.507	43	40	C1643H2564N488O501S10
C88	C88_C11H4G080730.4	338	37490	6.5	56.32	80.83	-0.507	43	40	C1643H2564N488O501S10
C88	C88_C11H4G080730.5	338	37490	6.5	56.32	80.83	-0.507	43	40	C1643H2564N488O501S10
C88	C88_C11H4G094970.1	523	57646	4.96	64.79	60.57	-0.751	80	57	C2445H3849N723O852S20
C88	C88_C03H4G110960.3	375	41534.6	7.58	49.09	59.09	-0.823	54	55	C1770H2832N532O577S23
C88	C88_C11H4G094970.2	524	57802.2	5	65.52	60.46	-0.758	80	58	C2451H3861N727O853S20
C88	C88_C11H4G094970.3	523	57646	4.96	64.79	60.57	-0.751	80	57	C2445H3849N723O852S20
C88	C88_C11H4G094970.4	469	51197.6	5	66.19	59.45	-0.757	68	48	C2169H3410N644O765S14
C88	C88_C11H4G094970.5	469	51197.6	5	66.19	59.45	-0.757	68	48	C2169H3410N644O765S14
C88	C88_C11H4G094970.6	469	51197.6	5	66.19	59.45	-0.757	68	48	C2169H3410N644O765S14
C88	C88_C11H4G094970.7	470	51353.8	5.04	67	59.32	-0.765	68	49	C2175H3422N648O766S14
C88	C88_C11H4G094970.8	523	57646	4.96	64.79	60.57	-0.751	80	57	C2445H3849N723O852S20
C88	C88_C11H4G096130.1	349	40368.4	4.58	49	68.14	-0.724	57	24	C1783H2660N474O574S14
C88	C88_C11H4G096130.4	349	40368.4	4.58	49	68.14	-0.724	57	24	C1783H2660N474O574S14
C88	C88_C04H1G013020.1	323	36863.4	4.88	52.54	84.15	-0.342	53	32	C1640H2534N432O513S11
C88	C88_C04H1G013020.2	303	34485.5	4.83	54.94	80.73	-0.422	51	30	C1526H2357N407O485S10
C88	C88_C01H3G123770.2	219	24278.5	7.11	48.09	72.15	-0.376	24	24	C1076H1657N303O318S11
C88	C88_C04H1G013020.3	303	34485.5	4.83	54.94	80.73	-0.422	51	30	C1526H2357N407O485S10
C88	C88_C04H1G013020.4	303	34485.5	4.83	54.94	80.73	-0.422	51	30	C1526H2357N407O485S10
C88	C88_C04H1G014260.1	320	36246.2	4.64	40.9	84.03	-0.484	55	27	C1597H2458N428O517S10
C88	C88_C04H1G014260.10	333	37898.2	4.78	40.91	82.22	-0.531	56	31	C1674H2576N452O534S10
C88	C88_C04H1G014260.11	318	35983	4.71	41.36	83.33	-0.496	54	28	C1584H2445N427O512S10
C88	C88_C04H1G014260.2	332	37827.1	4.78	41	82.17	-0.538	56	31	C1671H2571N451O533S10
C88	C88_C04H1G014260.3	333	37898.2	4.78	40.91	82.22	-0.531	56	31	C1674H2576N452O534S10
C88	C88_C04H1G014260.4	321	36317.3	4.64	40.8	84.08	-0.477	55	27	C1600H2463N429O518S10
C88	C88_C04H1G014260.5	321	36391.4	4.72	41.68	83.46	-0.509	55	28	C1601H2469N433O518S10
C88	C88_C04H1G014260.6	271	31212.5	6.07	40.51	84.1	-0.496	39	34	C1395H2171N379O415S10
C88	C88_C03H1G005540.1	378	41729.8	7.92	49.28	59.66	-0.804	53	55	C1780H2849N535O578S23
C88	C88_C04H1G014260.7	259	29631.6	5.69	40.36	86.49	-0.427	38	30	C1321H2058N356O399S10
C88	C88_C04H1G018560.1	329	36290.6	6.3	44.93	68.57	-0.781	51	47	C1564H2518N454O516S11
C88	C88_C04H1G018560.2	345	38115	6.62	43.89	74.14	-0.659	50	48	C1654H2664N476O530S13
C88	C88_C04H2G048480.1	299	34116.1	4.78	55.54	80.17	-0.441	51	29	C1509H2326N402O481S10
C88	C88_C04H2G048480.2	299	34116.1	4.78	55.54	80.17	-0.441	51	29	C1509H2326N402O481S10
C88	C88_C04H2G049770.1	316	36077.3	4.83	41.6	84.46	-0.49	53	30	C1593H2459N433O503S11
C88	C88_C04H2G049770.2	332	37797.1	4.78	40.92	82.17	-0.537	56	31	C1670H2569N451O532S10
C88	C88_C04H2G049770.3	320	36216.2	4.64	40.81	84.03	-0.483	55	27	C1596H2456N428O516S10
C88	C88_C04H2G049770.4	332	37797.1	4.78	40.92	82.17	-0.537	56	31	C1670H2569N451O532S10
C88	C88_C04H2G049770.5	280	32006.7	4.95	44.13	81.43	-0.585	48	29	C1413H2185N385O449S8
C88	C88_C03H1G005540.2	375	41488.6	7.92	48.42	60.13	-0.803	53	55	C1770H2834N532O574S23
C88	C88_C04H2G054640.1	329	36360.7	6.17	44.75	69.45	-0.783	52	47	C1568H2524N454O517S11
C88	C88_C04H2G054640.2	329	36360.7	6.17	44.75	69.45	-0.783	52	47	C1568H2524N454O517S11
C88	C88_C04H3G081830.1	294	33730.7	4.81	54.38	80.88	-0.427	51	29	C1497H2299N397O472S10
C88	C88_C04H3G083600.1	333	37886.1	4.78	39.08	80.75	-0.553	56	31	C1672H2572N452O535S10
C88	C88_C04H3G083600.2	321	36317.3	4.64	39.51	83.77	-0.483	55	27	C1600H2463N429O518S10
C88	C88_C04H3G083600.3	333	37886.1	4.78	39.08	80.75	-0.553	56	31	C1672H2572N452O535S10
C88	C88_C04H3G083600.4	321	36317.3	4.64	39.51	83.77	-0.483	55	27	C1600H2463N429O518S10
C88	C88_C04H3G083600.5	321	36317.3	4.64	39.51	83.77	-0.483	55	27	C1600H2463N429O518S10
C88	C88_C04H3G083600.6	333	37886.1	4.78	39.08	80.75	-0.553	56	31	C1672H2572N452O535S10
C88	C88_C04H3G087590.1	329	36439.9	6.34	48.36	70.33	-0.742	51	47	C1574H2533N455O512S13
C88	C88_C03H1G005540.3	326	36451.9	7.22	48.67	60.18	-0.841	47	47	C1564H2481N467O501S19
C88	C88_C04H3G087590.2	329	36439.9	6.34	48.36	70.33	-0.742	51	47	C1574H2533N455O512S13
C88	C88_C04H4G113320.1	303	34516.5	4.75	55.08	80.4	-0.429	52	29	C1526H2354N406O488S10
C88	C88_C04H4G114560.1	355	40406	4.8	39.7	80.96	-0.499	58	33	C1787H2743N481O568S11
C88	C88_C04H4G114560.10	259	29605.5	5.58	39.25	84.98	-0.446	38	29	C1317H2048N356O401S10
C88	C88_C04H4G114560.11	333	37854.1	4.78	40.57	81.92	-0.531	56	31	C1672H2572N452O533S10
C88	C88_C04H4G114560.2	281	31602.8	4.57	39.49	81.14	-0.553	52	23	C1377H2124N380O457S9
C88	C88_C04H4G114560.3	282	31673.9	4.57	39.39	81.21	-0.545	52	23	C1380H2129N381O458S9
C88	C88_C04H4G114560.4	320	36202.2	4.64	40.55	83.72	-0.483	55	27	C1595H2454N428O516S10
C88	C88_C04H4G114560.5	332	37783	4.78	40.66	81.87	-0.538	56	31	C1669H2567N451O532S10
C88	C88_C04H4G114560.6	339	38466.8	4.82	40.35	80.47	-0.555	56	32	C1696H2612N462O542S10
C88	C88_C03H1G005540.4	329	36693.1	7.22	49.65	59.64	-0.842	47	47	C1574H2496N470O505S19
C88	C88_C04H4G114560.7	321	36273.3	4.64	40.45	83.77	-0.476	55	27	C1598H2459N429O517S10
C88	C88_C04H4G114560.8	333	37854.1	4.78	40.57	81.92	-0.531	56	31	C1672H2572N452O533S10
C88	C88_C04H4G114560.9	271	31186.3	5.94	39.45	82.66	-0.514	39	33	C1391H2161N379O417S10
C88	C88_C04H4G118720.1	329	36360.6	6.12	44.93	68.27	-0.791	52	47	C1568H2520N452O519S11
C88	C88_C04H4G118720.2	333	36825.2	6	44.51	67.45	-0.779	53	47	C1589H2548N456O525S12
C88	C88_C05H1G016340.1	230	26444.9	8.93	46.02	78.48	-0.607	27	31	C1183H1825N339O341S6
C88	C88_C05H2G040520.2	230	26488.9	8.41	46.47	78.48	-0.616	28	30	C1185H1825N337O344S6
C88	C88_C05H3G068390.1	230	26402.8	8.93	46.21	77.22	-0.619	27	31	C1180H1819N339O341S6
C88	C88_C05H4G094760.1	230	26402.8	8.93	46.21	77.22	-0.619	27	31	C1180H1819N339O341S6
C88	C88_C06H1G028530.1	537	58919.8	5.37	60.31	59.89	-0.731	76	61	C2513H3957N741O856S21
C88	C88_C03H1G005540.5	378	41729.8	7.92	49.28	59.66	-0.804	53	55	C1780H2849N535O578S23
C88	C88_C06H1G028530.2	431	47369.2	5.79	53.29	63.71	-0.701	56	47	C2043H3195N597O677S13
C88	C88_C06H2G061000.1	537	58798.6	5.44	59.91	59.35	-0.728	75	62	C2505H3950N742O854S21
C88	C88_C06H2G061000.2	431	47260.1	5.87	53.03	63.04	-0.693	55	48	C2037H3188N596O676S13
C88	C88_C06H3G094380.1	431	47316.1	5.94	52.73	64.18	-0.712	56	48	C2033H3192N602O677S13
C88	C88_C06H3G094380.2	537	58940.8	5.43	59.78	59.53	-0.739	76	62	C2510H3956N744O857S21
C88	C88_C06H3G094380.3	431	47316.1	5.94	52.73	64.18	-0.712	56	48	C2033H3192N602O677S13
C88	C88_C06H3G094380.4	537	58940.8	5.43	59.78	59.53	-0.739	76	62	C2510H3956N744O857S21
C88	C88_C06H4G126530.1	427	46947.7	5.93	51.69	62.27	-0.72	55	48	C2021H3160N594O672S13
C88	C88_C06H4G126530.2	533	58462.2	5.32	58.87	59.44	-0.74	76	61	C2489H3922N736O852S21
C88	C88_C06H4G126530.3	533	58462.2	5.32	58.87	59.44	-0.74	76	61	C2489H3922N736O852S21
C88	C88_C03H2G040650.1	378	41703.7	7.92	48.92	58.62	-0.816	53	55	C1777H2843N535O579S23
C88	C88_C06H4G126530.4	427	46947.7	5.93	51.69	62.27	-0.72	55	48	C2021H3160N594O672S13
C88	C88_C07H1G012800.1	384	43452	5.11	39.54	73.67	-0.645	62	39	C1915H2912N532O609S10
C88	C88_C07H2G040110.1	212	24168.2	8.93	38.56	75.47	-0.791	28	32	C1059H1675N313O324S6
C88	C88_C07H2G040110.2	232	26822.3	8.68	40.77	74.83	-0.72	30	33	C1198H1848N340O351S6
C88	C88_C07H2G040110.3	232	26822.3	8.68	40.77	74.83	-0.72	30	33	C1198H1848N340O351S6
C88	C88_C07H2G051420.1	208	23308.1	5.16	45.62	77.4	-0.481	30	23	C1021H1590N288O320S9
C88	C88_C07H2G051420.2	208	23308.1	5.16	45.62	77.4	-0.481	30	23	C1021H1590N288O320S9
C88	C88_C07H2G051420.3	208	23308.1	5.16	45.62	77.4	-0.481	30	23	C1021H1590N288O320S9
C88	C88_C07H3G066830.1	384	43466	5.11	39.93	74.17	-0.639	62	39	C1916H2914N532O609S10
C88	C88_C07H4G093690.1	572	65322.8	6.56	41.7	77.88	-0.582	87	82	C2892H4499N833O859S20
C88	C88_C03H2G040650.2	375	41462.5	7.92	48.06	59.09	-0.815	53	55	C1767H2828N532O575S23
C88	C88_C07H4G104310.1	208	23308.1	5.16	45.62	77.4	-0.481	30	23	C1021H1590N288O320S9
C88	C88_C07H4G104310.2	208	23308.1	5.16	45.62	77.4	-0.481	30	23	C1021H1590N288O320S9
C88	C88_C07H4G104310.3	208	23308.1	5.16	45.62	77.4	-0.481	30	23	C1021H1590N288O320S9
C88	C88_C09H1G000920.1	231	25851.7	9.17	30.94	79.39	-0.346	29	36	C1141H1818N332O330S12
C88	C88_C09H1G006030.1	341	39206.9	4.76	44.35	66.6	-0.762	58	28	C1739H2572N466O555S10
C88	C88_C09H1G006030.2	341	39206.9	4.76	44.35	66.6	-0.762	58	28	C1739H2572N466O555S10
C88	C88_C09H1G006030.3	341	39206.9	4.76	44.35	66.6	-0.762	58	28	C1739H2572N466O555S10
C88	C88_C09H1G006030.4	341	39206.9	4.76	44.35	66.6	-0.762	58	28	C1739H2572N466O555S10
C88	C88_C09H1G006030.5	342	39074.8	4.6	46.56	68.68	-0.624	56	22	C1731H2552N458O557S12
C88	C88_C09H1G006030.6	341	39206.9	4.76	44.35	66.6	-0.762	58	28	C1739H2572N466O555S10
C88	C88_C00H1G004100.1	408	46355.2	4.66	45.31	83.85	-0.528	80	50	C2049H3221N537O658S14
C88	C88_C06H2G050600.4	205	22677.7	4.66	46.03	77.07	-0.277	30	17	C995H1556N262O317S13
C88	C88_C06H3G083310.1	232	25534	4.86	43.1	84.96	-0.211	33	22	C1123H1779N299O353S13
C88	C88_C06H3G083310.2	234	25761.3	4.86	43.28	85.47	-0.206	33	22	C1133H1796N302O356S13
C88	C88_C06H4G115930.1	232	25534	4.86	43.1	84.96	-0.211	33	22	C1123H1779N299O353S13
C88	C88_C06H4G115930.2	234	25761.3	4.86	43.28	85.47	-0.206	33	22	C1133H1796N302O356S13
C88	C88_C08H1G019650.1	111	12805.8	4.35	63.09	91.26	-0.16	17	8	C579H893N141O170S8
C88	C88_C08H2G046910.1	234	25868.4	4.65	40.49	82.91	-0.203	35	21	C1141H1797N297O359S14
C88	C88_C08H2G046910.2	240	26627.3	4.78	40.46	81.25	-0.232	35	22	C1175H1847N307O367S15
C88	C88_C08H3G073070.1	232	25486	4.63	35.81	81.94	-0.171	34	20	C1124H1767N291O353S15
C88	C88_C08H3G073070.2	234	25713.3	4.63	36.05	82.48	-0.167	34	20	C1134H1784N294O356S15
C88	C88_C03H1G007950.1	411	46775.6	4.65	46.43	82.77	-0.543	81	50	C2062H3241N543O666S15
C88	C88_C08H3G073070.3	215	23619.9	4.71	37.39	82.05	-0.141	31	19	C1040H1639N271O327S14
C88	C88_C08H4G099560.1	232	25656.2	4.71	39.69	82.37	-0.193	34	21	C1131H1781N295O354S15
C88	C88_C08H4G099560.2	234	25883.5	4.71	39.9	82.91	-0.188	34	21	C1141H1798N298O357S15
C88	C88_C09H1G012660.1	334	38262.9	5.88	55.76	91.65	-0.455	49	46	C1717H2733N463O507S9
C88	C88_C09H1G012660.2	334	38262.9	5.88	55.76	91.65	-0.455	49	46	C1717H2733N463O507S9
C88	C88_C09H1G012660.3	334	38262.9	5.88	55.76	91.65	-0.455	49	46	C1717H2733N463O507S9
C88	C88_C09H1G012660.4	334	38262.9	5.88	55.76	91.65	-0.455	49	46	C1717H2733N463O507S9
C88	C88_C09H1G012660.5	334	38262.9	5.88	55.76	91.65	-0.455	49	46	C1717H2733N463O507S9
C88	C88_C09H1G012660.6	318	36465.9	6.88	53.06	92.89	-0.489	46	46	C1637H2616N446O481S7
C88	C88_C09H1G012660.7	318	36465.9	6.88	53.06	92.89	-0.489	46	46	C1637H2616N446O481S7
C88	C88_C03H2G043220.1	411	46712.5	4.66	45.4	83.24	-0.53	80	50	C2066H3240N542O662S14
C88	C88_C09H1G012660.8	334	38262.9	5.88	55.76	91.65	-0.455	49	46	C1717H2733N463O507S9
C88	C88_C09H2G043700.1	334	38262.9	5.88	55.76	91.65	-0.455	49	46	C1717H2733N463O507S9
C88	C88_C09H2G043700.2	334	38262.9	5.88	55.76	91.65	-0.455	49	46	C1717H2733N463O507S9
C88	C88_C09H2G043700.3	334	38262.9	5.88	55.76	91.65	-0.455	49	46	C1717H2733N463O507S9
C88	C88_C09H2G043700.4	334	38262.9	5.88	55.76	91.65	-0.455	49	46	C1717H2733N463O507S9
C88	C88_C09H3G073470.1	334	38262.9	5.88	55.76	91.65	-0.455	49	46	C1717H2733N463O507S9
C88	C88_C09H3G073470.2	334	38262.9	5.88	55.76	91.65	-0.455	49	46	C1717H2733N463O507S9
C88	C88_C09H3G073470.3	334	38262.9	5.88	55.76	91.65	-0.455	49	46	C1717H2733N463O507S9
C88	C88_C09H3G073470.4	334	38262.9	5.88	55.76	91.65	-0.455	49	46	C1717H2733N463O507S9
C88	C88_C09H3G073470.5	334	38262.9	5.88	55.76	91.65	-0.455	49	46	C1717H2733N463O507S9
C88	C88_C03H3G078140.1	398	45176.8	4.74	47.67	84.25	-0.564	78	51	C1986H3150N528O646S13
C88	C88_C09H4G102260.1	334	38262.9	5.88	55.76	91.65	-0.455	49	46	C1717H2733N463O507S9
C88	C88_C09H4G102260.2	334	38262.9	5.88	55.76	91.65	-0.455	49	46	C1717H2733N463O507S9
C88	C88_C09H4G102260.3	318	36465.9	6.88	53.06	92.89	-0.489	46	46	C1637H2616N446O481S7
C88	C88_C09H4G102260.4	334	38262.9	5.88	55.76	91.65	-0.455	49	46	C1717H2733N463O507S9
C88	C88_C09H4G102260.5	318	36465.9	6.88	53.06	92.89	-0.489	46	46	C1637H2616N446O481S7
C88	C88_C09H4G102260.6	334	38262.9	5.88	55.76	91.65	-0.455	49	46	C1717H2733N463O507S9
C88	C88_C03H4G113490.1	398	45127.8	4.75	46.98	84.97	-0.551	77	51	C1991H3151N527O642S12
C88	C88_C06H1G017880.1	365	40095.1	4.81	41.21	95.64	0.107	44	28	C1784H2815N455O545S23
C88	C88_C06H2G050600.1	230	25441.9	4.85	42.55	82.7	-0.247	33	22	C1120H1767N297O352S13
C88	C88_C06H2G050600.2	232	25669.2	4.85	42.74	83.23	-0.241	33	22	C1130H1784N300O355S13
C88	C88_C06H2G050600.3	203	22450.4	4.66	45.86	76.4	-0.283	30	17	C985H1539N259O314S13
C88	C88_C00H1G002080.1	118	13853.3	4.61	46.41	64.41	-0.962	24	13	C604H922N158O204S6
C88	C88_C01H3G117790.1	533	58029.4	6.64	41.49	81.91	-0.337	60	57	C2557H4060N710O806S12
C88	C88_C07H2G026970.6	748	82273	9.55	39.96	72.54	-0.677	79	116	C3555H5780N1066O1124S26
C88	C88_C07H2G029990.1	1424	160190	6.88	45.22	82.97	-0.357	165	161	C7054H11128N1988O2143S66
C88	C88_C07H2G029990.2	1444	162333	7.34	45.63	82.77	-0.351	165	165	C7153H11288N2016O2166S67
C88	C88_C07H2G048060.1	686	75009.1	9.13	49.37	76.21	-0.468	66	88	C3266H5244N940O1023S30
C88	C88_C07H2G048420.1	966	107470	7.97	53.27	70.24	-0.474	107	111	C4655H7376N1344O1459S61
C88	C88_C07H2G048420.2	966	107470	7.97	53.27	70.24	-0.474	107	111	C4655H7376N1344O1459S61
C88	C88_C07H2G048420.3	748	83531.5	8.4	55.48	76.64	-0.409	82	90	C3620H5796N1052O1109S54
C88	C88_C07H2G048420.4	954	106273	7.97	53.53	70.3	-0.466	105	109	C4604H7291N1329O1441S61
C88	C88_C07H2G048420.5	729	81318.9	8.33	53.77	77.17	-0.413	81	88	C3520H5646N1026O1082S52
C88	C88_C07H2G048420.6	966	107470	7.97	53.27	70.24	-0.474	107	111	C4655H7376N1344O1459S61
C88	C88_C01H3G134380.1	366	41706.1	6.25	41.13	75.93	-0.435	46	41	C1859H2865N501O562S15
C88	C88_C07H2G048420.7	619	69291.7	7.28	57.77	73.55	-0.476	74	74	C2993H4771N873O931S44
C88	C88_C07H2G050240.1	799	88878	4.97	33.93	79.7	-0.372	118	81	C3940H6118N1054O1229S30
C88	C88_C07H2G050240.2	801	89020.2	4.97	33.87	79.75	-0.367	118	81	C3946H6128N1056O1231S30
C88	C88_C07H2G050240.3	790	87904.1	4.97	33.82	80.24	-0.356	117	80	C3902H6055N1041O1212S30
C88	C88_C07H2G050240.4	800	88892	4.94	34.14	79.85	-0.363	118	80	C3940H6116N1054O1230S30
C88	C88_C07H3G054120.1	654	71937.9	8.89	32.37	77.2	-0.403	66	81	C3146H5012N894O968S34
C88	C88_C07H3G054120.2	931	101840	9.48	38.09	73.69	-0.589	96	136	C4406H7151N1309O1389S36
C88	C88_C07H3G056670.1	1449	162922	6.96	47.41	81.88	-0.388	168	165	C7169H11307N2027O2184S65
C88	C88_C07H3G056670.2	608	68503.5	8.2	48.76	69.1	-0.459	64	69	C2991H4658N862O910S39
C88	C88_C07H3G072020.1	685	74995	9.15	49	75.61	-0.466	66	89	C3263H5238N942O1021S31
C88	C88_C01H4G164460.1	533	58029.4	6.64	41.49	81.91	-0.337	60	57	C2557H4060N710O806S12
C88	C88_C07H3G075110.1	729	81342.8	8.34	53.69	77.71	-0.421	81	88	C3522H5650N1028O1084S50
C88	C88_C07H3G075110.2	966	107535	7.98	53.91	70.85	-0.477	107	111	C4659H7383N1347O1459S60
C88	C88_C07H3G075110.3	729	81342.8	8.34	53.69	77.71	-0.421	81	88	C3522H5650N1028O1084S50
C88	C88_C07H3G075110.4	954	106338	7.98	54.18	70.92	-0.468	105	109	C4608H7298N1332O1441S60
C88	C88_C07H3G075110.5	966	107535	7.98	53.91	70.85	-0.477	107	111	C4659H7383N1347O1459S60
C88	C88_C07H3G077050.1	801	89047.3	4.99	34.36	79.76	-0.376	117	81	C3949H6133N1055O1231S30
C88	C88_C07H4G080990.1	931	101963	9.39	36.83	73.17	-0.601	99	135	C4409H7144N1310O1392S37
C88	C88_C07H4G080990.2	931	101963	9.39	36.83	73.17	-0.601	99	135	C4409H7144N1310O1392S37
C88	C88_C07H4G083530.1	1449	162850	6.96	47.89	81.81	-0.384	168	165	C7167H11303N2025O2183S65
C88	C88_C07H4G083530.2	1458	163888	7.2	48.67	81.64	-0.386	168	167	C7217H11382N2038O2194S65
C88	C88_C01H4G164600.1	533	58056.4	6.64	40.61	81.91	-0.342	60	57	C2558H4061N711O806S12
C88	C88_C07H4G088030.1	401	45517.3	4.9	50.03	78.2	-0.381	60	36	C2006H3094N530O630S25
C88	C88_C07H4G101610.1	686	75181.3	9.16	49.1	75.36	-0.479	67	90	C3273H5256N942O1024S31
C88	C88_C07H4G101610.2	686	75181.3	9.16	49.1	75.36	-0.479	67	90	C3273H5256N942O1024S31
C88	C88_C07H4G101830.1	966	107513	7.7	54.33	69.32	-0.498	107	109	C4650H7360N1348O1463S61
C88	C88_C08H1G003720.1	258	30092.2	5.57	42.98	80.39	-0.456	43	33	C1349H2066N354O400S14
C88	C88_C08H1G006790.1	516	58930.1	5.21	48.82	90.17	-0.17	72	46	C2635H4069N685O793S28
C88	C88_C08H1G007160.1	273	30442	6.24	36.94	93.77	-0.192	33	31	C1351H2169N355O413S14
C88	C88_C08H1G015320.1	501	57660	7.19	54.84	71.98	-0.376	64	64	C2513H3922N706O754S49
C88	C88_C08H1G015570.1	782	86649.4	5.22	51.62	74.27	-0.389	103	75	C3778H5896N1036O1209S46
C88	C88_C08H1G018470.1	702	78571	5.05	58.5	68.73	-0.563	104	78	C3423H5353N933O1111S38
C88	C88_C01H4G182210.1	366	41692.1	6.24	41.13	75.93	-0.435	46	41	C1858H2863N501O562S15
C88	C88_C08H1G025190.1	940	106481	5.64	48.55	83.8	-0.407	129	105	C4753H7380N1276O1433S36
C88	C88_C08H1G025190.2	936	105947	5.64	48.8	83.74	-0.403	128	104	C4727H7341N1271O1426S36
C88	C88_C08H1G025190.3	940	106481	5.64	48.55	83.8	-0.407	129	105	C4753H7380N1276O1433S36
C88	C88_C08H2G029020.1	625	71277.3	5.26	44.54	69.71	-0.82	107	80	C3091H4838N886O1002S26
C88	C88_C08H2G032320.1	478	54277.5	4.77	42.94	88.2	-0.282	76	44	C2411H3744N614O755S27
C88	C88_C08H2G041310.1	549	63257.5	7.01	49.61	71	-0.364	67	66	C2758H4291N765O827S58
C88	C88_C08H2G041700.1	782	86814.5	5.36	51.04	72.9	-0.424	104	78	C3784H5907N1043O1210S45
C88	C88_C08H2G045670.1	713	80002.5	5.07	61.27	67.94	-0.607	109	82	C3477H5451N959O1133S37
C88	C88_C08H2G052520.1	936	105882	5.61	48.28	83.85	-0.397	128	104	C4731H7342N1264O1425S36
C88	C88_C08H2G052520.2	940	106416	5.61	48.04	83.9	-0.4	129	105	C4757H7381N1269O1432S36
C88	C88_C02H1G000830.1	344	39062.4	4.61	46.46	80.47	-0.454	57	28	C1717H2633N453O560S15
C88	C88_C08H2G052520.3	936	105882	5.61	48.28	83.85	-0.397	128	104	C4731H7342N1264O1425S36
C88	C88_C08H2G052520.4	940	106416	5.61	48.04	83.9	-0.4	129	105	C4757H7381N1269O1432S36
C88	C88_C08H3G056080.1	496	57033.1	4.83	51.49	81.67	-0.412	85	48	C2532H3879N663O789S25
C88	C88_C08H3G059160.1	118	13853.3	4.61	46.41	64.41	-0.962	24	13	C604H922N158O204S6
C88	C88_C08H3G059170.1	502	56861.4	4.86	46.19	85.74	-0.319	80	49	C2519H3927N647O793S28
C88	C88_C08H3G059460.1	244	27818.1	4.57	43.21	82.99	-0.489	43	21	C1233H1893N315O396S11
C88	C88_C08H3G061950.1	148	17031.3	5.2	46.11	101.35	-0.022	18	11	C785H1176N192O227S3
C88	C88_C08H3G061960.1	245	28080.9	5.41	47.25	85.47	-0.389	40	30	C1247H1947N327O384S13
C88	C88_C08H3G062840.1	399	44711.4	7.5	43.34	99.37	0.044	45	46	C1997H3189N535O564S31
C88	C88_C08H3G067360.1	549	63223.4	7.81	50.22	70.31	-0.41	66	69	C2756H4297N773O825S55
C88	C88_C02H1G010850.1	469	54026.2	6.27	53.31	74.75	-0.645	68	62	C2385H3731N681O715S20
C88	C88_C08H3G067790.1	782	86797.5	5.35	50.67	73.27	-0.413	103	77	C3788H5904N1042O1207S45
C88	C88_C08H3G071760.1	710	79521.9	5.01	60.65	67.96	-0.597	109	80	C3456H5411N949O1130S37
C88	C88_C08H3G071760.2	712	79710.1	5.01	60.96	67.77	-0.598	109	80	C3463H5423N951O1134S37
C88	C88_C08H3G078310.1	940	106412	5.57	47.79	83.8	-0.405	130	104	C4751H7373N1271O1435S36
C88	C88_C08H3G078310.2	850	96353.8	5.6	48.39	81.89	-0.481	121	97	C4290H6651N1167O1303S29
C88	C88_C08H3G078310.3	936	105878	5.56	48.04	83.74	-0.402	129	103	C4725H7334N1266O1428S36
C88	C88_C08H3G078310.4	940	106412	5.57	47.79	83.8	-0.405	130	104	C4751H7373N1271O1435S36
C88	C88_C08H3G078310.5	936	105878	5.56	48.04	83.74	-0.402	129	103	C4725H7334N1266O1428S36
C88	C88_C08H4G082990.1	251	29019.9	5.2	42.05	83.03	-0.302	40	26	C1308H1981N337O388S12
C88	C88_C08H4G085900.1	118	13853.3	4.61	46.41	64.41	-0.962	24	13	C604H922N158O204S6
C88	C88_C02H1G010850.2	551	63679.2	6.06	53.64	76.53	-0.674	82	72	C2815H4409N795O847S23
C88	C88_C08H4G085910.1	502	56861.4	4.86	46.19	85.74	-0.319	80	49	C2519H3927N647O793S28
C88	C88_C08H4G086200.1	244	27818.1	4.57	43.21	82.99	-0.489	43	21	C1233H1893N315O396S11
C88	C88_C08H4G088750.1	148	17031.3	5.2	46.11	101.35	-0.022	18	11	C785H1176N192O227S3
C88	C88_C08H4G088760.1	245	28080.9	5.41	47.25	85.47	-0.389	40	30	C1247H1947N327O384S13
C88	C88_C08H4G089630.1	399	44711.4	7.5	43.34	99.37	0.044	45	46	C1997H3189N535O564S31
C88	C88_C08H4G094320.1	549	63257.5	7.01	49.61	71	-0.364	67	66	C2758H4291N765O827S58
C88	C88_C08H4G094710.1	782	86814.5	5.36	51.04	72.9	-0.424	104	78	C3784H5907N1043O1210S45
C88	C88_C08H4G098300.1	708	79268.7	5.16	62.22	66.77	-0.614	105	81	C3443H5400N952O1122S37
C88	C88_C08H4G098300.2	677	75998	5.11	62.6	65.52	-0.624	101	76	C3303H5159N913O1072S37
C88	C88_C08H4G105020.1	940	106481	5.64	48.55	83.8	-0.407	129	105	C4753H7380N1276O1433S36
C88	C88_C02H1G010850.3	408	46565.3	5.5	58.91	73.53	-0.691	64	49	C2036H3187N585O633S18
C88	C88_C08H4G105020.2	936	105947	5.64	48.8	83.74	-0.403	128	104	C4727H7341N1271O1426S36
C88	C88_C08H4G105020.3	940	106481	5.64	48.55	83.8	-0.407	129	105	C4753H7380N1276O1433S36
C88	C88_C08H4G105020.4	801	90400.7	5.21	46.24	85.44	-0.368	114	86	C4026H6290N1072O1225S34
C88	C88_C09H1G012950.1	200	23005.9	5.83	43.35	79.4	-0.601	33	28	C1030H1596N272O316S5
C88	C88_C09H1G014020.1	944	105983	6.17	46.9	85.23	-0.416	117	105	C4673H7369N1303O1439S36
C88	C88_C09H1G014020.2	916	102687	6.19	44.35	87.19	-0.344	110	100	C4536H7170N1252O1387S39
C88	C88_C09H1G027910.1	1054	114763	5.19	45.4	68.68	-0.634	161	120	C4939H7788N1426O1644S41
C88	C88_C09H1G027910.2	1054	114763	5.19	45.4	68.68	-0.634	161	120	C4939H7788N1426O1644S41
C88	C88_C09H1G027910.3	1089	118783	5.2	44.7	70.23	-0.578	162	121	C5121H8073N1469O1689S48
C88	C88_C09H1G027910.4	871	94816.6	4.73	45.6	71.68	-0.58	140	88	C4083H6416N1150O1386S32
C88	C88_C02H2G032960.1	254	28943	5.44	41.82	89.72	-0.189	34	24	C1301H2002N336O388S12
C88	C88_C09H2G043920.1	787	88158.1	7.54	47.79	83.9	-0.398	92	93	C3882H6142N1094O1183S34
C88	C88_C09H2G043920.2	944	105983	6.17	46.9	85.23	-0.416	117	105	C4673H7369N1303O1439S36
C88	C88_C09H2G043920.3	916	102687	6.19	44.35	87.19	-0.344	110	100	C4536H7170N1252O1387S39
C88	C88_C09H2G058030.1	1054	114645	5.17	46	70.33	-0.611	160	118	C4939H7794N1424O1642S39
C88	C88_C09H2G058030.2	1054	114645	5.17	46	70.33	-0.611	160	118	C4939H7794N1424O1642S39
C88	C88_C09H3G073330.1	941	105767	6.22	47.02	84.98	-0.427	117	106	C4663H7353N1303O1434S36
C88	C88_C09H3G086520.1	1054	114645	5.17	46	70.33	-0.611	160	118	C4939H7794N1424O1642S39
C88	C88_C09H3G086520.2	1054	114645	5.17	46	70.33	-0.611	160	118	C4939H7794N1424O1642S39
C88	C88_C09H4G102460.1	944	105964	6.19	46.9	85.03	-0.418	117	105	C4672H7364N1304O1438S36
C88	C88_C09H4G102460.2	787	88139.1	7.54	47.79	83.66	-0.401	92	93	C3881H6137N1095O1182S34
C88	C88_C00H1G002090.1	515	58348.1	4.89	45.57	84.89	-0.321	80	50	C2588H4026N664O813S28
C88	C88_C02H2G043270.1	551	63742.3	6.13	53.63	76.72	-0.67	82	73	C2822H4418N794O846S23
C88	C88_C09H4G115740.1	1054	114627	5.15	47.7	69.15	-0.637	162	120	C4933H7784N1424O1646S39
C88	C88_C09H4G115740.2	1054	114627	5.15	47.7	69.15	-0.637	162	120	C4933H7784N1424O1646S39
C88	C88_C10H1G010830.1	167	18563.2	7.68	51.87	81.74	-0.175	14	15	C820H1274N230O241S11
C88	C88_C10H1G010850.1	136	15150.6	9.91	32.07	98.82	-0.017	10	16	C684H1091N195O186S4
C88	C88_C10H1G011920.1	384	43562.6	5.04	49.67	84.95	-0.233	56	34	C1934H2995N505O590S25
C88	C88_C10H1G024480.1	1122	131684	5.44	41.92	80.82	-0.634	184	147	C5942H9149N1563O1763S31
C88	C88_C10H1G024480.2	1149	135038	5.53	41.24	80.53	-0.625	185	150	C6102H9379N1603O1801S32
C88	C88_C10H1G024480.3	1122	131684	5.44	41.92	80.82	-0.634	184	147	C5942H9149N1563O1763S31
C88	C88_C10H1G024480.4	1149	135038	5.53	41.24	80.53	-0.625	185	150	C6102H9379N1603O1801S32
C88	C88_C10H2G039630.1	167	18528.2	7.67	49.65	81.74	-0.126	13	14	C821H1269N227O239S12
C88	C88_C02H2G043270.2	551	63742.3	6.13	53.63	76.72	-0.67	82	73	C2822H4418N794O846S23
C88	C88_C10H2G039650.1	260	29409	9.77	41.83	85.42	-0.353	20	34	C1328H2093N375O365S8
C88	C88_C10H2G039750.1	141	15819.9	10.46	25.36	113.97	0.156	5	20	C721H1183N201O187S5
C88	C88_C10H2G040780.1	174	19877.7	7.64	46.77	75.52	-0.388	21	22	C893H1377N239O258S9
C88	C88_C10H2G040790.1	480	54746.6	5.12	45.93	88.04	-0.189	70	45	C2439H3784N632O735S32
C88	C88_C10H2G051150.1	1119	131359	5.46	42.49	80.52	-0.638	183	147	C5925H9122N1562O1758S31
C88	C88_C10H2G051150.2	1120	131441	5.46	42.46	80.79	-0.632	183	147	C5931H9132N1562O1758S31
C88	C88_C10H2G051150.3	1121	131569	5.46	42.61	80.72	-0.635	183	147	C5936H9140N1564O1760S31
C88	C88_C10H2G051150.4	1147	134764	5.58	42.22	80.51	-0.616	183	149	C6090H9357N1601O1794S33
C88	C88_C10H2G051150.5	1148	134892	5.58	42.36	80.44	-0.618	183	149	C6095H9365N1603O1796S33
C88	C88_C10H2G051150.6	1149	135020	5.58	42.5	80.37	-0.621	183	149	C6100H9373N1605O1798S33
C88	C88_C02H2G043270.3	551	63742.3	6.13	53.63	76.72	-0.67	82	73	C2822H4418N794O846S23
C88	C88_C10H2G051150.7	1111	130296	5.39	42.85	81.54	-0.62	182	144	C5878H9056N1546O1745S31
C88	C88_C10H2G051150.8	1138	133619	5.5	42.6	81.23	-0.604	182	146	C6037H9281N1585O1781S33
C88	C88_C10H2G051150.9	1122	131697	5.46	42.75	80.65	-0.637	183	147	C5941H9148N1566O1762S31
C88	C88_C10H3G068900.1	167	18528.2	7.67	49.65	81.74	-0.126	13	14	C821H1269N227O239S12
C88	C88_C10H3G068920.1	260	29409	9.77	41.83	85.42	-0.353	20	34	C1328H2093N375O365S8
C88	C88_C10H3G069020.1	141	15819.9	10.46	25.36	113.97	0.156	5	20	C721H1183N201O187S5
C88	C88_C10H3G070030.1	456	51997	6.29	42.81	77.06	-0.406	55	46	C2306H3562N632O689S26
C88	C88_C10H3G070040.1	480	54746.6	5.12	45.93	88.04	-0.189	70	45	C2439H3784N632O735S32
C88	C88_C10H3G082430.1	1122	131684	5.44	41.92	80.82	-0.634	184	147	C5942H9149N1563O1763S31
C88	C88_C10H4G097670.1	167	18528.2	7.67	49.65	81.74	-0.126	13	14	C821H1269N227O239S12
C88	C88_C02H3G075790.1	551	63688.3	6.16	53.03	76.72	-0.669	82	73	C2819H4416N794O845S23
C88	C88_C10H4G097690.1	260	29409	9.77	41.83	85.42	-0.353	20	34	C1328H2093N375O365S8
C88	C88_C10H4G097790.1	141	15819.9	10.46	25.36	113.97	0.156	5	20	C721H1183N201O187S5
C88	C88_C10H4G098800.1	456	51997	6.29	42.81	77.06	-0.406	55	46	C2306H3562N632O689S26
C88	C88_C10H4G098810.1	480	54746.6	5.12	45.93	88.04	-0.189	70	45	C2439H3784N632O735S32
C88	C88_C10H4G111050.1	1149	135071	5.63	42.2	80.78	-0.618	182	150	C6105H9386N1608O1796S32
C88	C88_C10H4G111050.2	1122	131695	5.49	42.44	81.08	-0.628	182	147	C5943H9154N1566O1760S31
C88	C88_C10H4G111050.3	1121	131567	5.49	42.3	81.15	-0.626	182	147	C5938H9146N1564O1758S31
C88	C88_C10H4G111050.4	1148	134943	5.63	42.07	80.85	-0.616	182	150	C6100H9378N1606O1794S32
C88	C88_C11H1G008020.1	1117	130463	5.46	43.01	78.66	-0.631	177	140	C5872H9008N1562O1749S31
C88	C88_C11H1G008020.2	1110	129777	5.49	43.26	78.71	-0.634	176	140	C5844H8962N1554O1737S31
C88	C88_C02H4G108150.1	551	63702.2	6.16	53.48	76.53	-0.674	82	73	C2818H4414N796O845S23
C88	C88_C11H1G008020.3	1117	130463	5.46	42.91	78.66	-0.631	177	140	C5872H9008N1562O1749S31
C88	C88_C11H1G008020.4	1067	124582	5.41	43.26	78.87	-0.628	170	133	C5607H8603N1491O1672S29
C88	C88_C11H1G008020.5	1094	127833	5.53	42.49	78.98	-0.642	173	139	C5759H8835N1535O1712S27
C88	C88_C11H1G013560.1	205	23524.8	5.13	60.83	92.24	-0.218	27	20	C1048H1634N276O319S10
C88	C88_C11H1G017930.1	534	58961.6	6.14	40.86	85.58	-0.302	62	53	C2627H4133N709O810S11
C88	C88_C11H1G017930.2	534	58961.6	6.14	40.86	85.58	-0.302	62	53	C2627H4133N709O810S11
C88	C88_C11H1G017930.3	545	60192.1	6.48	41.71	84.75	-0.323	62	57	C2683H4228N726O824S11
C88	C88_C11H1G023270.1	1111	130522	5.43	41.56	79.26	-0.663	180	146	C5897H9058N1540O1754S29
C88	C88_C11H1G023270.2	1115	130920	5.43	41.33	79.16	-0.663	180	146	C5913H9084N1546O1760S29
C88	C88_C11H1G023270.3	1114	130792	5.43	41.18	79.23	-0.661	180	146	C5908H9076N1544O1758S29
C88	C88_C03H1G010690.1	1091	122673	5.46	53.52	77.59	-0.42	155	128	C5366H8438N1484O1678S65
C88	C88_C11H1G023270.4	1116	131048	5.43	41.47	79.09	-0.666	180	146	C5918H9092N1548O1762S29
C88	C88_C11H1G023270.5	1113	130778	5.43	41.85	79.12	-0.668	180	146	C5907H9074N1544O1758S29
C88	C88_C11H1G023270.6	1112	130650	5.43	41.7	79.19	-0.665	180	146	C5902H9066N1542O1756S29
C88	C88_C11H1G023270.7	1112	130650	5.43	41.7	79.19	-0.665	180	146	C5902H9066N1542O1756S29
C88	C88_C11H1G023270.8	1115	130920	5.43	41.33	79.16	-0.663	180	146	C5913H9084N1546O1760S29
C88	C88_C11H2G033980.1	1116	130335	5.47	43.36	78.73	-0.63	178	142	C5862H9004N1564O1747S31
C88	C88_C11H2G033980.2	1118	130592	5.47	43.55	78.59	-0.636	178	142	C5872H9020N1568O1751S31
C88	C88_C11H2G044150.1	534	58979.6	6.14	41.19	85.58	-0.301	62	53	C2625H4131N711O811S11
C88	C88_C11H2G044150.2	534	58979.6	6.14	41.19	85.58	-0.301	62	53	C2625H4131N711O811S11
C88	C88_C11H2G044150.3	534	58979.6	6.14	41.19	85.58	-0.301	62	53	C2625H4131N711O811S11
C88	C88_C03H1G024960.1	2535	283925	6.26	44.66	81.22	-0.439	329	298	C12377H19656N3544O3865S124
C88	C88_C11H2G048800.1	1114	130737	5.45	41.62	78.71	-0.671	180	146	C5900H9063N1549O1757S29
C88	C88_C11H2G048800.2	1115	130865	5.45	41.76	78.64	-0.674	180	146	C5905H9071N1551O1759S29
C88	C88_C11H2G048800.3	1115	130865	5.45	41.76	78.64	-0.674	180	146	C5905H9071N1551O1759S29
C88	C88_C11H2G048800.4	1111	130467	5.45	41.99	78.74	-0.673	180	146	C5889H9045N1545O1753S29
C88	C88_C11H2G048800.5	1100	129161	5.58	40.83	79.26	-0.668	175	146	C5835H8961N1535O1730S27
C88	C88_C11H3G057820.1	1067	124582	5.41	43.26	78.87	-0.628	170	133	C5607H8603N1491O1672S29
C88	C88_C11H3G057820.2	1117	130463	5.46	43.01	78.66	-0.631	177	140	C5872H9008N1562O1749S31
C88	C88_C11H3G057820.3	1111	129905	5.49	43.4	78.64	-0.637	176	140	C5849H8970N1556O1739S31
C88	C88_C11H3G057820.4	1112	130033	5.49	43.45	78.57	-0.639	176	140	C5854H8978N1558O1741S31
C88	C88_C11H3G057820.5	1111	129905	5.49	43.3	78.64	-0.637	176	140	C5849H8970N1556O1739S31
C88	C88_C03H2G045560.1	1045	117275	5.34	54.83	77.92	-0.389	149	120	C5134H8074N1406O1608S64
C88	C88_C11H3G057820.6	1116	130335	5.46	42.87	78.73	-0.628	177	140	C5867H9000N1560O1747S31
C88	C88_C11H3G057820.7	1118	130592	5.46	43.06	78.59	-0.633	177	140	C5877H9016N1564O1751S31
C88	C88_C11H3G068700.1	534	58949.6	6.14	41.42	85.04	-0.306	62	53	C2625H4129N709O811S11
C88	C88_C11H3G068700.2	534	58949.6	6.14	41.42	85.04	-0.306	62	53	C2625H4129N709O811S11
C88	C88_C11H3G068700.3	534	58949.6	6.14	41.42	85.04	-0.306	62	53	C2625H4129N709O811S11
C88	C88_C11H3G068700.4	545	60180.1	6.48	42.27	84.22	-0.327	62	57	C2681H4224N726O825S11
C88	C88_C11H3G073700.1	1116	130993	5.45	41.9	78.57	-0.677	180	146	C5910H9079N1553O1761S29
C88	C88_C11H3G073700.2	1114	130737	5.45	41.62	78.71	-0.671	180	146	C5900H9063N1549O1757S29
C88	C88_C11H3G073700.3	1128	132320	5.42	42.46	79.37	-0.649	181	146	C5973H9174N1564O1777S31
C88	C88_C11H3G073700.4	1111	130467	5.45	41.99	78.74	-0.673	180	146	C5889H9045N1545O1753S29
C88	C88_C03H2G045560.2	1091	122520	5.47	53.93	77.41	-0.419	155	129	C5353H8435N1481O1679S66
C88	C88_C11H4G082560.1	1117	130463	5.47	43.51	78.66	-0.633	178	142	C5867H9012N1566O1749S31
C88	C88_C11H4G082560.2	1163	135938	5.66	44.79	78.23	-0.615	181	151	C6117H9400N1638O1810S34
C88	C88_C11H4G088500.1	205	23524.8	5.13	60.83	92.24	-0.218	27	20	C1048H1634N276O319S10
C88	C88_C11H4G092670.1	534	58979.6	6.14	41.19	85.58	-0.301	62	53	C2625H4131N711O811S11
C88	C88_C11H4G092670.2	534	58979.6	6.14	41.19	85.58	-0.301	62	53	C2625H4131N711O811S11
C88	C88_C11H4G092670.3	534	58979.6	6.14	41.19	85.58	-0.301	62	53	C2625H4131N711O811S11
C88	C88_C11H4G097340.1	1112	130604	5.47	41.97	78.67	-0.676	180	146	C5895H9052N1548O1754S29
C88	C88_C11H4G097340.2	1111	130476	5.47	41.82	78.74	-0.673	180	146	C5890H9044N1546O1752S29
C88	C88_C11H4G097340.3	1112	130519	5.44	41.6	78.59	-0.673	180	145	C5890H9041N1547O1754S29
C88	C88_C11H4G097340.4	1112	130604	5.47	41.97	78.67	-0.676	180	146	C5895H9052N1548O1754S29
C88	C88_C03H2G060040.1	1606	180943	5.86	48.16	79.43	-0.572	244	206	C7852H12505N2259O2507S71
C88	C88_C11H4G097340.5	1116	131002	5.47	41.73	78.57	-0.676	180	146	C5911H9078N1554O1760S29
C88	C88_C11H4G097340.6	1115	130874	5.47	41.59	78.64	-0.674	180	146	C5906H9070N1552O1758S29
C88	C88_C11H4G097340.7	1114	130746	5.47	41.44	78.71	-0.671	180	146	C5901H9062N1550O1756S29
C88	C88_C11H4G097340.8	1115	130874	5.47	41.59	78.64	-0.674	180	146	C5906H9070N1552O1758S29
C88	C88_C12H1G003750.1	622	69993	4.69	69.27	67.23	-0.508	98	56	C3024H4669N833O991S45
C88	C88_C12H1G009500.1	516	57678.2	5.89	47.15	73.64	-0.595	71	62	C2537H3999N695O796S22
C88	C88_C12H2G032150.1	610	68554.7	4.76	67.72	69.34	-0.463	92	55	C2970H4594N814O965S44
C88	C88_C12H2G038220.1	516	57678.2	5.89	47.15	73.64	-0.595	71	62	C2537H3999N695O796S22
C88	C88_C12H3G060640.1	622	69993	4.69	69.27	67.23	-0.508	98	56	C3024H4669N833O991S45
C88	C88_C12H3G066630.1	483	54302.5	5.83	45.33	75.82	-0.561	68	59	C2392H3771N653O745S22
C88	C88_C00H3G056380.1	573	63725.5	6.81	47.61	84.71	-0.2	59	56	C2811H4411N789O846S29
C88	C88_C03H3G080830.1	1091	122673	5.46	53.52	77.59	-0.42	155	128	C5366H8438N1484O1678S65
C88	C88_C12H4G088840.1	610	68554.7	4.76	67.72	69.34	-0.463	92	55	C2970H4594N814O965S44
C88	C88_C12H4G094610.1	483	54290.4	5.83	45.19	75.01	-0.572	68	59	C2390H3767N653O746S22
C88	C88_C03H3G095280.1	2505	280238	6.32	46.07	80.88	-0.451	325	297	C12192H19399N3507O3826S122
C88	C88_C03H3G095280.2	2490	278525	6.28	45.85	80.86	-0.452	324	295	C12111H19274N3486O3808S121
C88	C88_C03H4G115790.1	1091	122474	5.4	54.33	77.86	-0.411	155	127	C5352H8429N1479O1679S66
C88	C88_C03H4G115790.2	1091	122474	5.4	54.33	77.86	-0.411	155	127	C5352H8429N1479O1679S66
C88	C88_C03H4G129770.1	2498	279851	6.32	45.91	80.09	-0.464	326	298	C12187H19353N3503O3814S121
C88	C88_C04H1G017220.1	369	42019.4	5.88	35.52	79.78	-0.424	49	41	C1873H2896N500O572S14
C88	C88_C04H1G019400.1	573	63696.5	6.95	47.6	86.07	-0.198	59	57	C2809H4424N790O846S28
C88	C88_C04H1G026150.1	908	99515	8.12	54.18	68.18	-0.591	108	113	C4303H6824N1240O1408S33
C88	C88_C04H1G026150.2	1170	128306	8.16	57.12	62.82	-0.676	140	147	C5508H8720N1614O1830S46
C88	C88_C01H1G023380.1	533	58078.4	6.51	40.88	82.1	-0.326	61	57	C2558H4063N709O807S13
C88	C88_C04H2G053090.1	382	43459.2	5.98	35.31	77.33	-0.396	49	42	C1932H2986N516O590S18
C88	C88_C04H2G053090.2	369	42024.5	5.88	35.72	79	-0.423	49	41	C1872H2895N499O572S15
C88	C88_C04H2G055650.1	573	63725.5	6.81	47.61	84.71	-0.2	59	56	C2811H4411N789O846S29
C88	C88_C04H2G062510.1	1170	128326	8.16	57.12	63.15	-0.671	141	148	C5515H8732N1612O1827S46
C88	C88_C04H2G062510.2	924	101468	8.1	54.69	69.74	-0.566	111	116	C4399H6973N1259O1430S34
C88	C88_C04H2G062510.3	1170	128326	8.16	57.12	63.15	-0.671	141	148	C5515H8732N1612O1827S46
C88	C88_C04H3G086320.1	384	43645.3	5.98	38.27	77.68	-0.442	50	43	C1944H3004N520O594S15
C88	C88_C04H3G086320.2	369	42040.5	5.88	36.77	78.73	-0.43	49	41	C1872H2895N499O573S15
C88	C88_C04H3G088110.1	570	63267.9	6.68	48.75	86.19	-0.202	60	56	C2791H4392N784O844S26
C88	C88_C04H3G093150.1	1170	128217	8.17	55.06	64.23	-0.655	140	147	C5514H8737N1607O1827S45
C88	C88_C01H1G023380.2	533	58078.4	6.51	40.88	82.1	-0.326	61	57	C2558H4063N709O807S13
C88	C88_C04H3G093150.2	755	82063.2	7.91	52.53	69.09	-0.555	86	89	C3533H5612N1026O1171S27
C88	C88_C04H4G117380.1	369	41983.4	5.82	35.93	79.78	-0.417	49	41	C1871H2896N498O573S14
C88	C88_C04H4G119380.1	573	63725.5	6.81	47.61	84.71	-0.2	59	56	C2811H4411N789O846S29
C88	C88_C04H4G125750.1	1170	128217	8.17	55.06	64.23	-0.655	140	147	C5514H8737N1607O1827S45
C88	C88_C05H1G023570.1	1010	111128	6.04	45.84	72.18	-0.654	148	134	C4781H7688N1388O1577S40
C88	C88_C05H1G025190.1	1093	128217	5.59	43.27	78.55	-0.66	174	142	C5779H8872N1538O1712S29
C88	C88_C05H2G049680.1	996	109793	6.04	48.92	72.6	-0.635	144	131	C4730H7598N1368O1557S39
C88	C88_C05H2G051420.1	1104	129461	5.71	40.72	79.44	-0.645	174	145	C5836H8965N1561O1723S28
C88	C88_C05H2G051420.2	1119	131148	5.61	40.95	79.42	-0.646	178	145	C5911H9080N1578O1748S29
C88	C88_C05H3G075960.1	1010	111331	5.99	47.37	72.07	-0.642	147	132	C4791H7702N1386O1583S40
C88	C88_C01H1G040150.1	366	41692.1	6.24	41.13	75.93	-0.435	46	41	C1858H2863N501O562S15
C88	C88_C05H3G077780.2	1119	131064	5.59	41.9	79.51	-0.644	178	145	C5910H9080N1574O1747S29
C88	C88_C05H4G102030.1	1011	110954	5.84	46.13	73.84	-0.589	146	126	C4778H7670N1376O1572S44
C88	C88_C05H4G103610.1	1119	131009	5.59	41.71	79.42	-0.642	178	145	C5907H9075N1573O1747S29
C88	C88_C05H4G103610.2	1104	129322	5.68	41.49	79.44	-0.64	174	145	C5832H8960N1556O1722S28
C88	C88_C06H1G025470.1	1638	185529	5.46	52.68	76.04	-0.687	267	205	C8039H12690N2326O2591S67
C88	C88_C06H1G028180.1	1105	129174	5.65	39.9	79.82	-0.614	175	147	C5799H8952N1548O1727S37
C88	C88_C06H1G028280.1	875	98448.8	5.47	49.21	78.23	-0.433	118	95	C4376H6766N1174O1350S32
C88	C88_C06H1G028280.2	816	91904.9	5.64	46.75	81.13	-0.388	109	90	C4092H6347N1097O1250S31
C88	C88_C06H2G057920.1	1638	185186	5.49	52.02	75.74	-0.672	265	204	C8025H12669N2315O2587S69
C88	C88_C06H2G057920.3	1638	185186	5.49	52.02	75.74	-0.672	265	204	C8025H12669N2315O2587S69
C88	C88_C01H2G071390.1	533	58029.4	6.64	41.49	81.91	-0.337	60	57	C2557H4060N710O806S12
C88	C88_C06H2G060640.1	1121	130921	5.7	40.15	81.72	-0.566	176	149	C5878H9096N1566O1746S40
C88	C88_C06H2G060640.2	1091	127537	5.68	39.92	80.49	-0.608	174	147	C5723H8848N1530O1704S37
C88	C88_C06H2G060750.1	875	98432.8	5.47	48.99	78.34	-0.43	118	95	C4376H6766N1174O1349S32
C88	C88_C06H3G091320.1	1638	185186	5.49	52.02	75.74	-0.672	265	204	C8025H12669N2315O2587S69
C88	C88_C06H3G091320.2	1638	185186	5.49	52.02	75.74	-0.672	265	204	C8025H12669N2315O2587S69
C88	C88_C06H3G094020.1	1121	130949	5.83	40.37	82.42	-0.559	173	150	C5886H9112N1568O1741S39
C88	C88_C06H3G094020.2	1091	127599	5.81	39.9	80.84	-0.602	171	148	C5734H8862N1532O1699S36
C88	C88_C06H3G094120.1	875	98448.8	5.47	49.25	78.23	-0.434	118	95	C4374H6762N1176O1350S32
C88	C88_C06H4G107680.1	207	23988.7	9.49	49.61	101.64	-0.412	23	33	C1073H1727N313O301S5
C88	C88_C06H4G123370.1	1638	185549	5.46	52.91	75.5	-0.695	268	205	C8036H12686N2328O2593S67
C88	C88_C01H2G088010.1	366	41734.2	6.25	41.13	76.45	-0.428	46	41	C1861H2869N501O562S15
C88	C88_C06H4G126130.1	1146	133848	5.64	40.1	81.21	-0.565	178	149	C6015H9288N1598O1786S40
C88	C88_C06H4G126230.1	928	104467	5.78	49.07	81.43	-0.377	119	102	C4653H7227N1245O1421S35
C88	C88_C06H4G126230.2	816	91904.9	5.64	46.75	81.13	-0.388	109	90	C4092H6347N1097O1250S31
C88	C88_C07H1G000470.1	780	85621	9.61	39.66	74.08	-0.632	79	121	C3705H6036N1110O1164S27
C88	C88_C07H1G000470.2	931	101840	9.48	38.09	73.69	-0.589	96	136	C4406H7151N1309O1389S36
C88	C88_C07H1G002970.1	1424	160190	6.88	45.22	82.97	-0.357	165	161	C7054H11128N1988O2143S66
C88	C88_C07H1G002970.2	1444	162333	7.34	45.63	82.77	-0.351	165	165	C7153H11288N2016O2166S67
C88	C88_C07H1G007230.1	374	42995.9	4.85	47.34	86.66	-0.241	60	33	C1906H2953N495O587S25
C88	C88_C07H1G021090.1	686	75181.3	9.16	49.1	75.36	-0.479	67	90	C3273H5256N942O1024S31
C88	C88_C07H1G021090.2	686	75181.3	9.16	49.1	75.36	-0.479	67	90	C3273H5256N942O1024S31
C88	C88_C01H3G117740.1	798	87926.8	6.86	37.7	82.31	-0.24	86	83	C3881H6113N1077O1184S35
C88	C88_C07H1G021310.1	966	107513	7.7	54.33	69.32	-0.498	107	109	C4650H7360N1348O1463S61
C88	C88_C07H1G021310.2	966	107513	7.7	54.33	69.32	-0.498	107	109	C4650H7360N1348O1463S61
C88	C88_C07H1G023130.1	695	77627.5	4.92	34.52	81.68	-0.389	105	72	C3441H5360N924O1072S25
C88	C88_C07H1G023130.2	799	88860	4.97	34.22	79.59	-0.374	118	81	C3940H6116N1054O1228S30
C88	C88_C07H1G023130.3	801	89002.2	4.97	34.16	79.64	-0.368	118	81	C3946H6126N1056O1230S30
C88	C88_C07H2G026970.1	929	101699	9.45	38.71	73.43	-0.598	97	136	C4396H7132N1310O1386S37
C88	C88_C07H2G026970.2	878	95790.4	9.34	36.07	74.13	-0.562	90	122	C4136H6702N1230O1309S37
C88	C88_C07H2G026970.3	931	101926	9.45	38.57	73.59	-0.596	97	136	C4406H7149N1313O1389S37
C88	C88_C07H2G026970.4	791	86989.7	9.57	39.97	74.4	-0.615	81	122	C3765H6125N1127O1178S30
C88	C88_C07H2G026970.5	748	82273	9.55	39.96	72.54	-0.677	79	116	C3555H5780N1066O1124S26

## Sheet: Alt
Table S2. The information of potato deubiquitinase (Atlantic)
GeneID	aa	weight	pI	Instability Index	Aliphatic	GRAVY	negatively	positively	Formula
Soltu.Atl.01_0G006580.1	515	58558.1	6.32	53.75	80.82	-0.567	61	54	C2585H4048N736O786S17
Soltu.Atl.04_0G002540.3	237	26033.4	5.37	56.32	81.01	-0.172	25	15	C1147H1780N306O360S13
Soltu.Atl.04_0G002540.4	226	24870	5.39	57.94	78.5	-0.22	24	15	C1092H1698N292O346S13
Soltu.Atl.04_0G002540.5	237	26033.4	5.37	56.32	81.01	-0.172	25	15	C1147H1780N306O360S13
Soltu.Atl.04_0G002540.6	207	22758.6	5.59	61.66	77.2	-0.208	20	12	C1004H1543N269O314S11
Soltu.Atl.04_1G017240.1	312	34721.9	6.31	40.37	89.29	-0.229	33	29	C1530H2442N428O457S18
Soltu.Atl.04_2G016640.1	312	34721.9	6.31	40.37	89.29	-0.229	33	29	C1530H2442N428O457S18
Soltu.Atl.04_3G017620.1	293	32712.6	6.3	40.06	89.8	-0.276	32	28	C1440H2301N405O430S17
Soltu.Atl.04_3G017620.2	312	34721.9	6.31	40.37	89.29	-0.229	33	29	C1530H2442N428O457S18
Soltu.Atl.04_3G017620.3	271	30326	6.83	34.89	88.78	-0.12	24	23	C1357H2125N371O388S15
Soltu.Atl.04_4G018000.1	312	34721.9	6.31	40.37	89.29	-0.229	33	29	C1530H2442N428O457S18
Soltu.Atl.01_1G011800.1	515	58549.1	6.26	53.75	81.57	-0.548	61	53	C2588H4049N735O784S17
Soltu.Atl.05_2G018800.1	285	31301.5	4.78	31.31	98.14	-0.066	38	22	C1387H2198N372O433S9
Soltu.Atl.05_2G018800.2	245	26887.5	4.81	33.58	95.8	0.069	31	15	C1198H1863N315O368S10
Soltu.Atl.05_3G019700.1	285	31315.5	4.78	30.71	98.14	-0.066	38	22	C1388H2200N372O433S9
Soltu.Atl.05_3G019700.2	245	26867.5	4.81	32.89	97.39	0.074	31	15	C1196H1867N315O368S10
Soltu.Atl.05_4G018560.1	285	31315.5	4.78	30.71	98.14	-0.066	38	22	C1388H2200N372O433S9
Soltu.Atl.06_1G012570.1	367	40783.8	4.99	43.31	77.63	-0.417	47	31	C1807H2794N478O570S14
Soltu.Atl.06_1G012570.2	309	34589.8	4.84	41.16	79.58	-0.262	37	20	C1557H2341N397O474S12
Soltu.Atl.06_1G012570.3	309	34589.8	4.84	41.16	79.58	-0.262	37	20	C1557H2341N397O474S12
Soltu.Atl.06_2G018490.1	536	59634.3	6.27	55.94	78.96	-0.436	64	58	C2580H4133N755O819S25
Soltu.Atl.06_2G023080.1	367	40783.8	4.99	43.31	77.63	-0.417	47	31	C1807H2794N478O570S14
Soltu.Atl.01_2G015700.1	604	68504.3	6.07	54.73	81.18	-0.513	72	62	C3022H4741N849O927S22
Soltu.Atl.06_3G012130.1	539	60138.6	5.98	54.29	77.07	-0.508	70	61	C2579H4157N765O839S26
Soltu.Atl.06_3G012440.1	340	37655.4	6.01	55.76	83.47	-0.367	40	34	C1627H2619N473O523S15
Soltu.Atl.06_3G012450.1	203	22813.8	6.97	55.14	74.43	-0.5	25	25	C993H1580N290O307S10
Soltu.Atl.09_1G015080.1	338	38668	4.77	54.13	89.11	-0.338	47	31	C1708H2692N458O528S18
Soltu.Atl.09_1G015080.2	278	32268.9	4.66	54.16	89.03	-0.214	39	25	C1444H2240N372O434S16
Soltu.Atl.09_2G019710.1	338	38732	4.78	53.94	87.66	-0.351	47	31	C1712H2692N458O529S18
Soltu.Atl.09_3G024230.1	338	38716	4.78	53.94	87.96	-0.343	47	31	C1712H2692N458O528S18
Soltu.Atl.09_4G022440.1	338	38716	4.78	53.94	87.96	-0.343	47	31	C1712H2692N458O528S18
Soltu.Atl.10_0G000780.1	311	34765.5	6.22	42.91	90.03	-0.214	34	29	C1545H2426N424O467S11
Soltu.Atl.10_1G000750.1	311	34765.5	6.22	42.91	90.03	-0.214	34	29	C1545H2426N424O467S11
Soltu.Atl.01_2G015700.2	605	68335.2	6.17	55.41	81.54	-0.513	71	62	C3005H4734N852O925S23
Soltu.Atl.10_2G000760.1	311	34765.5	6.22	42.91	90.03	-0.214	34	29	C1545H2426N424O467S11
Soltu.Atl.10_2G000760.2	270	29912.1	6.17	45.87	97.19	-0.119	29	24	C1336H2110N364O399S8
Soltu.Atl.11_0G004970.1	367	40849.9	4.94	42.74	77.6	-0.401	48	31	C1812H2800N478O568S15
Soltu.Atl.11_0G005600.1	285	31343.5	4.82	30.22	99.86	-0.051	38	22	C1394H2204N372O434S7
Soltu.Atl.11_1G007180.1	367	40835.9	4.94	42.51	77.08	-0.408	48	31	C1811H2798N478O568S15
Soltu.Atl.11_1G007860.1	285	31368.5	4.82	30.22	100.88	-0.043	38	22	C1396H2207N373O433S7
Soltu.Atl.11_3G006340.1	376	41829	4.89	43.64	78.09	-0.372	49	31	C1859H2866N488O581S15
Soltu.Atl.11_3G006340.2	367	40821.9	4.94	42.74	77.08	-0.408	48	31	C1810H2796N478O568S15
Soltu.Atl.11_3G007040.1	285	31352.5	4.82	29.54	101.23	-0.054	38	22	C1396H2207N373O434S6
Soltu.Atl.11_4G008660.1	324	36109.6	4.9	37.94	77.1	-0.33	40	25	C1614H2455N421O496S13
Soltu.Atl.03_0G005490.1	516	57780	6.89	56.93	86.34	-0.411	60	59	C2547H4074N710O775S23
Soltu.Atl.11_4G009250.1	285	31343.5	4.82	30.22	99.86	-0.051	38	22	C1394H2204N372O434S7
Soltu.Atl.12_1G000970.1	337	38703.1	4.79	57.79	85.64	-0.365	48	34	C1716H2693N457O525S18
Soltu.Atl.12_1G000970.2	338	38802.2	4.79	57.65	86.24	-0.351	48	34	C1721H2702N458O526S18
Soltu.Atl.12_1G000970.3	261	29682	4.61	50.83	94.79	-0.101	39	23	C1324H2084N338O404S15
Soltu.Atl.12_1G000970.4	343	39158.4	4.72	56.01	84.11	-0.366	50	34	C1734H2718N462O536S17
Soltu.Atl.12_2G002990.1	335	38437.8	4.79	55.66	87.88	-0.33	48	34	C1712H2678N454O519S16
Soltu.Atl.12_2G002990.2	336	38536.9	4.79	55.52	88.48	-0.316	48	34	C1717H2687N455O520S16
Soltu.Atl.12_2G002990.3	337	38654.9	4.74	59.25	86.8	-0.351	48	33	C1713H2685N459O525S17
Soltu.Atl.12_2G002990.4	338	38754.1	4.74	59.1	87.4	-0.338	48	33	C1718H2694N460O526S17
Soltu.Atl.12_3G002170.1	337	38705	4.74	57.79	85.34	-0.371	48	33	C1714H2687N457O527S18
Soltu.Atl.03_1G027630.1	516	57780	6.89	56.93	86.34	-0.411	60	59	C2547H4074N710O775S23
Soltu.Atl.12_3G002170.2	338	38804.2	4.74	57.65	85.95	-0.358	48	33	C1719H2696N458O528S18
Soltu.Atl.12_3G002170.3	343	39160.4	4.68	56.01	83.82	-0.373	50	33	C1732H2712N462O538S17
Soltu.Atl.12_4G001200.1	343	39158.4	4.72	56.01	84.11	-0.366	50	34	C1734H2718N462O536S17
Soltu.Atl.12_4G001200.2	342	39059.3	4.72	56.15	83.51	-0.38	50	34	C1729H2709N461O535S17
Soltu.Atl.03_1G027630.2	459	51195.3	6.37	61.68	82.18	-0.468	53	49	C2251H3587N627O693S21
Soltu.Atl.04_0G002540.1	166	18171.2	4.87	61.72	76.33	-0.188	17	6	C794H1221N211O260S9
Soltu.Atl.04_0G002540.2	155	17007.9	4.86	64.47	72.32	-0.26	16	6	C739H1139N197O246S9
Soltu.Atl.08_1G015250.1	693	75909.8	4.31	47.26	80.38	-0.494	117	50	C3276H5174N898O1129S22
Soltu.Atl.08_1G015250.2	570	62323.2	4.27	46.39	90.49	-0.322	102	41	C2701H4294N722O927S19
Soltu.Atl.08_2G016710.1	694	76052.9	4.31	47.76	79.7	-0.509	117	50	C3280H5179N901O1132S22
Soltu.Atl.08_2G016710.2	721	78907.3	4.32	48.14	81.17	-0.445	118	51	C3413H5388N930O1168S24
Soltu.Atl.08_3G014600.1	694	76019.8	4.3	47.46	80.82	-0.494	117	49	C3281H5180N900O1132S21
Soltu.Atl.09_0G008330.1	186	21499.5	7.01	38.44	91.67	-0.417	23	23	C958H1501N273O279S6
Soltu.Atl.09_3G009510.1	186	21499.5	7.01	38.44	91.67	-0.417	23	23	C958H1501N273O279S6
Soltu.Atl.10_0G008530.1	217	24524.7	4.86	50.6	80.09	-0.312	29	18	C1098H1671N287O330S11
Soltu.Atl.10_4G004170.1	254	28854.9	4.97	52.54	85.67	-0.249	35	24	C1293H1994N336O385S14
Soltu.Atl.03_1G004720.1	340	37431.1	8.38	52.29	60.29	-0.813	46	50	C1593H2563N481O519S21
Soltu.Atl.03_3G006860.2	182	21159.8	6.41	52.3	65.44	-0.837	27	24	C922H1432N272O282S10
Soltu.Atl.03_3G006860.3	392	43413.7	6.21	48.94	64.49	-0.611	53	47	C1869H2947N541O601S25
Soltu.Atl.03_3G006860.4	279	31238.8	5.67	50.94	66.16	-0.72	42	33	C1339H2108N398O436S15
Soltu.Atl.04_0G003790.1	322	36540.1	4.89	37.54	86.86	-0.322	48	30	C1633H2517N423O507S11
Soltu.Atl.04_0G003790.2	280	31921.7	4.94	41.68	83.18	-0.525	47	28	C1411H2182N382O446S9
Soltu.Atl.04_0G003790.3	318	36134.7	5	38.15	86.1	-0.347	47	31	C1614H2494N420O500S11
Soltu.Atl.04_0G003790.4	332	37712.1	4.77	38.85	83.64	-0.486	55	30	C1668H2566N448O529S11
Soltu.Atl.04_0G003790.5	333	37783.2	4.77	38.76	83.69	-0.479	55	30	C1671H2571N449O530S11
Soltu.Atl.04_0G003790.6	334	38121	5.09	37.76	84.91	-0.382	49	34	C1707H2630N446O523S11
Soltu.Atl.04_0G003940.1	332	37797.1	4.78	40.92	82.17	-0.537	56	31	C1670H2569N451O532S10
Soltu.Atl.03_1G004720.2	343	37672.3	8.38	53.2	59.77	-0.814	46	50	C1603H2578N484O523S21
Soltu.Atl.04_0G003940.2	332	37797.1	4.78	40.92	82.17	-0.537	56	31	C1670H2569N451O532S10
Soltu.Atl.04_0G003940.3	320	36216.2	4.64	40.81	84.03	-0.483	55	27	C1596H2456N428O516S10
Soltu.Atl.04_0G003940.4	317	35881.9	4.71	41.37	83.28	-0.502	54	28	C1580H2438N426O510S10
Soltu.Atl.04_0G006990.1	329	36360.6	6.17	47.26	67.96	-0.807	52	47	C1567H2520N454O518S11
Soltu.Atl.04_2G008020.1	329	36360.6	6.12	44.93	68.27	-0.791	52	47	C1568H2520N452O519S11
Soltu.Atl.04_4G009960.1	329	36348.6	6.17	45.92	68.27	-0.797	52	47	C1566H2520N454O518S11
Soltu.Atl.06_1G013220.1	533	58462.2	5.32	58.87	59.44	-0.74	76	61	C2489H3922N736O852S21
Soltu.Atl.06_2G024300.1	544	59570.6	5.44	58.93	61.1	-0.701	75	62	C2549H4011N747O863S20
Soltu.Atl.06_3G018210.1	502	55458.8	5.21	56.28	61.16	-0.733	76	59	C2353H3714N700O813S20
Soltu.Atl.06_3G018210.2	507	55875.2	5.21	56.2	60.75	-0.733	76	59	C2368H3738N706O821S20
Soltu.Atl.03_1G004720.3	147	17132.3	6.79	61.02	67.07	-0.85	20	19	C746H1163N221O226S9
Soltu.Atl.06_4G018080.1	502	55458.8	5.21	56.28	61.16	-0.733	76	59	C2353H3714N700O813S20
Soltu.Atl.06_4G018080.2	507	55875.2	5.21	56.2	60.75	-0.733	76	59	C2368H3738N706O821S20
Soltu.Atl.07_0G006610.1	232	26836.3	8.68	40.16	75.26	-0.719	30	33	C1199H1850N340O351S6
Soltu.Atl.07_1G008500.1	232	26836.3	8.68	40.16	75.26	-0.719	30	33	C1199H1850N340O351S6
Soltu.Atl.07_1G008500.2	232	26836.3	8.68	40.16	75.26	-0.719	30	33	C1199H1850N340O351S6
Soltu.Atl.07_1G008500.3	232	26836.3	8.68	40.16	75.26	-0.719	30	33	C1199H1850N340O351S6
Soltu.Atl.07_1G008500.4	206	23454.5	8.72	37.31	75.78	-0.709	26	29	C1032H1624N298O314S7
Soltu.Atl.07_2G007390.1	232	26836.3	8.68	40.16	75.26	-0.719	30	33	C1199H1850N340O351S6
Soltu.Atl.07_4G010390.1	232	26841.3	8.89	39.02	74.83	-0.726	30	34	C1198H1853N341O351S6
Soltu.Atl.09_0G000500.1	198	22173.7	7.62	34.05	82.32	-0.216	27	28	C982H1564N272O286S13
Soltu.Atl.03_1G004720.4	195	22185.7	5.64	60.95	70.1	-0.736	29	21	C961H1495N281O305S10
Soltu.Atl.09_0G000500.2	231	25904.8	9.16	30.57	77.32	-0.357	29	36	C1144H1817N331O330S13
Soltu.Atl.09_0G005210.1	341	39246	4.81	45.37	66.6	-0.763	58	29	C1737H2577N469O554S11
Soltu.Atl.09_2G000780.1	186	20848	6.84	33.99	77.15	-0.285	26	26	C917H1456N258O271S13
Soltu.Atl.09_2G000780.2	198	22173.7	7.62	34.05	82.32	-0.216	27	28	C982H1564N272O286S13
Soltu.Atl.09_2G000780.3	231	25904.8	9.16	30.57	77.32	-0.357	29	36	C1144H1817N331O330S13
Soltu.Atl.09_2G005010.1	341	39246	4.81	45.37	66.6	-0.763	58	29	C1737H2577N469O554S11
Soltu.Atl.09_3G003540.1	341	39206.9	4.76	44.35	66.6	-0.762	58	28	C1739H2572N466O555S10
Soltu.Atl.09_3G003540.2	341	39206.9	4.76	44.35	66.6	-0.762	58	28	C1739H2572N466O555S10
Soltu.Atl.09_3G003540.3	341	39206.9	4.76	44.35	66.6	-0.762	58	28	C1739H2572N466O555S10
Soltu.Atl.09_3G003540.4	291	33015.8	4.41	45.72	71.03	-0.648	52	16	C1453H2148N390O480S8
Soltu.Atl.03_2G005120.1	375	41462.5	7.92	48.06	59.09	-0.815	53	55	C1767H2828N532O575S23
Soltu.Atl.09_4G000510.2	231	25851.7	9.17	30.94	79.39	-0.346	29	36	C1141H1818N332O330S12
Soltu.Atl.09_4G003280.1	341	39246	4.81	45.37	66.6	-0.763	58	29	C1737H2577N469O554S11
Soltu.Atl.09_4G003280.2	291	33054.9	4.45	46.91	71.03	-0.649	52	17	C1451H2153N393O479S9
Soltu.Atl.09_4G003280.3	291	33054.9	4.45	46.91	71.03	-0.649	52	17	C1451H2153N393O479S9
Soltu.Atl.10_2G010530.1	176	20712.2	5.26	43.59	71.99	-0.655	28	20	C918H1387N249O282S9
Soltu.Atl.11_1G014220.1	524	57802.2	4.96	65.63	60.84	-0.751	80	57	C2452H3861N725O854S20
Soltu.Atl.11_1G014220.2	524	57802.2	4.96	65.63	60.84	-0.751	80	57	C2452H3861N725O854S20
Soltu.Atl.11_1G014220.3	524	57802.2	4.96	65.63	60.84	-0.751	80	57	C2452H3861N725O854S20
Soltu.Atl.11_1G015630.1	349	40368.4	4.58	49	68.14	-0.724	57	24	C1783H2660N474O574S14
Soltu.Atl.11_1G015630.2	349	40368.4	4.58	49	68.14	-0.724	57	24	C1783H2660N474O574S14
Soltu.Atl.03_2G005120.2	378	41703.7	7.92	48.92	58.62	-0.816	53	55	C1777H2843N535O579S23
Soltu.Atl.11_1G015630.3	308	35794.5	4.56	46.49	68.96	-0.696	51	23	C1589H2365N415O506S13
Soltu.Atl.11_1G015630.4	290	33791.4	4.58	47.07	67.52	-0.66	47	21	C1506H2226N392O472S13
Soltu.Atl.11_2G010440.1	524	57814.2	5	65.27	60.84	-0.759	80	58	C2453H3865N727O854S19
Soltu.Atl.11_2G010930.1	349	40368.4	4.58	49	68.14	-0.724	57	24	C1783H2660N474O574S14
Soltu.Atl.11_2G010930.2	349	40368.4	4.58	49	68.14	-0.724	57	24	C1783H2660N474O574S14
Soltu.Atl.11_2G010930.3	349	40368.4	4.58	49	68.14	-0.724	57	24	C1783H2660N474O574S14
Soltu.Atl.11_2G010930.4	349	40368.4	4.58	49	68.14	-0.724	57	24	C1783H2660N474O574S14
Soltu.Atl.11_3G016070.1	524	57814.2	5	65.27	60.84	-0.759	80	58	C2453H3865N727O854S19
Soltu.Atl.11_3G016070.2	524	57814.2	5	65.27	60.84	-0.759	80	58	C2453H3865N727O854S19
Soltu.Atl.11_3G016070.3	524	57814.2	5	65.27	60.84	-0.759	80	58	C2453H3865N727O854S19
Soltu.Atl.03_2G005120.3	380	42434.6	8.32	47.64	59.08	-0.763	51	55	C1823H2881N545O579S23
Soltu.Atl.11_3G016070.4	470	51365.8	5.04	66.72	59.74	-0.767	68	49	C2177H3426N648O767S13
Soltu.Atl.11_3G016070.5	524	57814.2	5	65.27	60.84	-0.759	80	58	C2453H3865N727O854S19
Soltu.Atl.11_3G017120.1	349	40329.4	4.54	48.35	68.14	-0.704	57	23	C1781H2655N471O574S15
Soltu.Atl.11_3G017120.2	349	40329.4	4.54	48.35	68.14	-0.704	57	23	C1781H2655N471O574S15
Soltu.Atl.11_4G004490.1	338	37272.8	6.5	55.34	80.83	-0.474	42	39	C1631H2549N485O498S11
Soltu.Atl.11_4G004490.2	338	37272.8	6.5	55.34	80.83	-0.474	42	39	C1631H2549N485O498S11
Soltu.Atl.11_4G015930.1	523	57646	4.96	64.79	60.57	-0.751	80	57	C2445H3849N723O852S20
Soltu.Atl.11_4G015930.2	523	57646	4.96	64.79	60.57	-0.751	80	57	C2445H3849N723O852S20
Soltu.Atl.11_4G015930.3	469	51197.6	5	66.19	59.45	-0.757	68	48	C2169H3410N644O765S14
Soltu.Atl.11_4G015930.5	387	42730.7	5.16	70.55	59.43	-0.775	55	41	C1825H2852N538O626S12
Soltu.Atl.03_2G005120.4	383	42675.9	8.32	48.49	58.62	-0.765	51	55	C1833H2896N548O583S23
Soltu.Atl.11_4G016640.1	264	30567.9	4.61	43.4	71.97	-0.656	44	21	C1354H2038N356O432S11
Soltu.Atl.11_4G016640.2	349	40368.4	4.58	49	68.14	-0.724	57	24	C1783H2660N474O574S14
Soltu.Atl.11_4G016640.3	349	40368.4	4.58	49	68.14	-0.724	57	24	C1783H2660N474O574S14
Soltu.Atl.11_4G016640.4	349	40368.4	4.58	49	68.14	-0.724	57	24	C1783H2660N474O574S14
Soltu.Atl.03_3G006860.1	378	41670.7	7.93	49.21	60.19	-0.799	52	54	C1775H2840N538O578S22
Soltu.Atl.03_1G005570.1	120	13559.4	4.67	30.69	100.75	-0.04	18	9	C613H944N154O185S4
Soltu.Atl.06_2G013110.4	262	28723.7	5	44.98	90.08	-0.142	34	22	C1264H2009N339O395S14
Soltu.Atl.08_1G013030.1	234	25868.4	4.65	40.49	82.91	-0.203	35	21	C1141H1797N297O359S14
Soltu.Atl.08_2G014320.1	240	26624.3	4.83	41.78	84.5	-0.198	34	22	C1177H1854N308O366S14
Soltu.Atl.08_2G014320.2	234	25865.5	4.69	41.84	86.24	-0.168	34	21	C1143H1804N298O358S13
Soltu.Atl.08_4G016050.1	234	25883.5	4.71	39.9	82.91	-0.188	34	21	C1141H1798N298O357S15
Soltu.Atl.09_3G010500.1	309	35438.7	6.41	55.04	93.72	-0.477	46	45	C1594H2542N432O468S6
Soltu.Atl.09_4G008860.1	269	30693.2	7.65	61.39	91	-0.505	39	40	C1369H2202N378O407S7
Soltu.Atl.09_4G008860.2	312	35808.2	6.88	54.23	94.07	-0.486	46	46	C1611H2573N437O472S6
Soltu.Atl.03_2G006320.1	120	13453.3	4.65	23.45	103.17	-0.014	18	9	C612H942N152O183S3
Soltu.Atl.03_3G009580.1	120	13680.6	5.27	29.79	93.42	-0.204	16	12	C623H955N159O182S3
Soltu.Atl.06_1G005990.1	230	25278.6	4.71	42.74	84.39	-0.231	33	20	C1111H1754N294O354S12
Soltu.Atl.06_1G005990.2	232	25505.9	4.71	42.93	84.91	-0.226	33	20	C1121H1771N297O357S12
Soltu.Atl.06_1G005990.3	219	23945.2	4.74	35.73	88.17	-0.097	28	17	C1058H1666N278O330S12
Soltu.Atl.06_2G013110.1	232	25520	4.85	42.74	84.96	-0.211	33	22	C1122H1777N299O353S13
Soltu.Atl.06_2G013110.2	234	25747.3	4.85	42.92	85.47	-0.206	33	22	C1132H1794N302O356S13
Soltu.Atl.06_2G013110.3	221	24099.5	4.82	37.48	90.5	-0.049	28	18	C1067H1684N280O330S12
Soltu.Atl.01_0G008460.1	564	61519.5	7.28	40.58	83.44	-0.297	60	60	C2713H4310N756O847S14
Soltu.Atl.02_2G010310.1	551	63742.3	6.13	53.63	76.72	-0.671	82	73	C2822H4418N794O846S23
Soltu.Atl.07_4G018820.1	966	107466	7.97	53.67	70.24	-0.479	107	111	C4655H7375N1345O1460S60
Soltu.Atl.08_0G008530.1	214	24439.9	7.55	46.61	70.14	-0.256	24	25	C1097H1668N290O317S14
Soltu.Atl.08_0G008740.1	549	63223.4	7.82	50.55	71.38	-0.391	66	69	C2765H4301N773O824S52
Soltu.Atl.08_1G003590.1	214	24439.9	7.55	46.61	70.14	-0.256	24	25	C1097H1668N290O317S14
Soltu.Atl.08_1G007560.1	549	63424.6	7.63	49.87	70.11	-0.414	67	69	C2769H4308N772O828S55
Soltu.Atl.08_1G007990.1	782	86836.7	5.51	50.32	73.15	-0.411	101	78	C3796H5913N1043O1202S45
Soltu.Atl.08_1G012000.1	713	80002.5	5.07	61.27	67.94	-0.607	109	82	C3477H5451N959O1133S37
Soltu.Atl.08_1G018220.1	940	106416	5.61	48.04	83.9	-0.4	129	105	C4757H7381N1269O1432S36
Soltu.Atl.08_2G007140.1	286	32867.1	9.56	54.96	70.84	-0.456	29	47	C1465H2299N421O403S19
Soltu.Atl.08_2G011450.1	782	86852.6	5.44	50.82	72.77	-0.426	102	79	C3787H5913N1045O1208S45
Soltu.Atl.02_3G006330.1	133	15041.2	4.95	54.15	68.87	0.066	14	9	C661H996N168O200S17
Soltu.Atl.08_2G013100.1	712	79590	5.04	60.76	68.17	-0.592	108	80	C3456H5419N951O1132S37
Soltu.Atl.08_2G018840.1	2090	231731	6.44	52.01	70.83	-0.623	282	265	C10047H15973N2885O3223S93
Soltu.Atl.08_3G009110.1	782	86852.6	5.44	50.82	72.77	-0.426	102	79	C3787H5913N1045O1208S45
Soltu.Atl.08_3G012370.1	712	79724.1	5.01	61.84	68.3	-0.597	109	80	C3459H5425N953O1136S37
Soltu.Atl.08_4G010900.1	782	86814.5	5.36	51.04	72.9	-0.424	104	78	C3784H5907N1043O1210S45
Soltu.Atl.08_4G014820.1	706	79080.5	5.16	61.91	66.95	-0.614	105	81	C3436H5388N950O1118S37
Soltu.Atl.08_4G014820.2	708	79268.7	5.16	62.22	66.77	-0.614	105	81	C3443H5400N952O1122S37
Soltu.Atl.08_4G014820.3	675	75809.8	5.11	62.28	65.72	-0.624	101	76	C3296H5147N911O1068S37
Soltu.Atl.09_0G009400.1	1203	135216	6.42	45.66	88.42	-0.285	133	123	C6022H9414N1644O1806S46
Soltu.Atl.09_0G009400.2	944	105983	6.17	46.9	85.23	-0.416	117	105	C4673H7369N1303O1439S36
Soltu.Atl.02_3G010270.1	551	63702.2	6.16	53.48	76.53	-0.674	82	73	C2818H4414N796O845S23
Soltu.Atl.09_0G009560.1	1294	144942	7.06	44.7	88.89	-0.256	138	136	C6452H10111N1779O1927S47
Soltu.Atl.09_2G018830.1	1054	114685	5.21	44.98	69.33	-0.626	160	120	C4935H7790N1426O1642S41
Soltu.Atl.09_2G018830.2	1054	114685	5.21	44.98	69.33	-0.626	160	120	C4935H7790N1426O1642S41
Soltu.Atl.09_2G018830.3	1054	114685	5.21	44.98	69.33	-0.626	160	120	C4935H7790N1426O1642S41
Soltu.Atl.09_3G010700.1	1374	152570	6.3	46.19	82.44	-0.397	159	147	C6699H10566N1886O2084S53
Soltu.Atl.09_3G022660.1	511	55777.1	4.49	50.29	69.67	-0.668	95	50	C2389H3740N674O831S18
Soltu.Atl.09_4G009020.1	1368	152457	6.1	45.43	81.44	-0.455	166	149	C6682H10539N1891O2093S50
Soltu.Atl.10_0G004550.1	162	18464.2	4.97	45.24	97.41	-0.283	29	21	C817H1317N211O255S9
Soltu.Atl.10_0G014440.1	615	71884.1	5.38	38.52	74.91	-0.654	99	78	C3233H4941N847O971S21
Soltu.Atl.10_0G014440.2	617	72140.4	5.38	39.05	74.67	-0.664	99	78	C3243H4957N851O975S21
Soltu.Atl.02_3G010700.1	551	63679.2	6.06	53.64	76.53	-0.674	82	72	C2815H4409N795O847S23
Soltu.Atl.10_0G017820.1	638	74603.3	5.46	40.27	76.18	-0.654	103	84	C3350H5145N885O1007S21
Soltu.Atl.11_0G003080.1	1116	130307	5.47	43.12	78.73	-0.63	178	142	C5862H9004N1562O1747S31
Soltu.Atl.11_0G003080.2	1117	130435	5.47	43.26	78.66	-0.632	178	142	C5867H9012N1564O1749S31
Soltu.Atl.11_0G003080.3	1118	130564	5.47	43.3	78.59	-0.635	178	142	C5872H9020N1566O1751S31
Soltu.Atl.11_1G005250.1	1003	116875	5.37	42.8	81.47	-0.551	159	124	C5265H8106N1384O1566S32
Soltu.Atl.11_1G005250.2	1004	117003	5.37	42.96	81.38	-0.554	159	124	C5270H8114N1386O1568S32
Soltu.Atl.11_2G004400.1	1117	130453	5.47	42.25	78.66	-0.632	178	142	C5867H9014N1564O1750S31
Soltu.Atl.11_2G004400.2	1099	128246	5.36	42.57	79.67	-0.573	174	135	C5780H8871N1521O1720S33
Soltu.Atl.11_2G004400.3	1118	130582	5.47	42.39	78.59	-0.634	178	142	C5872H9022N1566O1752S31
Soltu.Atl.11_2G004400.4	1117	130453	5.47	42.35	78.66	-0.632	178	142	C5867H9014N1564O1750S31
Soltu.Atl.02_3G010700.2	408	46597.3	5.5	57.18	74.49	-0.676	64	49	C2041H3191N585O633S17
Soltu.Atl.11_2G011930.1	1112	130595	5.45	42.14	78.67	-0.676	180	146	C5894H9053N1547O1755S29
Soltu.Atl.11_2G011930.2	1115	130865	5.45	41.76	78.64	-0.674	180	146	C5905H9071N1551O1759S29
Soltu.Atl.11_2G011930.3	1112	130595	5.45	42.14	78.67	-0.676	180	146	C5894H9053N1547O1755S29
Soltu.Atl.11_2G011930.4	1113	130723	5.45	42.28	78.6	-0.678	180	146	C5899H9061N1549O1757S29
Soltu.Atl.11_2G011930.5	1111	130467	5.45	41.99	78.74	-0.673	180	146	C5889H9045N1545O1753S29
Soltu.Atl.11_2G011930.6	1114	130737	5.45	41.62	78.71	-0.671	180	146	C5900H9063N1549O1757S29
Soltu.Atl.11_2G011930.7	1115	130865	5.45	41.76	78.64	-0.674	180	146	C5905H9071N1551O1759S29
Soltu.Atl.11_3G013690.1	534	58979.6	6.14	41.19	85.58	-0.301	62	53	C2625H4131N711O811S11
Soltu.Atl.11_3G018470.1	1115	130920	5.43	41.33	79.16	-0.663	180	146	C5913H9084N1546O1760S29
Soltu.Atl.11_3G018470.2	1112	130650	5.43	41.7	79.19	-0.665	180	146	C5902H9066N1542O1756S29
Soltu.Atl.02_3G019770.1	534	58949.6	6.14	41.42	85.04	-0.306	62	53	C2625H4129N709O811S11
Soltu.Atl.11_3G018470.3	1115	130920	5.43	41.33	79.16	-0.663	180	146	C5913H9084N1546O1760S29
Soltu.Atl.11_3G018470.4	1111	130522	5.43	41.56	79.26	-0.663	180	146	C5897H9058N1540O1754S29
Soltu.Atl.11_3G018470.5	1112	130650	5.43	41.7	79.19	-0.665	180	146	C5902H9066N1542O1756S29
Soltu.Atl.11_3G018470.6	1116	131048	5.43	41.47	79.09	-0.666	180	146	C5918H9092N1548O1762S29
Soltu.Atl.11_3G018470.7	1114	130792	5.43	41.18	79.23	-0.661	180	146	C5908H9076N1544O1758S29
Soltu.Atl.11_4G006440.1	1086	126663	5.61	45.1	79.74	-0.631	170	140	C5698H8776N1524O1694S29
Soltu.Atl.11_4G006440.2	964	113194	5.61	44.98	80.93	-0.653	158	130	C5086H7850N1364O1514S27
Soltu.Atl.11_4G006440.3	1084	126407	5.61	44.91	79.89	-0.626	170	140	C5688H8760N1520O1690S29
Soltu.Atl.11_4G006440.4	1085	126535	5.61	45.05	79.82	-0.629	170	140	C5693H8768N1522O1692S29
Soltu.Atl.11_4G013990.1	534	58965.6	6.14	42.3	84.85	-0.311	62	53	C2625H4129N709O812S11
Soltu.Atl.02_3G019770.2	534	58949.6	6.14	41.42	85.04	-0.306	62	53	C2625H4129N709O811S11
Soltu.Atl.12_0G000950.1	631	70948.1	4.7	68	67.67	-0.501	101	58	C3066H4739N843O1006S45
Soltu.Atl.12_1G003520.1	445	50251.2	5.02	48.87	73.8	-0.725	74	52	C2192H3457N607O714S16
Soltu.Atl.12_1G003530.1	134	14891.2	4.89	37.22	81.27	-0.257	19	13	C659H1046N168O203S10
Soltu.Atl.12_2G004520.1	630	70768	4.74	68.22	67.3	-0.485	97	56	C3064H4723N841O997S46
Soltu.Atl.12_2G004520.2	635	71241.6	4.74	69.39	68	-0.467	97	56	C3084H4758N846O1003S47
Soltu.Atl.12_2G010000.1	483	54206.4	5.83	45.82	75.01	-0.556	68	59	C2387H3763N651O745S22
Soltu.Atl.12_3G003650.1	626	70526.7	4.68	69.49	66.79	-0.505	99	56	C3050H4704N836O998S46
Soltu.Atl.12_3G008120.1	483	54259.5	5.83	45.99	76.21	-0.546	68	59	C2391H3770N652O744S22
Soltu.Atl.12_3G008120.2	415	46553.5	5.71	49.52	74.65	-0.571	59	49	C2041H3215N563O644S19
Soltu.Atl.12_3G008120.3	471	52929.1	6.01	47.33	76.71	-0.531	64	57	C2333H3683N637O723S22
Soltu.Atl.02_3G019770.3	484	53267.4	5.78	43.31	87.17	-0.22	56	45	C2365H3741N633O736S14
Soltu.Atl.02_3G019960.1	1942	215082	6.08	52.84	72.01	-0.618	270	244	C9296H14852N2678O3010S87
Soltu.Atl.03_1G008490.1	1091	122673	5.46	53.52	77.59	-0.42	155	128	C5366H8438N1484O1678S65
Soltu.Atl.01_1G015470.1	564	61570.5	7.3	39.75	82.75	-0.314	60	60	C2714H4307N759O847S14
Soltu.Atl.03_1G008490.2	1045	117413	5.33	54.29	78.49	-0.383	149	119	C5148H8080N1408O1606S63
Soltu.Atl.03_1G022070.1	2468	276382	6.25	45.91	80.07	-0.468	325	294	C12032H19114N3458O3772S119
Soltu.Atl.03_1G022070.2	2453	274669	6.22	45.69	80.04	-0.469	324	292	C11951H18989N3437O3754S118
Soltu.Atl.03_2G008310.1	1091	122520	5.47	53.93	77.41	-0.419	155	129	C5353H8435N1481O1679S66
Soltu.Atl.03_2G008310.2	1091	122520	5.47	53.93	77.41	-0.419	155	129	C5353H8435N1481O1679S66
Soltu.Atl.03_2G019930.1	1579	178040	5.8	47.15	80.05	-0.566	242	203	C7722H12300N2226O2467S70
Soltu.Atl.03_2G019930.2	1582	178326	5.8	46.98	80.27	-0.561	242	203	C7735H12323N2229O2471S70
Soltu.Atl.03_3G012030.1	560	63222.2	5.57	58.68	76.43	-0.491	77	63	C2756H4325N771O871S32
Soltu.Atl.03_3G026340.1	2491	278872	6.31	45.68	80.28	-0.47	327	299	C12135H19287N3495O3807S119
Soltu.Atl.03_3G026340.2	2506	280585	6.35	45.9	80.31	-0.469	328	301	C12216H19412N3516O3825S120
Soltu.Atl.01_1G025790.1	366	41706.1	6.25	41.13	75.93	-0.435	46	41	C1859H2865N501O562S15
Soltu.Atl.03_4G005750.1	1091	122474	5.4	54.33	77.86	-0.411	155	127	C5352H8429N1479O1679S66
Soltu.Atl.03_4G018530.1	2478	277104	6.29	46.25	79.99	-0.465	324	295	C12055H19165N3469O3787S119
Soltu.Atl.03_4G018530.2	2463	275391	6.26	46.03	79.96	-0.466	323	293	C11974H19040N3448O3769S118
Soltu.Atl.04_0G006370.1	367	41985.6	6.03	37.45	80.49	-0.407	48	41	C1879H2898N498O565S15
Soltu.Atl.04_0G006370.2	259	29460.3	5.63	33.01	76.49	-0.386	34	29	C1309H2025N345O403S13
Soltu.Atl.04_1G011250.1	369	42024.5	5.88	35.72	79	-0.423	49	41	C1872H2895N499O572S15
Soltu.Atl.04_1G011250.2	259	29490.3	5.49	33.33	75.37	-0.415	35	29	C1309H2023N345O405S13
Soltu.Atl.04_1G011450.1	401	45840.8	5.94	40.6	77.08	-0.483	54	46	C2041H3151N551O618S17
Soltu.Atl.04_1G014230.1	1170	128254	8.17	55.9	63.74	-0.657	139	146	C5516H8736N1608O1827S45
Soltu.Atl.04_1G014230.2	924	101397	8	53.33	69.95	-0.559	110	114	C4399H6972N1254O1432S33
Soltu.Atl.01_2G018850.1	335	36750.2	8.22	38.08	80.3	-0.435	36	38	C1612H2555N459O510S7
Soltu.Atl.04_2G008510.1	573	63668.4	6.93	48.58	84.71	-0.217	60	58	C2807H4416N788O848S28
Soltu.Atl.04_2G013320.1	1170	128368	8.23	58.24	62.98	-0.668	140	148	C5512H8735N1615O1825S48
Soltu.Atl.04_3G009910.1	573	63725.5	6.81	47.61	84.71	-0.2	59	56	C2811H4411N789O846S29
Soltu.Atl.04_3G009910.2	336	37709.8	6.93	44.07	79.76	-0.302	36	35	C1668H2597N465O500S17
Soltu.Atl.04_3G014790.1	1170	128306	8.16	57.12	62.82	-0.676	140	147	C5508H8720N1614O1830S46
Soltu.Atl.04_4G014840.1	1170	128217	8.17	55.06	64.23	-0.655	140	147	C5514H8737N1607O1827S45
Soltu.Atl.05_1G020080.1	1485	164804	8.52	43.79	77.05	-0.539	189	204	C7193H11515N2071O2246S58
Soltu.Atl.05_1G021620.1	1119	131110	5.59	42.31	79.42	-0.645	178	145	C5911H9082N1574O1749S29
Soltu.Atl.05_2G019810.1	1010	111225	6.05	48.69	74.59	-0.598	147	134	C4795H7720N1384O1574S40
Soltu.Atl.05_2G021510.1	1119	131092	5.57	42.17	79.33	-0.643	178	145	C5912H9080N1572O1749S29
Soltu.Atl.01_2G031740.1	366	41676.1	6.25	39.69	75.93	-0.434	46	41	C1858H2863N501O561S15
Soltu.Atl.05_2G021510.2	1131	132349	5.59	42.89	79.69	-0.623	179	145	C5965H9165N1585O1765S32
Soltu.Atl.05_3G021660.1	994	117184	5.64	42.82	81.07	-0.665	162	132	C5279H8125N1411O1560S27
Soltu.Atl.05_4G019260.1	1462	162471	8.53	46.26	76.93	-0.535	185	200	C7094H11349N2039O2215S57
Soltu.Atl.05_4G020630.1	1119	131110	5.59	42.31	79.42	-0.645	178	145	C5911H9082N1574O1749S29
Soltu.Atl.06_0G003980.1	225	25635.7	9.4	38.37	98.67	-0.324	26	36	C1146H1846N332O323S6
Soltu.Atl.06_0G004040.1	225	25635.7	9.4	38.37	98.67	-0.324	26	36	C1146H1846N332O323S6
Soltu.Atl.06_1G010380.1	1638	185549	5.46	52.91	75.5	-0.695	268	205	C8036H12686N2328O2593S67
Soltu.Atl.06_1G012840.1	1091	127537	5.68	39.92	80.49	-0.608	174	147	C5723H8848N1530O1704S37
Soltu.Atl.06_1G012840.2	1089	127368	5.68	39.62	80.54	-0.61	174	147	C5715H8836N1528O1702S37
Soltu.Atl.06_1G012940.1	875	98448.8	5.47	49.21	78.23	-0.433	118	95	C4376H6766N1174O1350S32
Soltu.Atl.01_3G015800.1	529	57611.9	6.64	40.69	82.53	-0.323	59	56	C2541H4033N705O798S12
Soltu.Atl.06_2G004990.1	219	25310.2	9.39	43.79	101.42	-0.366	25	34	C1135H1819N327O319S5
Soltu.Atl.06_2G020830.1	1638	185186	5.49	52.02	75.74	-0.672	265	204	C8025H12669N2315O2587S69
Soltu.Atl.06_2G020830.2	1519	171547	5.57	52.73	75.39	-0.683	245	196	C7428H11769N2151O2401S60
Soltu.Atl.06_2G020830.3	1623	183668	5.53	51.92	75.84	-0.659	261	203	C7972H12573N2291O2561S68
Soltu.Atl.06_2G023910.1	1171	136415	5.7	38.54	83.14	-0.482	178	151	C6150H9492N1620O1807S43
Soltu.Atl.06_2G024010.1	875	98448.8	5.47	49.36	78.23	-0.433	118	95	C4376H6766N1174O1350S32
Soltu.Atl.06_3G005470.1	202	23310.9	9.21	41.75	97.87	-0.361	24	31	C1048H1668N296O296S5
Soltu.Atl.06_3G014780.1	1638	185186	5.49	52.02	75.74	-0.672	265	204	C8025H12669N2315O2587S69
Soltu.Atl.06_3G017810.1	1089	127402	5.68	39.62	80.18	-0.611	174	147	C5718H8834N1528O1702S37
Soltu.Atl.06_3G017810.2	1091	127571	5.68	39.92	80.13	-0.61	174	147	C5726H8846N1530O1704S37
Soltu.Atl.01_3G027600.1	366	41706.1	6.25	41.13	75.93	-0.435	46	41	C1859H2865N501O562S15
Soltu.Atl.06_3G017920.1	875	98432.8	5.47	48.99	78.34	-0.43	118	95	C4376H6766N1174O1349S32
Soltu.Atl.06_4G014460.1	1638	185529	5.46	52.68	76.04	-0.687	267	205	C8039H12690N2326O2591S67
Soltu.Atl.06_4G014460.2	1623	184012	5.5	52.58	76.14	-0.674	263	204	C7986H12594N2302O2565S66
Soltu.Atl.06_4G017760.1	1111	129628	5.78	39.29	81.14	-0.578	173	149	C5820H9003N1553O1728S39
Soltu.Atl.06_4G017760.2	1091	127599	5.81	39.9	80.84	-0.602	171	148	C5734H8862N1532O1699S36
Soltu.Atl.06_4G017860.1	721	81446.2	5.62	45.24	79.92	-0.372	96	78	C3637H5610N966O1101S30
Soltu.Atl.07_0G000780.1	931	101963	9.39	36.83	73.17	-0.601	99	135	C4409H7144N1310O1392S37
Soltu.Atl.07_0G000780.2	748	82354	9.46	38.33	71.5	-0.693	82	115	C3557H5771N1065O1129S26
Soltu.Atl.07_0G000780.3	938	102759	9.51	35.99	74.18	-0.564	92	134	C4449H7222N1320O1394S39
Soltu.Atl.07_1G000490.1	948	103649	9.43	37.93	77.72	-0.525	98	136	C4505H7317N1323O1407S35
Soltu.Atl.01_4G029330.1	366	41692.1	6.24	41.13	75.93	-0.435	46	41	C1858H2863N501O562S15
Soltu.Atl.07_1G001980.1	1488	167268	6.74	47.05	82.55	-0.365	173	167	C7372H11610N2074O2241S66
Soltu.Atl.07_1G001980.2	1501	168636	6.9	47.59	82.42	-0.362	173	169	C7435H11711N2091O2256S67
Soltu.Atl.07_1G015300.1	656	71985.7	9.09	49.17	76.42	-0.445	64	85	C3137H5024N902O976S31
Soltu.Atl.07_1G015620.1	966	107440	7.98	54.31	70.45	-0.476	107	111	C4655H7377N1343O1460S60
Soltu.Atl.07_1G017570.1	801	89020.2	4.97	33.87	79.75	-0.367	118	81	C3946H6128N1056O1231S30
Soltu.Atl.07_2G000490.1	931	101868	9.48	38.02	73.9	-0.586	96	136	C4408H7155N1309O1389S36
Soltu.Atl.07_2G002010.1	1452	162994	7.08	46.13	80.37	-0.401	170	168	C7168H11299N2029O2190S64
Soltu.Atl.07_2G002010.2	1439	161625	6.88	45.56	80.48	-0.404	170	166	C7105H11198N2012O2175S63
Soltu.Atl.07_2G013620.1	658	72144.7	9.07	48.13	75.88	-0.474	65	85	C3145H5029N905O981S29
Soltu.Atl.07_2G013940.1	966	107466	7.97	53.67	70.24	-0.479	107	111	C4655H7375N1345O1460S60
Soltu.Atl.02_1G009110.1	551	63679.2	6.06	53.64	76.53	-0.674	82	72	C2815H4409N795O847S23
Soltu.Atl.07_2G016050.1	801	89033.2	4.95	34.31	79.51	-0.372	119	81	C3947H6127N1055O1232S30
Soltu.Atl.07_3G000500.1	873	95370.9	9.31	34.98	74.11	-0.571	91	122	C4121H6673N1223O1304S36
Soltu.Atl.07_3G002220.1	1459	163768	7.34	45.96	80.32	-0.398	170	170	C7204H11358N2040O2198S64
Soltu.Atl.07_3G002220.2	1439	161625	6.88	45.56	80.48	-0.404	170	166	C7105H11198N2012O2175S63
Soltu.Atl.07_3G017090.1	658	72293.1	9.13	49.07	75.74	-0.478	65	87	C3152H5049N907O980S30
Soltu.Atl.07_3G017430.1	966	107501	7.84	53.21	71.45	-0.464	107	110	C4658H7385N1343O1461S60
Soltu.Atl.07_3G019260.1	801	89016.3	4.99	34.5	79.88	-0.362	117	81	C3948H6132N1056O1229S30
Soltu.Atl.07_4G001160.1	1489	167259	7.49	47.6	81.97	-0.377	170	171	C7367H11623N2079O2237S67
Soltu.Atl.07_4G001160.2	1476	165890	7.2	47.06	82.09	-0.38	170	169	C7304H11522N2062O2222S66
Soltu.Atl.07_4G018490.1	698	76415.6	9.28	50.84	73.5	-0.524	68	95	C3321H5323N975O1032S31

## Sheet: C88
Table S2. The information of potato deubiquitinase (C88)
GeneID	aa	weight	pI	Instability Index	Aliphatic	GRAVY	negatively	positively	Formula
C88_C01H1G017870.1	515	58510	6.29	53.11	81.38	-0.55	61	54	C2582H4048N734O787S17
C88_C03H2G065800.3	461	51523.8	6.51	60.92	83.51	-0.444	53	50	C2271H3619N631O693S21
C88_C03H2G065800.4	516	57780	6.89	56.93	86.34	-0.411	60	59	C2547H4074N710O775S23
C88_C03H2G065800.5	459	51195.3	6.37	61.68	82.18	-0.468	53	49	C2251H3587N627O693S21
C88_C03H3G101370.1	478	53717.4	8.47	53.46	85.86	-0.428	52	56	C2374H3792N664O717S19
C88_C03H3G101370.2	516	57737	6.68	57.44	87.46	-0.379	59	57	C2547H4073N707O775S23
C88_C03H4G135820.1	516	57737	6.68	57.44	87.46	-0.379	59	57	C2547H4073N707O775S23
C88_C04H1G011710.1	248	27516.3	6.29	51.44	80.56	-0.196	24	20	C1216H1891N331O368S15
C88_C04H1G011710.2	269	29873.8	6.16	52.1	78.62	-0.25	27	22	C1319H2052N356O406S15
C88_C04H1G029040.1	312	34721.9	6.31	40.37	89.29	-0.229	33	29	C1530H2442N428O457S18
C88_C04H2G046260.1	237	26033.4	5.37	56.32	81.01	-0.172	25	15	C1147H1780N306O360S13
C88_C01H2G065620.1	515	58597.1	6.26	51.74	80.99	-0.565	61	53	C2588H4049N735O787S17
C88_C04H2G046260.2	237	26033.4	5.37	56.32	81.01	-0.172	25	15	C1147H1780N306O360S13
C88_C04H2G065510.1	352	39292.2	6.68	45.05	91.05	-0.241	37	35	C1734H2781N483O518S19
C88_C04H3G096160.1	311	34592.8	6.46	39.84	89.58	-0.219	32	29	C1525H2435N427O454S18
C88_C04H3G096160.2	259	29175.5	6.05	36.49	91.35	-0.248	29	24	C1288H2050N358O386S14
C88_C04H3G096160.3	312	34721.9	6.31	40.37	89.29	-0.229	33	29	C1530H2442N428O457S18
C88_C04H4G112070.1	258	28752.5	6.24	54	76.71	-0.29	26	22	C1265H1972N344O392S15
C88_C04H4G112070.2	269	29915.9	6.16	52.73	79	-0.244	27	22	C1320H2054N358O406S15
C88_C04H4G112070.3	237	26090.4	5.25	54.28	81.43	-0.165	26	15	C1149H1783N307O361S13
C88_C04H4G128620.1	312	34721.9	6.31	40.37	89.29	-0.229	33	29	C1530H2442N428O457S18
C88_C05H1G022510.1	249	27466.2	4.83	32.84	97.39	-0.028	32	17	C1223H1917N323O375S10
C88_C01H3G112380.1	515	58484	6.32	53.05	81.38	-0.555	61	54	C2579H4046N736O786S17
C88_C05H1G022510.2	285	31189.4	4.81	32.01	98.14	-0.031	36	21	C1382H2190N370O430S10
C88_C05H2G048620.1	285	31315.5	4.78	30.71	98.14	-0.066	38	22	C1388H2200N372O433S9
C88_C05H3G074880.1	285	31315.5	4.78	30.71	98.14	-0.066	38	22	C1388H2200N372O433S9
C88_C05H3G074880.2	245	26867.5	4.81	32.89	97.39	0.074	31	15	C1196H1867N315O368S10
C88_C06H1G022750.1	340	37625.4	6.01	55.2	83.76	-0.36	40	34	C1626H2617N473O522S15
C88_C06H1G027490.1	367	40783.8	4.99	43.31	77.63	-0.417	47	31	C1807H2794N478O570S14
C88_C06H2G055720.1	368	40758.5	6.01	49.73	91.44	-0.126	39	33	C1773H2844N504O550S23
C88_C06H2G055720.2	369	40886.6	6.01	50.15	91.19	-0.135	39	33	C1778H2852N506O552S23
C88_C06H2G059940.1	367	40783.8	4.99	43.31	77.63	-0.417	47	31	C1807H2794N478O570S14
C88_C06H3G089170.1	368	40818.6	6.01	50.14	91.44	-0.136	39	33	C1779H2848N504O551S22
C88_C01H4G159040.1	515	58484	6.32	53.05	81.38	-0.555	61	54	C2579H4046N736O786S17
C88_C06H3G089170.2	369	40946.7	6.01	50.56	91.19	-0.146	39	33	C1784H2856N506O553S22
C88_C06H3G093310.1	367	40783.8	4.99	43.31	77.63	-0.417	47	31	C1807H2794N478O570S14
C88_C06H4G121080.1	281	32554.2	6.63	48.62	87.37	-0.515	42	41	C1433H2291N413O429S12
C88_C06H4G125440.1	367	40783.8	4.99	43.31	77.63	-0.417	47	31	C1807H2794N478O570S14
C88_C07H1G026020.1	149	16817.1	6.4	45.38	75.3	-0.274	15	14	C752H1158N196O228S7
C88_C07H2G053200.1	311	34758.5	6.26	48.15	91.86	-0.182	33	28	C1547H2425N423O466S11
C88_C07H3G079990.1	271	30333.6	5.8	36.63	91.77	-0.122	28	20	C1354H2109N357O408S13
C88_C07H4G105910.1	311	34758.5	6.26	48.15	91.86	-0.182	33	28	C1547H2425N423O466S11
C88_C09H1G030140.1	338	38716	4.78	53.94	87.96	-0.343	47	31	C1712H2692N458O528S18
C88_C09H2G060650.1	338	38732	4.78	53.94	87.66	-0.351	47	31	C1712H2692N458O529S18
C88_C03H1G030990.1	516	57737	6.68	57.44	87.46	-0.379	59	57	C2547H4073N707O775S23
C88_C09H3G089050.1	338	38689	4.78	55.77	87.96	-0.335	47	31	C1711H2691N457O528S18
C88_C09H4G118020.1	338	38732	4.78	53.94	87.66	-0.351	47	31	C1712H2692N458O529S18
C88_C10H1G000710.1	311	34765.5	6.22	42.91	90.03	-0.214	34	29	C1545H2426N424O467S11
C88_C10H2G029240.1	270	29898.1	6.17	45.87	96.81	-0.118	29	24	C1335H2108N364O399S8
C88_C10H2G029240.2	311	34765.5	6.22	42.91	90.03	-0.214	34	29	C1545H2426N424O467S11
C88_C10H3G058630.1	270	29898.1	6.17	45.87	96.81	-0.118	29	24	C1335H2108N364O399S8
C88_C10H3G058630.2	311	34765.5	6.22	42.91	90.03	-0.214	34	29	C1545H2426N424O467S11
C88_C10H4G087490.1	311	34765.5	6.22	42.91	90.03	-0.214	34	29	C1545H2426N424O467S11
C88_C11H1G010080.1	367	40821.9	4.94	42.74	77.08	-0.408	48	31	C1810H2796N478O568S15
C88_C11H1G010680.1	285	31315.4	4.81	30.46	99.51	-0.059	38	22	C1392H2200N372O434S7
C88_C03H1G030990.2	478	53717.4	8.47	53.46	85.86	-0.428	52	56	C2374H3792N664O717S19
C88_C11H2G036110.1	376	41857.1	4.89	43.64	78.59	-0.365	49	31	C1861H2870N488O581S15
C88_C11H2G036110.2	346	38633.5	5.07	39.86	79.77	-0.347	43	28	C1723H2646N454O531S13
C88_C11H2G036110.3	367	40849.9	4.94	42.74	77.6	-0.401	48	31	C1812H2800N478O568S15
C88_C11H2G036700.1	270	29788.8	5.45	33.84	92.74	-0.045	31	20	C1320H2069N357O404S12
C88_C11H2G036700.2	285	31343.5	4.82	30.22	99.86	-0.051	38	22	C1394H2204N372O434S7
C88_C11H3G059910.1	367	40821.9	4.94	42.74	77.08	-0.408	48	31	C1810H2796N478O568S15
C88_C11H3G060480.1	285	31343.5	4.82	30.22	99.86	-0.051	38	22	C1394H2204N372O434S7
C88_C11H4G084840.1	376	41859.1	4.89	43.12	78.09	-0.365	49	31	C1860H2868N488O580S16
C88_C11H4G084840.2	367	40852	4.94	42.21	77.08	-0.401	48	31	C1811H2798N478O567S16
C88_C11H4G085470.1	270	29788.8	5.45	33.84	92.74	-0.045	31	20	C1320H2069N357O404S12
C88_C03H1G030990.3	459	51152.3	6.24	62.26	83.44	-0.432	52	47	C2251H3586N624O693S21
C88_C11H4G085470.2	285	31343.5	4.82	30.22	99.86	-0.051	38	22	C1394H2204N372O434S7
C88_C12H1G002070.2	338	38788.2	4.74	57.65	86.24	-0.35	48	33	C1719H2696N458O527S18
C88_C12H1G002070.3	337	38689	4.74	57.79	85.64	-0.364	48	33	C1714H2687N457O526S18
C88_C12H2G030630.1	337	38705	4.74	57.79	85.34	-0.371	48	33	C1714H2687N457O527S18
C88_C12H2G030630.3	338	38804.2	4.74	57.65	85.95	-0.358	48	33	C1719H2696N458O528S18
C88_C12H3G059020.1	325	37300.4	4.65	55.29	86.09	-0.356	48	31	C1653H2586N438O510S17
C88_C12H3G059020.2	337	38689	4.74	57.79	85.64	-0.364	48	33	C1714H2687N457O526S18
C88_C12H3G059020.5	338	38788.2	4.74	57.65	86.24	-0.35	48	33	C1719H2696N458O527S18
C88_C12H4G087280.1	338	38804.2	4.74	57.65	85.95	-0.358	48	33	C1719H2696N458O528S18
C88_C03H2G065800.1	516	57780	6.89	56.93	86.34	-0.411	60	59	C2547H4074N710O775S23
C88_C03H2G065800.2	461	51523.8	6.51	60.92	83.51	-0.444	53	50	C2271H3619N631O693S21
C88_C08H1G021780.1	650	71142.7	4.26	44.18	84.02	-0.375	113	44	C3088H4856N824O1059S21
C88_C08H1G021780.2	721	78907.3	4.32	48.14	81.17	-0.445	118	51	C3413H5388N930O1168S24
C88_C08H1G021780.3	694	76052.9	4.31	47.76	79.7	-0.509	117	50	C3280H5179N901O1132S22
C88_C08H2G049290.1	721	78874.2	4.31	47.84	82.25	-0.431	118	50	C3414H5389N929O1168S23
C88_C08H2G049290.2	694	76019.8	4.3	47.46	80.82	-0.494	117	49	C3281H5180N900O1132S21
C88_C08H3G075470.1	721	78907.3	4.32	48.14	81.17	-0.445	118	51	C3413H5388N930O1168S24
C88_C08H3G075470.2	694	76052.9	4.31	47.76	79.7	-0.509	117	50	C3280H5179N901O1132S22
C88_C08H3G075470.3	650	71142.7	4.26	44.18	84.02	-0.375	113	44	C3088H4856N824O1059S21
C88_C08H4G101840.1	694	76052.9	4.31	47.76	79.7	-0.509	117	50	C3280H5179N901O1132S22
C88_C09H1G013740.1	186	21499.5	7.01	38.44	91.67	-0.417	23	23	C958H1501N273O279S6
C88_C09H2G042440.1	186	21499.5	7.01	38.44	91.67	-0.417	23	23	C958H1501N273O279S6
C88_C09H3G071930.1	186	21458.4	6.29	38.04	91.67	-0.412	24	22	C956H1494N270O281S6
C88_C09H4G101440.1	186	21499.5	7.01	38.44	91.67	-0.417	23	23	C958H1501N273O279S6
C88_C10H1G018620.1	271	30174.7	4.5	46.86	77.05	-0.381	42	20	C1333H2035N353O424S12
C88_C10H2G048020.1	271	30174.7	4.5	46.86	77.05	-0.381	42	20	C1333H2035N353O424S12
C88_C10H3G076940.1	271	30174.7	4.5	46.86	77.05	-0.381	42	20	C1333H2035N353O424S12
C88_C10H4G105470.1	271	30174.7	4.5	46.86	77.05	-0.381	42	20	C1333H2035N353O424S12
C88_C01H1G029250.1	308	34126.7	8.88	54.6	71.88	-0.317	26	34	C1498H2332N430O449S18
C88_C03H2G040650.3	378	41703.7	7.92	48.92	58.62	-0.816	53	55	C1777H2843N535O579S23
C88_C09H1G006030.7	341	39206.9	4.76	44.35	66.6	-0.762	58	28	C1739H2572N466O555S10
C88_C09H2G030910.1	198	22385.7	8.57	41.2	76.92	-0.34	27	30	C984H1564N282O289S13
C88_C09H2G030910.2	186	20893	7.62	37.94	77.15	-0.291	26	27	C917H1459N261O271S13
C88_C09H2G030910.4	231	25949.9	9.26	33.75	77.32	-0.361	29	37	C1144H1820N334O330S13
C88_C09H2G035580.1	341	39246	4.81	45.37	66.6	-0.763	58	29	C1737H2577N469O554S11
C88_C09H2G035580.2	341	39246	4.81	45.37	66.6	-0.763	58	29	C1737H2577N469O554S11
C88_C09H2G035580.3	276	31366.8	4.45	48.25	63.59	-0.822	52	17	C1363H2019N377O462S9
C88_C09H2G035580.4	341	39246	4.81	45.37	66.6	-0.763	58	29	C1737H2577N469O554S11
C88_C09H3G061670.1	186	20893	7.62	37.94	77.15	-0.291	26	27	C917H1459N261O271S13
C88_C09H3G061670.2	231	25949.9	9.26	33.75	77.32	-0.361	29	37	C1144H1820N334O330S13
C88_C03H2G040650.4	375	41462.5	7.92	48.06	59.09	-0.815	53	55	C1767H2828N532O575S23
C88_C09H3G061670.3	198	22385.7	8.57	41.2	76.92	-0.34	27	30	C984H1564N282O289S13
C88_C09H3G066390.1	341	39248	4.84	43.79	66.6	-0.765	57	29	C1741H2579N469O553S10
C88_C09H3G066390.2	341	39248	4.84	43.79	66.6	-0.765	57	29	C1741H2579N469O553S10
C88_C09H3G066390.3	341	39248	4.84	43.79	66.6	-0.765	57	29	C1741H2579N469O553S10
C88_C09H3G066390.4	341	39248	4.84	43.79	66.6	-0.765	57	29	C1741H2579N469O553S10
C88_C09H3G066390.5	341	39248	4.84	43.79	66.6	-0.765	57	29	C1741H2579N469O553S10
C88_C09H4G089860.2	231	25851.7	9.17	30.94	79.39	-0.346	29	36	C1141H1818N332O330S12
C88_C09H4G094520.1	341	39248	4.84	43.79	66.6	-0.765	57	29	C1741H2579N469O553S10
C88_C09H4G094520.2	341	39248	4.84	43.79	66.6	-0.765	57	29	C1741H2579N469O553S10
C88_C09H4G094520.3	341	39248	4.84	43.79	66.6	-0.765	57	29	C1741H2579N469O553S10
C88_C03H3G075840.1	378	41729.8	7.92	49.28	59.66	-0.804	53	55	C1780H2849N535O578S23
C88_C09H4G094520.4	341	39248	4.84	43.79	66.6	-0.765	57	29	C1741H2579N469O553S10
C88_C09H4G094520.5	341	39248	4.84	43.79	66.6	-0.765	57	29	C1741H2579N469O553S10
C88_C10H3G080630.1	176	20712.2	5.26	43.59	71.99	-0.655	28	20	C918H1387N249O282S9
C88_C11H1G006080.2	338	37317.8	6.36	55.37	80.83	-0.475	43	39	C1633H2552N484O500S11
C88_C11H1G020730.1	422	46603.2	5.3	67.26	64.67	-0.724	58	46	C1993H3144N590O678S12
C88_C11H1G020730.10	524	57800.2	5.11	66.68	61.22	-0.755	79	59	C2452H3871N731O850S19
C88_C11H1G020730.2	523	57671.1	5.14	66.79	61.34	-0.75	78	59	C2447H3864N730O847S19
C88_C11H1G020730.3	523	57671.1	5.14	66.79	61.34	-0.75	78	59	C2447H3864N730O847S19
C88_C11H1G020730.4	524	57800.2	5.11	66.68	61.22	-0.755	79	59	C2452H3871N731O850S19
C88_C11H1G020730.5	524	57800.2	5.11	66.68	61.22	-0.755	79	59	C2452H3871N731O850S19
C88_C03H3G075840.2	378	41729.8	7.92	49.28	59.66	-0.804	53	55	C1780H2849N535O578S23
C88_C11H1G020730.6	524	57800.2	5.11	66.68	61.22	-0.755	79	59	C2452H3871N731O850S19
C88_C11H1G020730.7	422	46603.2	5.3	67.26	64.67	-0.724	58	46	C1993H3144N590O678S12
C88_C11H1G020730.8	422	46603.2	5.3	67.26	64.67	-0.724	58	46	C1993H3144N590O678S12
C88_C11H1G020730.9	422	46603.2	5.3	67.26	64.67	-0.724	58	46	C1993H3144N590O678S12
C88_C11H1G021960.1	264	30581.9	4.61	42.1	71.97	-0.656	44	21	C1355H2040N356O432S11
C88_C11H1G021960.2	349	40329.4	4.54	48.35	68.14	-0.704	57	23	C1781H2655N471O574S15
C88_C11H1G021960.3	349	40329.4	4.54	48.35	68.14	-0.704	57	23	C1781H2655N471O574S15
C88_C11H1G021960.4	349	40329.4	4.54	48.35	68.14	-0.704	57	23	C1781H2655N471O574S15
C88_C11H1G021960.5	349	40329.4	4.54	48.35	68.14	-0.704	57	23	C1781H2655N471O574S15
C88_C11H2G031670.1	338	37330.8	6.36	55.37	80.83	-0.483	43	39	C1633H2551N485O500S11
C88_C03H3G075840.3	326	36451.9	7.22	48.67	60.18	-0.841	47	47	C1564H2481N467O501S19
C88_C11H2G031670.2	338	37330.8	6.36	55.37	80.83	-0.483	43	39	C1633H2551N485O500S11
C88_C11H2G031670.3	338	37330.8	6.36	55.37	80.83	-0.483	43	39	C1633H2551N485O500S11
C88_C11H2G046570.1	524	57814.2	5	65.27	60.84	-0.759	80	58	C2453H3865N727O854S19
C88_C11H2G046570.2	524	57814.2	5	65.27	60.84	-0.759	80	58	C2453H3865N727O854S19
C88_C11H2G046570.3	524	57814.2	5	65.27	60.84	-0.759	80	58	C2453H3865N727O854S19
C88_C11H2G046570.4	470	51365.8	5.04	66.72	59.74	-0.767	68	49	C2177H3426N648O767S13
C88_C11H2G046570.5	470	51365.8	5.04	66.72	59.74	-0.767	68	49	C2177H3426N648O767S13
C88_C11H2G046570.6	470	51365.8	5.04	66.72	59.74	-0.767	68	49	C2177H3426N648O767S13
C88_C11H2G046570.7	524	57814.2	5	65.27	60.84	-0.759	80	58	C2453H3865N727O854S19
C88_C11H2G047710.1	349	40368.4	4.58	49	68.14	-0.724	57	24	C1783H2660N474O574S14
C88_C03H4G110960.1	378	41775.8	7.58	49.94	58.62	-0.824	54	55	C1780H2847N535O581S23
C88_C11H2G047710.2	361	41775	4.53	50.3	68.03	-0.708	59	24	C1842H2747N489O593S17
C88_C11H2G047710.3	361	41775	4.53	50.3	68.03	-0.708	59	24	C1842H2747N489O593S17
C88_C11H2G047710.4	349	40368.4	4.58	49	68.14	-0.724	57	24	C1783H2660N474O574S14
C88_C11H3G056020.1	334	36930.4	6.36	54.89	80.93	-0.478	43	39	C1618H2527N479O493S11
C88_C11H3G056020.2	334	36930.4	6.36	54.89	80.93	-0.478	43	39	C1618H2527N479O493S11
C88_C11H3G056020.3	334	36930.4	6.36	54.89	80.93	-0.478	43	39	C1618H2527N479O493S11
C88_C11H3G071360.1	524	57814.2	5	65.27	60.84	-0.759	80	58	C2453H3865N727O854S19
C88_C11H3G071360.2	470	51365.8	5.04	66.72	59.74	-0.767	68	49	C2177H3426N648O767S13
C88_C11H3G071360.3	524	57814.2	5	65.27	60.84	-0.759	80	58	C2453H3865N727O854S19
C88_C11H3G071360.4	524	57814.2	5	65.27	60.84	-0.759	80	58	C2453H3865N727O854S19
C88_C03H4G110960.2	326	36497.8	6.94	49.44	58.99	-0.865	48	47	C1564H2479N467O504S19
C88_C11H3G071360.5	524	57814.2	5	65.27	60.84	-0.759	80	58	C2453H3865N727O854S19
C88_C11H3G072490.1	349	40368.4	4.58	49	68.14	-0.724	57	24	C1783H2660N474O574S14
C88_C11H3G072490.2	349	40368.4	4.58	49	68.14	-0.724	57	24	C1783H2660N474O574S14
C88_C11H3G072490.4	349	40368.4	4.58	49	68.14	-0.724	57	24	C1783H2660N474O574S14
C88_C11H4G080730.1	330	36890.4	6.36	55.46	82.79	-0.496	43	39	C1621H2527N477O492S10
C88_C11H4G080730.2	330	36890.4	6.36	55.46	82.79	-0.496	43	39	C1621H2527N477O492S10
C88_C11H4G080730.3	338	37490	6.5	56.32	80.83	-0.507	43	40	C1643H2564N488O501S10
C88_C11H4G080730.4	338	37490	6.5	56.32	80.83	-0.507	43	40	C1643H2564N488O501S10
C88_C11H4G080730.5	338	37490	6.5	56.32	80.83	-0.507	43	40	C1643H2564N488O501S10
C88_C11H4G094970.1	523	57646	4.96	64.79	60.57	-0.751	80	57	C2445H3849N723O852S20
C88_C03H4G110960.3	375	41534.6	7.58	49.09	59.09	-0.823	54	55	C1770H2832N532O577S23
C88_C11H4G094970.2	524	57802.2	5	65.52	60.46	-0.758	80	58	C2451H3861N727O853S20
C88_C11H4G094970.3	523	57646	4.96	64.79	60.57	-0.751	80	57	C2445H3849N723O852S20
C88_C11H4G094970.4	469	51197.6	5	66.19	59.45	-0.757	68	48	C2169H3410N644O765S14
C88_C11H4G094970.5	469	51197.6	5	66.19	59.45	-0.757	68	48	C2169H3410N644O765S14
C88_C11H4G094970.6	469	51197.6	5	66.19	59.45	-0.757	68	48	C2169H3410N644O765S14
C88_C11H4G094970.7	470	51353.8	5.04	67	59.32	-0.765	68	49	C2175H3422N648O766S14
C88_C11H4G094970.8	523	57646	4.96	64.79	60.57	-0.751	80	57	C2445H3849N723O852S20
C88_C11H4G096130.1	349	40368.4	4.58	49	68.14	-0.724	57	24	C1783H2660N474O574S14
C88_C11H4G096130.4	349	40368.4	4.58	49	68.14	-0.724	57	24	C1783H2660N474O574S14
C88_C04H1G013020.1	323	36863.4	4.88	52.54	84.15	-0.342	53	32	C1640H2534N432O513S11
C88_C04H1G013020.2	303	34485.5	4.83	54.94	80.73	-0.422	51	30	C1526H2357N407O485S10
C88_C01H3G123770.2	219	24278.5	7.11	48.09	72.15	-0.376	24	24	C1076H1657N303O318S11
C88_C04H1G013020.3	303	34485.5	4.83	54.94	80.73	-0.422	51	30	C1526H2357N407O485S10
C88_C04H1G013020.4	303	34485.5	4.83	54.94	80.73	-0.422	51	30	C1526H2357N407O485S10
C88_C04H1G014260.1	320	36246.2	4.64	40.9	84.03	-0.484	55	27	C1597H2458N428O517S10
C88_C04H1G014260.10	333	37898.2	4.78	40.91	82.22	-0.531	56	31	C1674H2576N452O534S10
C88_C04H1G014260.11	318	35983	4.71	41.36	83.33	-0.496	54	28	C1584H2445N427O512S10
C88_C04H1G014260.2	332	37827.1	4.78	41	82.17	-0.538	56	31	C1671H2571N451O533S10
C88_C04H1G014260.3	333	37898.2	4.78	40.91	82.22	-0.531	56	31	C1674H2576N452O534S10
C88_C04H1G014260.4	321	36317.3	4.64	40.8	84.08	-0.477	55	27	C1600H2463N429O518S10
C88_C04H1G014260.5	321	36391.4	4.72	41.68	83.46	-0.509	55	28	C1601H2469N433O518S10
C88_C04H1G014260.6	271	31212.5	6.07	40.51	84.1	-0.496	39	34	C1395H2171N379O415S10
C88_C03H1G005540.1	378	41729.8	7.92	49.28	59.66	-0.804	53	55	C1780H2849N535O578S23
C88_C04H1G014260.7	259	29631.6	5.69	40.36	86.49	-0.427	38	30	C1321H2058N356O399S10
C88_C04H1G018560.1	329	36290.6	6.3	44.93	68.57	-0.781	51	47	C1564H2518N454O516S11
C88_C04H1G018560.2	345	38115	6.62	43.89	74.14	-0.659	50	48	C1654H2664N476O530S13
C88_C04H2G048480.1	299	34116.1	4.78	55.54	80.17	-0.441	51	29	C1509H2326N402O481S10
C88_C04H2G048480.2	299	34116.1	4.78	55.54	80.17	-0.441	51	29	C1509H2326N402O481S10
C88_C04H2G049770.1	316	36077.3	4.83	41.6	84.46	-0.49	53	30	C1593H2459N433O503S11
C88_C04H2G049770.2	332	37797.1	4.78	40.92	82.17	-0.537	56	31	C1670H2569N451O532S10
C88_C04H2G049770.3	320	36216.2	4.64	40.81	84.03	-0.483	55	27	C1596H2456N428O516S10
C88_C04H2G049770.4	332	37797.1	4.78	40.92	82.17	-0.537	56	31	C1670H2569N451O532S10
C88_C04H2G049770.5	280	32006.7	4.95	44.13	81.43	-0.585	48	29	C1413H2185N385O449S8
C88_C03H1G005540.2	375	41488.6	7.92	48.42	60.13	-0.803	53	55	C1770H2834N532O574S23
C88_C04H2G054640.1	329	36360.7	6.17	44.75	69.45	-0.783	52	47	C1568H2524N454O517S11
C88_C04H2G054640.2	329	36360.7	6.17	44.75	69.45	-0.783	52	47	C1568H2524N454O517S11
C88_C04H3G081830.1	294	33730.7	4.81	54.38	80.88	-0.427	51	29	C1497H2299N397O472S10
C88_C04H3G083600.1	333	37886.1	4.78	39.08	80.75	-0.553	56	31	C1672H2572N452O535S10
C88_C04H3G083600.2	321	36317.3	4.64	39.51	83.77	-0.483	55	27	C1600H2463N429O518S10
C88_C04H3G083600.3	333	37886.1	4.78	39.08	80.75	-0.553	56	31	C1672H2572N452O535S10
C88_C04H3G083600.4	321	36317.3	4.64	39.51	83.77	-0.483	55	27	C1600H2463N429O518S10
C88_C04H3G083600.5	321	36317.3	4.64	39.51	83.77	-0.483	55	27	C1600H2463N429O518S10
C88_C04H3G083600.6	333	37886.1	4.78	39.08	80.75	-0.553	56	31	C1672H2572N452O535S10
C88_C04H3G087590.1	329	36439.9	6.34	48.36	70.33	-0.742	51	47	C1574H2533N455O512S13
C88_C03H1G005540.3	326	36451.9	7.22	48.67	60.18	-0.841	47	47	C1564H2481N467O501S19
C88_C04H3G087590.2	329	36439.9	6.34	48.36	70.33	-0.742	51	47	C1574H2533N455O512S13
C88_C04H4G113320.1	303	34516.5	4.75	55.08	80.4	-0.429	52	29	C1526H2354N406O488S10
C88_C04H4G114560.1	355	40406	4.8	39.7	80.96	-0.499	58	33	C1787H2743N481O568S11
C88_C04H4G114560.10	259	29605.5	5.58	39.25	84.98	-0.446	38	29	C1317H2048N356O401S10
C88_C04H4G114560.11	333	37854.1	4.78	40.57	81.92	-0.531	56	31	C1672H2572N452O533S10
C88_C04H4G114560.2	281	31602.8	4.57	39.49	81.14	-0.553	52	23	C1377H2124N380O457S9
C88_C04H4G114560.3	282	31673.9	4.57	39.39	81.21	-0.545	52	23	C1380H2129N381O458S9
C88_C04H4G114560.4	320	36202.2	4.64	40.55	83.72	-0.483	55	27	C1595H2454N428O516S10
C88_C04H4G114560.5	332	37783	4.78	40.66	81.87	-0.538	56	31	C1669H2567N451O532S10
C88_C04H4G114560.6	339	38466.8	4.82	40.35	80.47	-0.555	56	32	C1696H2612N462O542S10
C88_C03H1G005540.4	329	36693.1	7.22	49.65	59.64	-0.842	47	47	C1574H2496N470O505S19
C88_C04H4G114560.7	321	36273.3	4.64	40.45	83.77	-0.476	55	27	C1598H2459N429O517S10
C88_C04H4G114560.8	333	37854.1	4.78	40.57	81.92	-0.531	56	31	C1672H2572N452O533S10
C88_C04H4G114560.9	271	31186.3	5.94	39.45	82.66	-0.514	39	33	C1391H2161N379O417S10
C88_C04H4G118720.1	329	36360.6	6.12	44.93	68.27	-0.791	52	47	C1568H2520N452O519S11
C88_C04H4G118720.2	333	36825.2	6	44.51	67.45	-0.779	53	47	C1589H2548N456O525S12
C88_C05H1G016340.1	230	26444.9	8.93	46.02	78.48	-0.607	27	31	C1183H1825N339O341S6
C88_C05H2G040520.2	230	26488.9	8.41	46.47	78.48	-0.616	28	30	C1185H1825N337O344S6
C88_C05H3G068390.1	230	26402.8	8.93	46.21	77.22	-0.619	27	31	C1180H1819N339O341S6
C88_C05H4G094760.1	230	26402.8	8.93	46.21	77.22	-0.619	27	31	C1180H1819N339O341S6
C88_C06H1G028530.1	537	58919.8	5.37	60.31	59.89	-0.731	76	61	C2513H3957N741O856S21
C88_C03H1G005540.5	378	41729.8	7.92	49.28	59.66	-0.804	53	55	C1780H2849N535O578S23
C88_C06H1G028530.2	431	47369.2	5.79	53.29	63.71	-0.701	56	47	C2043H3195N597O677S13
C88_C06H2G061000.1	537	58798.6	5.44	59.91	59.35	-0.728	75	62	C2505H3950N742O854S21
C88_C06H2G061000.2	431	47260.1	5.87	53.03	63.04	-0.693	55	48	C2037H3188N596O676S13
C88_C06H3G094380.1	431	47316.1	5.94	52.73	64.18	-0.712	56	48	C2033H3192N602O677S13
C88_C06H3G094380.2	537	58940.8	5.43	59.78	59.53	-0.739	76	62	C2510H3956N744O857S21
C88_C06H3G094380.3	431	47316.1	5.94	52.73	64.18	-0.712	56	48	C2033H3192N602O677S13
C88_C06H3G094380.4	537	58940.8	5.43	59.78	59.53	-0.739	76	62	C2510H3956N744O857S21
C88_C06H4G126530.1	427	46947.7	5.93	51.69	62.27	-0.72	55	48	C2021H3160N594O672S13
C88_C06H4G126530.2	533	58462.2	5.32	58.87	59.44	-0.74	76	61	C2489H3922N736O852S21
C88_C06H4G126530.3	533	58462.2	5.32	58.87	59.44	-0.74	76	61	C2489H3922N736O852S21
C88_C03H2G040650.1	378	41703.7	7.92	48.92	58.62	-0.816	53	55	C1777H2843N535O579S23
C88_C06H4G126530.4	427	46947.7	5.93	51.69	62.27	-0.72	55	48	C2021H3160N594O672S13
C88_C07H1G012800.1	384	43452	5.11	39.54	73.67	-0.645	62	39	C1915H2912N532O609S10
C88_C07H2G040110.1	212	24168.2	8.93	38.56	75.47	-0.791	28	32	C1059H1675N313O324S6
C88_C07H2G040110.2	232	26822.3	8.68	40.77	74.83	-0.72	30	33	C1198H1848N340O351S6
C88_C07H2G040110.3	232	26822.3	8.68	40.77	74.83	-0.72	30	33	C1198H1848N340O351S6
C88_C07H2G051420.1	208	23308.1	5.16	45.62	77.4	-0.481	30	23	C1021H1590N288O320S9
C88_C07H2G051420.2	208	23308.1	5.16	45.62	77.4	-0.481	30	23	C1021H1590N288O320S9
C88_C07H2G051420.3	208	23308.1	5.16	45.62	77.4	-0.481	30	23	C1021H1590N288O320S9
C88_C07H3G066830.1	384	43466	5.11	39.93	74.17	-0.639	62	39	C1916H2914N532O609S10
C88_C07H4G093690.1	572	65322.8	6.56	41.7	77.88	-0.582	87	82	C2892H4499N833O859S20
C88_C03H2G040650.2	375	41462.5	7.92	48.06	59.09	-0.815	53	55	C1767H2828N532O575S23
C88_C07H4G104310.1	208	23308.1	5.16	45.62	77.4	-0.481	30	23	C1021H1590N288O320S9
C88_C07H4G104310.2	208	23308.1	5.16	45.62	77.4	-0.481	30	23	C1021H1590N288O320S9
C88_C07H4G104310.3	208	23308.1	5.16	45.62	77.4	-0.481	30	23	C1021H1590N288O320S9
C88_C09H1G000920.1	231	25851.7	9.17	30.94	79.39	-0.346	29	36	C1141H1818N332O330S12
C88_C09H1G006030.1	341	39206.9	4.76	44.35	66.6	-0.762	58	28	C1739H2572N466O555S10
C88_C09H1G006030.2	341	39206.9	4.76	44.35	66.6	-0.762	58	28	C1739H2572N466O555S10
C88_C09H1G006030.3	341	39206.9	4.76	44.35	66.6	-0.762	58	28	C1739H2572N466O555S10
C88_C09H1G006030.4	341	39206.9	4.76	44.35	66.6	-0.762	58	28	C1739H2572N466O555S10
C88_C09H1G006030.5	342	39074.8	4.6	46.56	68.68	-0.624	56	22	C1731H2552N458O557S12
C88_C09H1G006030.6	341	39206.9	4.76	44.35	66.6	-0.762	58	28	C1739H2572N466O555S10
C88_C00H1G004100.1	408	46355.2	4.66	45.31	83.85	-0.528	80	50	C2049H3221N537O658S14
C88_C06H2G050600.4	205	22677.7	4.66	46.03	77.07	-0.277	30	17	C995H1556N262O317S13
C88_C06H3G083310.1	232	25534	4.86	43.1	84.96	-0.211	33	22	C1123H1779N299O353S13
C88_C06H3G083310.2	234	25761.3	4.86	43.28	85.47	-0.206	33	22	C1133H1796N302O356S13
C88_C06H4G115930.1	232	25534	4.86	43.1	84.96	-0.211	33	22	C1123H1779N299O353S13
C88_C06H4G115930.2	234	25761.3	4.86	43.28	85.47	-0.206	33	22	C1133H1796N302O356S13
C88_C08H1G019650.1	111	12805.8	4.35	63.09	91.26	-0.16	17	8	C579H893N141O170S8
C88_C08H2G046910.1	234	25868.4	4.65	40.49	82.91	-0.203	35	21	C1141H1797N297O359S14
C88_C08H2G046910.2	240	26627.3	4.78	40.46	81.25	-0.232	35	22	C1175H1847N307O367S15
C88_C08H3G073070.1	232	25486	4.63	35.81	81.94	-0.171	34	20	C1124H1767N291O353S15
C88_C08H3G073070.2	234	25713.3	4.63	36.05	82.48	-0.167	34	20	C1134H1784N294O356S15
C88_C03H1G007950.1	411	46775.6	4.65	46.43	82.77	-0.543	81	50	C2062H3241N543O666S15
C88_C08H3G073070.3	215	23619.9	4.71	37.39	82.05	-0.141	31	19	C1040H1639N271O327S14
C88_C08H4G099560.1	232	25656.2	4.71	39.69	82.37	-0.193	34	21	C1131H1781N295O354S15
C88_C08H4G099560.2	234	25883.5	4.71	39.9	82.91	-0.188	34	21	C1141H1798N298O357S15
C88_C09H1G012660.1	334	38262.9	5.88	55.76	91.65	-0.455	49	46	C1717H2733N463O507S9
C88_C09H1G012660.2	334	38262.9	5.88	55.76	91.65	-0.455	49	46	C1717H2733N463O507S9
C88_C09H1G012660.3	334	38262.9	5.88	55.76	91.65	-0.455	49	46	C1717H2733N463O507S9
C88_C09H1G012660.4	334	38262.9	5.88	55.76	91.65	-0.455	49	46	C1717H2733N463O507S9
C88_C09H1G012660.5	334	38262.9	5.88	55.76	91.65	-0.455	49	46	C1717H2733N463O507S9
C88_C09H1G012660.6	318	36465.9	6.88	53.06	92.89	-0.489	46	46	C1637H2616N446O481S7
C88_C09H1G012660.7	318	36465.9	6.88	53.06	92.89	-0.489	46	46	C1637H2616N446O481S7
C88_C03H2G043220.1	411	46712.5	4.66	45.4	83.24	-0.53	80	50	C2066H3240N542O662S14
C88_C09H1G012660.8	334	38262.9	5.88	55.76	91.65	-0.455	49	46	C1717H2733N463O507S9
C88_C09H2G043700.1	334	38262.9	5.88	55.76	91.65	-0.455	49	46	C1717H2733N463O507S9
C88_C09H2G043700.2	334	38262.9	5.88	55.76	91.65	-0.455	49	46	C1717H2733N463O507S9
C88_C09H2G043700.3	334	38262.9	5.88	55.76	91.65	-0.455	49	46	C1717H2733N463O507S9
C88_C09H2G043700.4	334	38262.9	5.88	55.76	91.65	-0.455	49	46	C1717H2733N463O507S9
C88_C09H3G073470.1	334	38262.9	5.88	55.76	91.65	-0.455	49	46	C1717H2733N463O507S9
C88_C09H3G073470.2	334	38262.9	5.88	55.76	91.65	-0.455	49	46	C1717H2733N463O507S9
C88_C09H3G073470.3	334	38262.9	5.88	55.76	91.65	-0.455	49	46	C1717H2733N463O507S9
C88_C09H3G073470.4	334	38262.9	5.88	55.76	91.65	-0.455	49	46	C1717H2733N463O507S9
C88_C09H3G073470.5	334	38262.9	5.88	55.76	91.65	-0.455	49	46	C1717H2733N463O507S9
C88_C03H3G078140.1	398	45176.8	4.74	47.67	84.25	-0.564	78	51	C1986H3150N528O646S13
C88_C09H4G102260.1	334	38262.9	5.88	55.76	91.65	-0.455	49	46	C1717H2733N463O507S9
C88_C09H4G102260.2	334	38262.9	5.88	55.76	91.65	-0.455	49	46	C1717H2733N463O507S9
C88_C09H4G102260.3	318	36465.9	6.88	53.06	92.89	-0.489	46	46	C1637H2616N446O481S7
C88_C09H4G102260.4	334	38262.9	5.88	55.76	91.65	-0.455	49	46	C1717H2733N463O507S9
C88_C09H4G102260.5	318	36465.9	6.88	53.06	92.89	-0.489	46	46	C1637H2616N446O481S7
C88_C09H4G102260.6	334	38262.9	5.88	55.76	91.65	-0.455	49	46	C1717H2733N463O507S9
C88_C03H4G113490.1	398	45127.8	4.75	46.98	84.97	-0.551	77	51	C1991H3151N527O642S12
C88_C06H1G017880.1	365	40095.1	4.81	41.21	95.64	0.107	44	28	C1784H2815N455O545S23
C88_C06H2G050600.1	230	25441.9	4.85	42.55	82.7	-0.247	33	22	C1120H1767N297O352S13
C88_C06H2G050600.2	232	25669.2	4.85	42.74	83.23	-0.241	33	22	C1130H1784N300O355S13
C88_C06H2G050600.3	203	22450.4	4.66	45.86	76.4	-0.283	30	17	C985H1539N259O314S13
C88_C00H1G002080.1	118	13853.3	4.61	46.41	64.41	-0.962	24	13	C604H922N158O204S6
C88_C01H3G117790.1	533	58029.4	6.64	41.49	81.91	-0.337	60	57	C2557H4060N710O806S12
C88_C07H2G026970.6	748	82273	9.55	39.96	72.54	-0.677	79	116	C3555H5780N1066O1124S26
C88_C07H2G029990.1	1424	160190	6.88	45.22	82.97	-0.357	165	161	C7054H11128N1988O2143S66
C88_C07H2G029990.2	1444	162333	7.34	45.63	82.77	-0.351	165	165	C7153H11288N2016O2166S67
C88_C07H2G048060.1	686	75009.1	9.13	49.37	76.21	-0.468	66	88	C3266H5244N940O1023S30
C88_C07H2G048420.1	966	107470	7.97	53.27	70.24	-0.474	107	111	C4655H7376N1344O1459S61
C88_C07H2G048420.2	966	107470	7.97	53.27	70.24	-0.474	107	111	C4655H7376N1344O1459S61
C88_C07H2G048420.3	748	83531.5	8.4	55.48	76.64	-0.409	82	90	C3620H5796N1052O1109S54
C88_C07H2G048420.4	954	106273	7.97	53.53	70.3	-0.466	105	109	C4604H7291N1329O1441S61
C88_C07H2G048420.5	729	81318.9	8.33	53.77	77.17	-0.413	81	88	C3520H5646N1026O1082S52
C88_C07H2G048420.6	966	107470	7.97	53.27	70.24	-0.474	107	111	C4655H7376N1344O1459S61
C88_C01H3G134380.1	366	41706.1	6.25	41.13	75.93	-0.435	46	41	C1859H2865N501O562S15
C88_C07H2G048420.7	619	69291.7	7.28	57.77	73.55	-0.476	74	74	C2993H4771N873O931S44
C88_C07H2G050240.1	799	88878	4.97	33.93	79.7	-0.372	118	81	C3940H6118N1054O1229S30
C88_C07H2G050240.2	801	89020.2	4.97	33.87	79.75	-0.367	118	81	C3946H6128N1056O1231S30
C88_C07H2G050240.3	790	87904.1	4.97	33.82	80.24	-0.356	117	80	C3902H6055N1041O1212S30
C88_C07H2G050240.4	800	88892	4.94	34.14	79.85	-0.363	118	80	C3940H6116N1054O1230S30
C88_C07H3G054120.1	654	71937.9	8.89	32.37	77.2	-0.403	66	81	C3146H5012N894O968S34
C88_C07H3G054120.2	931	101840	9.48	38.09	73.69	-0.589	96	136	C4406H7151N1309O1389S36
C88_C07H3G056670.1	1449	162922	6.96	47.41	81.88	-0.388	168	165	C7169H11307N2027O2184S65
C88_C07H3G056670.2	608	68503.5	8.2	48.76	69.1	-0.459	64	69	C2991H4658N862O910S39
C88_C07H3G072020.1	685	74995	9.15	49	75.61	-0.466	66	89	C3263H5238N942O1021S31
C88_C01H4G164460.1	533	58029.4	6.64	41.49	81.91	-0.337	60	57	C2557H4060N710O806S12
C88_C07H3G075110.1	729	81342.8	8.34	53.69	77.71	-0.421	81	88	C3522H5650N1028O1084S50
C88_C07H3G075110.2	966	107535	7.98	53.91	70.85	-0.477	107	111	C4659H7383N1347O1459S60
C88_C07H3G075110.3	729	81342.8	8.34	53.69	77.71	-0.421	81	88	C3522H5650N1028O1084S50
C88_C07H3G075110.4	954	106338	7.98	54.18	70.92	-0.468	105	109	C4608H7298N1332O1441S60
C88_C07H3G075110.5	966	107535	7.98	53.91	70.85	-0.477	107	111	C4659H7383N1347O1459S60
C88_C07H3G077050.1	801	89047.3	4.99	34.36	79.76	-0.376	117	81	C3949H6133N1055O1231S30
C88_C07H4G080990.1	931	101963	9.39	36.83	73.17	-0.601	99	135	C4409H7144N1310O1392S37
C88_C07H4G080990.2	931	101963	9.39	36.83	73.17	-0.601	99	135	C4409H7144N1310O1392S37
C88_C07H4G083530.1	1449	162850	6.96	47.89	81.81	-0.384	168	165	C7167H11303N2025O2183S65
C88_C07H4G083530.2	1458	163888	7.2	48.67	81.64	-0.386	168	167	C7217H11382N2038O2194S65
C88_C01H4G164600.1	533	58056.4	6.64	40.61	81.91	-0.342	60	57	C2558H4061N711O806S12
C88_C07H4G088030.1	401	45517.3	4.9	50.03	78.2	-0.381	60	36	C2006H3094N530O630S25
C88_C07H4G101610.1	686	75181.3	9.16	49.1	75.36	-0.479	67	90	C3273H5256N942O1024S31
C88_C07H4G101610.2	686	75181.3	9.16	49.1	75.36	-0.479	67	90	C3273H5256N942O1024S31
C88_C07H4G101830.1	966	107513	7.7	54.33	69.32	-0.498	107	109	C4650H7360N1348O1463S61
C88_C08H1G003720.1	258	30092.2	5.57	42.98	80.39	-0.456	43	33	C1349H2066N354O400S14
C88_C08H1G006790.1	516	58930.1	5.21	48.82	90.17	-0.17	72	46	C2635H4069N685O793S28
C88_C08H1G007160.1	273	30442	6.24	36.94	93.77	-0.192	33	31	C1351H2169N355O413S14
C88_C08H1G015320.1	501	57660	7.19	54.84	71.98	-0.376	64	64	C2513H3922N706O754S49
C88_C08H1G015570.1	782	86649.4	5.22	51.62	74.27	-0.389	103	75	C3778H5896N1036O1209S46
C88_C08H1G018470.1	702	78571	5.05	58.5	68.73	-0.563	104	78	C3423H5353N933O1111S38
C88_C01H4G182210.1	366	41692.1	6.24	41.13	75.93	-0.435	46	41	C1858H2863N501O562S15
C88_C08H1G025190.1	940	106481	5.64	48.55	83.8	-0.407	129	105	C4753H7380N1276O1433S36
C88_C08H1G025190.2	936	105947	5.64	48.8	83.74	-0.403	128	104	C4727H7341N1271O1426S36
C88_C08H1G025190.3	940	106481	5.64	48.55	83.8	-0.407	129	105	C4753H7380N1276O1433S36
C88_C08H2G029020.1	625	71277.3	5.26	44.54	69.71	-0.82	107	80	C3091H4838N886O1002S26
C88_C08H2G032320.1	478	54277.5	4.77	42.94	88.2	-0.282	76	44	C2411H3744N614O755S27
C88_C08H2G041310.1	549	63257.5	7.01	49.61	71	-0.364	67	66	C2758H4291N765O827S58
C88_C08H2G041700.1	782	86814.5	5.36	51.04	72.9	-0.424	104	78	C3784H5907N1043O1210S45
C88_C08H2G045670.1	713	80002.5	5.07	61.27	67.94	-0.607	109	82	C3477H5451N959O1133S37
C88_C08H2G052520.1	936	105882	5.61	48.28	83.85	-0.397	128	104	C4731H7342N1264O1425S36
C88_C08H2G052520.2	940	106416	5.61	48.04	83.9	-0.4	129	105	C4757H7381N1269O1432S36
C88_C02H1G000830.1	344	39062.4	4.61	46.46	80.47	-0.454	57	28	C1717H2633N453O560S15
C88_C08H2G052520.3	936	105882	5.61	48.28	83.85	-0.397	128	104	C4731H7342N1264O1425S36
C88_C08H2G052520.4	940	106416	5.61	48.04	83.9	-0.4	129	105	C4757H7381N1269O1432S36
C88_C08H3G056080.1	496	57033.1	4.83	51.49	81.67	-0.412	85	48	C2532H3879N663O789S25
C88_C08H3G059160.1	118	13853.3	4.61	46.41	64.41	-0.962	24	13	C604H922N158O204S6
C88_C08H3G059170.1	502	56861.4	4.86	46.19	85.74	-0.319	80	49	C2519H3927N647O793S28
C88_C08H3G059460.1	244	27818.1	4.57	43.21	82.99	-0.489	43	21	C1233H1893N315O396S11
C88_C08H3G061950.1	148	17031.3	5.2	46.11	101.35	-0.022	18	11	C785H1176N192O227S3
C88_C08H3G061960.1	245	28080.9	5.41	47.25	85.47	-0.389	40	30	C1247H1947N327O384S13
C88_C08H3G062840.1	399	44711.4	7.5	43.34	99.37	0.044	45	46	C1997H3189N535O564S31
C88_C08H3G067360.1	549	63223.4	7.81	50.22	70.31	-0.41	66	69	C2756H4297N773O825S55
C88_C02H1G010850.1	469	54026.2	6.27	53.31	74.75	-0.645	68	62	C2385H3731N681O715S20
C88_C08H3G067790.1	782	86797.5	5.35	50.67	73.27	-0.413	103	77	C3788H5904N1042O1207S45
C88_C08H3G071760.1	710	79521.9	5.01	60.65	67.96	-0.597	109	80	C3456H5411N949O1130S37
C88_C08H3G071760.2	712	79710.1	5.01	60.96	67.77	-0.598	109	80	C3463H5423N951O1134S37
C88_C08H3G078310.1	940	106412	5.57	47.79	83.8	-0.405	130	104	C4751H7373N1271O1435S36
C88_C08H3G078310.2	850	96353.8	5.6	48.39	81.89	-0.481	121	97	C4290H6651N1167O1303S29
C88_C08H3G078310.3	936	105878	5.56	48.04	83.74	-0.402	129	103	C4725H7334N1266O1428S36
C88_C08H3G078310.4	940	106412	5.57	47.79	83.8	-0.405	130	104	C4751H7373N1271O1435S36
C88_C08H3G078310.5	936	105878	5.56	48.04	83.74	-0.402	129	103	C4725H7334N1266O1428S36
C88_C08H4G082990.1	251	29019.9	5.2	42.05	83.03	-0.302	40	26	C1308H1981N337O388S12
C88_C08H4G085900.1	118	13853.3	4.61	46.41	64.41	-0.962	24	13	C604H922N158O204S6
C88_C02H1G010850.2	551	63679.2	6.06	53.64	76.53	-0.674	82	72	C2815H4409N795O847S23
C88_C08H4G085910.1	502	56861.4	4.86	46.19	85.74	-0.319	80	49	C2519H3927N647O793S28
C88_C08H4G086200.1	244	27818.1	4.57	43.21	82.99	-0.489	43	21	C1233H1893N315O396S11
C88_C08H4G088750.1	148	17031.3	5.2	46.11	101.35	-0.022	18	11	C785H1176N192O227S3
C88_C08H4G088760.1	245	28080.9	5.41	47.25	85.47	-0.389	40	30	C1247H1947N327O384S13
C88_C08H4G089630.1	399	44711.4	7.5	43.34	99.37	0.044	45	46	C1997H3189N535O564S31
C88_C08H4G094320.1	549	63257.5	7.01	49.61	71	-0.364	67	66	C2758H4291N765O827S58
C88_C08H4G094710.1	782	86814.5	5.36	51.04	72.9	-0.424	104	78	C3784H5907N1043O1210S45
C88_C08H4G098300.1	708	79268.7	5.16	62.22	66.77	-0.614	105	81	C3443H5400N952O1122S37
C88_C08H4G098300.2	677	75998	5.11	62.6	65.52	-0.624	101	76	C3303H5159N913O1072S37
C88_C08H4G105020.1	940	106481	5.64	48.55	83.8	-0.407	129	105	C4753H7380N1276O1433S36
C88_C02H1G010850.3	408	46565.3	5.5	58.91	73.53	-0.691	64	49	C2036H3187N585O633S18
C88_C08H4G105020.2	936	105947	5.64	48.8	83.74	-0.403	128	104	C4727H7341N1271O1426S36
C88_C08H4G105020.3	940	106481	5.64	48.55	83.8	-0.407	129	105	C4753H7380N1276O1433S36
C88_C08H4G105020.4	801	90400.7	5.21	46.24	85.44	-0.368	114	86	C4026H6290N1072O1225S34
C88_C09H1G012950.1	200	23005.9	5.83	43.35	79.4	-0.601	33	28	C1030H1596N272O316S5
C88_C09H1G014020.1	944	105983	6.17	46.9	85.23	-0.416	117	105	C4673H7369N1303O1439S36
C88_C09H1G014020.2	916	102687	6.19	44.35	87.19	-0.344	110	100	C4536H7170N1252O1387S39
C88_C09H1G027910.1	1054	114763	5.19	45.4	68.68	-0.634	161	120	C4939H7788N1426O1644S41
C88_C09H1G027910.2	1054	114763	5.19	45.4	68.68	-0.634	161	120	C4939H7788N1426O1644S41
C88_C09H1G027910.3	1089	118783	5.2	44.7	70.23	-0.578	162	121	C5121H8073N1469O1689S48
C88_C09H1G027910.4	871	94816.6	4.73	45.6	71.68	-0.58	140	88	C4083H6416N1150O1386S32
C88_C02H2G032960.1	254	28943	5.44	41.82	89.72	-0.189	34	24	C1301H2002N336O388S12
C88_C09H2G043920.1	787	88158.1	7.54	47.79	83.9	-0.398	92	93	C3882H6142N1094O1183S34
C88_C09H2G043920.2	944	105983	6.17	46.9	85.23	-0.416	117	105	C4673H7369N1303O1439S36
C88_C09H2G043920.3	916	102687	6.19	44.35	87.19	-0.344	110	100	C4536H7170N1252O1387S39
C88_C09H2G058030.1	1054	114645	5.17	46	70.33	-0.611	160	118	C4939H7794N1424O1642S39
C88_C09H2G058030.2	1054	114645	5.17	46	70.33	-0.611	160	118	C4939H7794N1424O1642S39
C88_C09H3G073330.1	941	105767	6.22	47.02	84.98	-0.427	117	106	C4663H7353N1303O1434S36
C88_C09H3G086520.1	1054	114645	5.17	46	70.33	-0.611	160	118	C4939H7794N1424O1642S39
C88_C09H3G086520.2	1054	114645	5.17	46	70.33	-0.611	160	118	C4939H7794N1424O1642S39
C88_C09H4G102460.1	944	105964	6.19	46.9	85.03	-0.418	117	105	C4672H7364N1304O1438S36
C88_C09H4G102460.2	787	88139.1	7.54	47.79	83.66	-0.401	92	93	C3881H6137N1095O1182S34
C88_C00H1G002090.1	515	58348.1	4.89	45.57	84.89	-0.321	80	50	C2588H4026N664O813S28
C88_C02H2G043270.1	551	63742.3	6.13	53.63	76.72	-0.67	82	73	C2822H4418N794O846S23
C88_C09H4G115740.1	1054	114627	5.15	47.7	69.15	-0.637	162	120	C4933H7784N1424O1646S39
C88_C09H4G115740.2	1054	114627	5.15	47.7	69.15	-0.637	162	120	C4933H7784N1424O1646S39
C88_C10H1G010830.1	167	18563.2	7.68	51.87	81.74	-0.175	14	15	C820H1274N230O241S11
C88_C10H1G010850.1	136	15150.6	9.91	32.07	98.82	-0.017	10	16	C684H1091N195O186S4
C88_C10H1G011920.1	384	43562.6	5.04	49.67	84.95	-0.233	56	34	C1934H2995N505O590S25
C88_C10H1G024480.1	1122	131684	5.44	41.92	80.82	-0.634	184	147	C5942H9149N1563O1763S31
C88_C10H1G024480.2	1149	135038	5.53	41.24	80.53	-0.625	185	150	C6102H9379N1603O1801S32
C88_C10H1G024480.3	1122	131684	5.44	41.92	80.82	-0.634	184	147	C5942H9149N1563O1763S31
C88_C10H1G024480.4	1149	135038	5.53	41.24	80.53	-0.625	185	150	C6102H9379N1603O1801S32
C88_C10H2G039630.1	167	18528.2	7.67	49.65	81.74	-0.126	13	14	C821H1269N227O239S12
C88_C02H2G043270.2	551	63742.3	6.13	53.63	76.72	-0.67	82	73	C2822H4418N794O846S23
C88_C10H2G039650.1	260	29409	9.77	41.83	85.42	-0.353	20	34	C1328H2093N375O365S8
C88_C10H2G039750.1	141	15819.9	10.46	25.36	113.97	0.156	5	20	C721H1183N201O187S5
C88_C10H2G040780.1	174	19877.7	7.64	46.77	75.52	-0.388	21	22	C893H1377N239O258S9
C88_C10H2G040790.1	480	54746.6	5.12	45.93	88.04	-0.189	70	45	C2439H3784N632O735S32
C88_C10H2G051150.1	1119	131359	5.46	42.49	80.52	-0.638	183	147	C5925H9122N1562O1758S31
C88_C10H2G051150.2	1120	131441	5.46	42.46	80.79	-0.632	183	147	C5931H9132N1562O1758S31
C88_C10H2G051150.3	1121	131569	5.46	42.61	80.72	-0.635	183	147	C5936H9140N1564O1760S31
C88_C10H2G051150.4	1147	134764	5.58	42.22	80.51	-0.616	183	149	C6090H9357N1601O1794S33
C88_C10H2G051150.5	1148	134892	5.58	42.36	80.44	-0.618	183	149	C6095H9365N1603O1796S33
C88_C10H2G051150.6	1149	135020	5.58	42.5	80.37	-0.621	183	149	C6100H9373N1605O1798S33
C88_C02H2G043270.3	551	63742.3	6.13	53.63	76.72	-0.67	82	73	C2822H4418N794O846S23
C88_C10H2G051150.7	1111	130296	5.39	42.85	81.54	-0.62	182	144	C5878H9056N1546O1745S31
C88_C10H2G051150.8	1138	133619	5.5	42.6	81.23	-0.604	182	146	C6037H9281N1585O1781S33
C88_C10H2G051150.9	1122	131697	5.46	42.75	80.65	-0.637	183	147	C5941H9148N1566O1762S31
C88_C10H3G068900.1	167	18528.2	7.67	49.65	81.74	-0.126	13	14	C821H1269N227O239S12
C88_C10H3G068920.1	260	29409	9.77	41.83	85.42	-0.353	20	34	C1328H2093N375O365S8
C88_C10H3G069020.1	141	15819.9	10.46	25.36	113.97	0.156	5	20	C721H1183N201O187S5
C88_C10H3G070030.1	456	51997	6.29	42.81	77.06	-0.406	55	46	C2306H3562N632O689S26
C88_C10H3G070040.1	480	54746.6	5.12	45.93	88.04	-0.189	70	45	C2439H3784N632O735S32
C88_C10H3G082430.1	1122	131684	5.44	41.92	80.82	-0.634	184	147	C5942H9149N1563O1763S31
C88_C10H4G097670.1	167	18528.2	7.67	49.65	81.74	-0.126	13	14	C821H1269N227O239S12
C88_C02H3G075790.1	551	63688.3	6.16	53.03	76.72	-0.669	82	73	C2819H4416N794O845S23
C88_C10H4G097690.1	260	29409	9.77	41.83	85.42	-0.353	20	34	C1328H2093N375O365S8
C88_C10H4G097790.1	141	15819.9	10.46	25.36	113.97	0.156	5	20	C721H1183N201O187S5
C88_C10H4G098800.1	456	51997	6.29	42.81	77.06	-0.406	55	46	C2306H3562N632O689S26
C88_C10H4G098810.1	480	54746.6	5.12	45.93	88.04	-0.189	70	45	C2439H3784N632O735S32
C88_C10H4G111050.1	1149	135071	5.63	42.2	80.78	-0.618	182	150	C6105H9386N1608O1796S32
C88_C10H4G111050.2	1122	131695	5.49	42.44	81.08	-0.628	182	147	C5943H9154N1566O1760S31
C88_C10H4G111050.3	1121	131567	5.49	42.3	81.15	-0.626	182	147	C5938H9146N1564O1758S31
C88_C10H4G111050.4	1148	134943	5.63	42.07	80.85	-0.616	182	150	C6100H9378N1606O1794S32
C88_C11H1G008020.1	1117	130463	5.46	43.01	78.66	-0.631	177	140	C5872H9008N1562O1749S31
C88_C11H1G008020.2	1110	129777	5.49	43.26	78.71	-0.634	176	140	C5844H8962N1554O1737S31
C88_C02H4G108150.1	551	63702.2	6.16	53.48	76.53	-0.674	82	73	C2818H4414N796O845S23
C88_C11H1G008020.3	1117	130463	5.46	42.91	78.66	-0.631	177	140	C5872H9008N1562O1749S31
C88_C11H1G008020.4	1067	124582	5.41	43.26	78.87	-0.628	170	133	C5607H8603N1491O1672S29
C88_C11H1G008020.5	1094	127833	5.53	42.49	78.98	-0.642	173	139	C5759H8835N1535O1712S27
C88_C11H1G013560.1	205	23524.8	5.13	60.83	92.24	-0.218	27	20	C1048H1634N276O319S10
C88_C11H1G017930.1	534	58961.6	6.14	40.86	85.58	-0.302	62	53	C2627H4133N709O810S11
C88_C11H1G017930.2	534	58961.6	6.14	40.86	85.58	-0.302	62	53	C2627H4133N709O810S11
C88_C11H1G017930.3	545	60192.1	6.48	41.71	84.75	-0.323	62	57	C2683H4228N726O824S11
C88_C11H1G023270.1	1111	130522	5.43	41.56	79.26	-0.663	180	146	C5897H9058N1540O1754S29
C88_C11H1G023270.2	1115	130920	5.43	41.33	79.16	-0.663	180	146	C5913H9084N1546O1760S29
C88_C11H1G023270.3	1114	130792	5.43	41.18	79.23	-0.661	180	146	C5908H9076N1544O1758S29
C88_C03H1G010690.1	1091	122673	5.46	53.52	77.59	-0.42	155	128	C5366H8438N1484O1678S65
C88_C11H1G023270.4	1116	131048	5.43	41.47	79.09	-0.666	180	146	C5918H9092N1548O1762S29
C88_C11H1G023270.5	1113	130778	5.43	41.85	79.12	-0.668	180	146	C5907H9074N1544O1758S29
C88_C11H1G023270.6	1112	130650	5.43	41.7	79.19	-0.665	180	146	C5902H9066N1542O1756S29
C88_C11H1G023270.7	1112	130650	5.43	41.7	79.19	-0.665	180	146	C5902H9066N1542O1756S29
C88_C11H1G023270.8	1115	130920	5.43	41.33	79.16	-0.663	180	146	C5913H9084N1546O1760S29
C88_C11H2G033980.1	1116	130335	5.47	43.36	78.73	-0.63	178	142	C5862H9004N1564O1747S31
C88_C11H2G033980.2	1118	130592	5.47	43.55	78.59	-0.636	178	142	C5872H9020N1568O1751S31
C88_C11H2G044150.1	534	58979.6	6.14	41.19	85.58	-0.301	62	53	C2625H4131N711O811S11
C88_C11H2G044150.2	534	58979.6	6.14	41.19	85.58	-0.301	62	53	C2625H4131N711O811S11
C88_C11H2G044150.3	534	58979.6	6.14	41.19	85.58	-0.301	62	53	C2625H4131N711O811S11
C88_C03H1G024960.1	2535	283925	6.26	44.66	81.22	-0.439	329	298	C12377H19656N3544O3865S124
C88_C11H2G048800.1	1114	130737	5.45	41.62	78.71	-0.671	180	146	C5900H9063N1549O1757S29
C88_C11H2G048800.2	1115	130865	5.45	41.76	78.64	-0.674	180	146	C5905H9071N1551O1759S29
C88_C11H2G048800.3	1115	130865	5.45	41.76	78.64	-0.674	180	146	C5905H9071N1551O1759S29
C88_C11H2G048800.4	1111	130467	5.45	41.99	78.74	-0.673	180	146	C5889H9045N1545O1753S29
C88_C11H2G048800.5	1100	129161	5.58	40.83	79.26	-0.668	175	146	C5835H8961N1535O1730S27
C88_C11H3G057820.1	1067	124582	5.41	43.26	78.87	-0.628	170	133	C5607H8603N1491O1672S29
C88_C11H3G057820.2	1117	130463	5.46	43.01	78.66	-0.631	177	140	C5872H9008N1562O1749S31
C88_C11H3G057820.3	1111	129905	5.49	43.4	78.64	-0.637	176	140	C5849H8970N1556O1739S31
C88_C11H3G057820.4	1112	130033	5.49	43.45	78.57	-0.639	176	140	C5854H8978N1558O1741S31
C88_C11H3G057820.5	1111	129905	5.49	43.3	78.64	-0.637	176	140	C5849H8970N1556O1739S31
C88_C03H2G045560.1	1045	117275	5.34	54.83	77.92	-0.389	149	120	C5134H8074N1406O1608S64
C88_C11H3G057820.6	1116	130335	5.46	42.87	78.73	-0.628	177	140	C5867H9000N1560O1747S31
C88_C11H3G057820.7	1118	130592	5.46	43.06	78.59	-0.633	177	140	C5877H9016N1564O1751S31
C88_C11H3G068700.1	534	58949.6	6.14	41.42	85.04	-0.306	62	53	C2625H4129N709O811S11
C88_C11H3G068700.2	534	58949.6	6.14	41.42	85.04	-0.306	62	53	C2625H4129N709O811S11
C88_C11H3G068700.3	534	58949.6	6.14	41.42	85.04	-0.306	62	53	C2625H4129N709O811S11
C88_C11H3G068700.4	545	60180.1	6.48	42.27	84.22	-0.327	62	57	C2681H4224N726O825S11
C88_C11H3G073700.1	1116	130993	5.45	41.9	78.57	-0.677	180	146	C5910H9079N1553O1761S29
C88_C11H3G073700.2	1114	130737	5.45	41.62	78.71	-0.671	180	146	C5900H9063N1549O1757S29
C88_C11H3G073700.3	1128	132320	5.42	42.46	79.37	-0.649	181	146	C5973H9174N1564O1777S31
C88_C11H3G073700.4	1111	130467	5.45	41.99	78.74	-0.673	180	146	C5889H9045N1545O1753S29
C88_C03H2G045560.2	1091	122520	5.47	53.93	77.41	-0.419	155	129	C5353H8435N1481O1679S66
C88_C11H4G082560.1	1117	130463	5.47	43.51	78.66	-0.633	178	142	C5867H9012N1566O1749S31
C88_C11H4G082560.2	1163	135938	5.66	44.79	78.23	-0.615	181	151	C6117H9400N1638O1810S34
C88_C11H4G088500.1	205	23524.8	5.13	60.83	92.24	-0.218	27	20	C1048H1634N276O319S10
C88_C11H4G092670.1	534	58979.6	6.14	41.19	85.58	-0.301	62	53	C2625H4131N711O811S11
C88_C11H4G092670.2	534	58979.6	6.14	41.19	85.58	-0.301	62	53	C2625H4131N711O811S11
C88_C11H4G092670.3	534	58979.6	6.14	41.19	85.58	-0.301	62	53	C2625H4131N711O811S11
C88_C11H4G097340.1	1112	130604	5.47	41.97	78.67	-0.676	180	146	C5895H9052N1548O1754S29
C88_C11H4G097340.2	1111	130476	5.47	41.82	78.74	-0.673	180	146	C5890H9044N1546O1752S29
C88_C11H4G097340.3	1112	130519	5.44	41.6	78.59	-0.673	180	145	C5890H9041N1547O1754S29
C88_C11H4G097340.4	1112	130604	5.47	41.97	78.67	-0.676	180	146	C5895H9052N1548O1754S29
C88_C03H2G060040.1	1606	180943	5.86	48.16	79.43	-0.572	244	206	C7852H12505N2259O2507S71
C88_C11H4G097340.5	1116	131002	5.47	41.73	78.57	-0.676	180	146	C5911H9078N1554O1760S29
C88_C11H4G097340.6	1115	130874	5.47	41.59	78.64	-0.674	180	146	C5906H9070N1552O1758S29
C88_C11H4G097340.7	1114	130746	5.47	41.44	78.71	-0.671	180	146	C5901H9062N1550O1756S29
C88_C11H4G097340.8	1115	130874	5.47	41.59	78.64	-0.674	180	146	C5906H9070N1552O1758S29
C88_C12H1G003750.1	622	69993	4.69	69.27	67.23	-0.508	98	56	C3024H4669N833O991S45
C88_C12H1G009500.1	516	57678.2	5.89	47.15	73.64	-0.595	71	62	C2537H3999N695O796S22
C88_C12H2G032150.1	610	68554.7	4.76	67.72	69.34	-0.463	92	55	C2970H4594N814O965S44
C88_C12H2G038220.1	516	57678.2	5.89	47.15	73.64	-0.595	71	62	C2537H3999N695O796S22
C88_C12H3G060640.1	622	69993	4.69	69.27	67.23	-0.508	98	56	C3024H4669N833O991S45
C88_C12H3G066630.1	483	54302.5	5.83	45.33	75.82	-0.561	68	59	C2392H3771N653O745S22
C88_C00H3G056380.1	573	63725.5	6.81	47.61	84.71	-0.2	59	56	C2811H4411N789O846S29
C88_C03H3G080830.1	1091	122673	5.46	53.52	77.59	-0.42	155	128	C5366H8438N1484O1678S65
C88_C12H4G088840.1	610	68554.7	4.76	67.72	69.34	-0.463	92	55	C2970H4594N814O965S44
C88_C12H4G094610.1	483	54290.4	5.83	45.19	75.01	-0.572	68	59	C2390H3767N653O746S22
C88_C03H3G095280.1	2505	280238	6.32	46.07	80.88	-0.451	325	297	C12192H19399N3507O3826S122
C88_C03H3G095280.2	2490	278525	6.28	45.85	80.86	-0.452	324	295	C12111H19274N3486O3808S121
C88_C03H4G115790.1	1091	122474	5.4	54.33	77.86	-0.411	155	127	C5352H8429N1479O1679S66
C88_C03H4G115790.2	1091	122474	5.4	54.33	77.86	-0.411	155	127	C5352H8429N1479O1679S66
C88_C03H4G129770.1	2498	279851	6.32	45.91	80.09	-0.464	326	298	C12187H19353N3503O3814S121
C88_C04H1G017220.1	369	42019.4	5.88	35.52	79.78	-0.424	49	41	C1873H2896N500O572S14
C88_C04H1G019400.1	573	63696.5	6.95	47.6	86.07	-0.198	59	57	C2809H4424N790O846S28
C88_C04H1G026150.1	908	99515	8.12	54.18	68.18	-0.591	108	113	C4303H6824N1240O1408S33
C88_C04H1G026150.2	1170	128306	8.16	57.12	62.82	-0.676	140	147	C5508H8720N1614O1830S46
C88_C01H1G023380.1	533	58078.4	6.51	40.88	82.1	-0.326	61	57	C2558H4063N709O807S13
C88_C04H2G053090.1	382	43459.2	5.98	35.31	77.33	-0.396	49	42	C1932H2986N516O590S18
C88_C04H2G053090.2	369	42024.5	5.88	35.72	79	-0.423	49	41	C1872H2895N499O572S15
C88_C04H2G055650.1	573	63725.5	6.81	47.61	84.71	-0.2	59	56	C2811H4411N789O846S29
C88_C04H2G062510.1	1170	128326	8.16	57.12	63.15	-0.671	141	148	C5515H8732N1612O1827S46
C88_C04H2G062510.2	924	101468	8.1	54.69	69.74	-0.566	111	116	C4399H6973N1259O1430S34
C88_C04H2G062510.3	1170	128326	8.16	57.12	63.15	-0.671	141	148	C5515H8732N1612O1827S46
C88_C04H3G086320.1	384	43645.3	5.98	38.27	77.68	-0.442	50	43	C1944H3004N520O594S15
C88_C04H3G086320.2	369	42040.5	5.88	36.77	78.73	-0.43	49	41	C1872H2895N499O573S15
C88_C04H3G088110.1	570	63267.9	6.68	48.75	86.19	-0.202	60	56	C2791H4392N784O844S26
C88_C04H3G093150.1	1170	128217	8.17	55.06	64.23	-0.655	140	147	C5514H8737N1607O1827S45
C88_C01H1G023380.2	533	58078.4	6.51	40.88	82.1	-0.326	61	57	C2558H4063N709O807S13
C88_C04H3G093150.2	755	82063.2	7.91	52.53	69.09	-0.555	86	89	C3533H5612N1026O1171S27
C88_C04H4G117380.1	369	41983.4	5.82	35.93	79.78	-0.417	49	41	C1871H2896N498O573S14
C88_C04H4G119380.1	573	63725.5	6.81	47.61	84.71	-0.2	59	56	C2811H4411N789O846S29
C88_C04H4G125750.1	1170	128217	8.17	55.06	64.23	-0.655	140	147	C5514H8737N1607O1827S45
C88_C05H1G023570.1	1010	111128	6.04	45.84	72.18	-0.654	148	134	C4781H7688N1388O1577S40
C88_C05H1G025190.1	1093	128217	5.59	43.27	78.55	-0.66	174	142	C5779H8872N1538O1712S29
C88_C05H2G049680.1	996	109793	6.04	48.92	72.6	-0.635	144	131	C4730H7598N1368O1557S39
C88_C05H2G051420.1	1104	129461	5.71	40.72	79.44	-0.645	174	145	C5836H8965N1561O1723S28
C88_C05H2G051420.2	1119	131148	5.61	40.95	79.42	-0.646	178	145	C5911H9080N1578O1748S29
C88_C05H3G075960.1	1010	111331	5.99	47.37	72.07	-0.642	147	132	C4791H7702N1386O1583S40
C88_C01H1G040150.1	366	41692.1	6.24	41.13	75.93	-0.435	46	41	C1858H2863N501O562S15
C88_C05H3G077780.2	1119	131064	5.59	41.9	79.51	-0.644	178	145	C5910H9080N1574O1747S29
C88_C05H4G102030.1	1011	110954	5.84	46.13	73.84	-0.589	146	126	C4778H7670N1376O1572S44
C88_C05H4G103610.1	1119	131009	5.59	41.71	79.42	-0.642	178	145	C5907H9075N1573O1747S29
C88_C05H4G103610.2	1104	129322	5.68	41.49	79.44	-0.64	174	145	C5832H8960N1556O1722S28
C88_C06H1G025470.1	1638	185529	5.46	52.68	76.04	-0.687	267	205	C8039H12690N2326O2591S67
C88_C06H1G028180.1	1105	129174	5.65	39.9	79.82	-0.614	175	147	C5799H8952N1548O1727S37
C88_C06H1G028280.1	875	98448.8	5.47	49.21	78.23	-0.433	118	95	C4376H6766N1174O1350S32
C88_C06H1G028280.2	816	91904.9	5.64	46.75	81.13	-0.388	109	90	C4092H6347N1097O1250S31
C88_C06H2G057920.1	1638	185186	5.49	52.02	75.74	-0.672	265	204	C8025H12669N2315O2587S69
C88_C06H2G057920.3	1638	185186	5.49	52.02	75.74	-0.672	265	204	C8025H12669N2315O2587S69
C88_C01H2G071390.1	533	58029.4	6.64	41.49	81.91	-0.337	60	57	C2557H4060N710O806S12
C88_C06H2G060640.1	1121	130921	5.7	40.15	81.72	-0.566	176	149	C5878H9096N1566O1746S40
C88_C06H2G060640.2	1091	127537	5.68	39.92	80.49	-0.608	174	147	C5723H8848N1530O1704S37
C88_C06H2G060750.1	875	98432.8	5.47	48.99	78.34	-0.43	118	95	C4376H6766N1174O1349S32
C88_C06H3G091320.1	1638	185186	5.49	52.02	75.74	-0.672	265	204	C8025H12669N2315O2587S69
C88_C06H3G091320.2	1638	185186	5.49	52.02	75.74	-0.672	265	204	C8025H12669N2315O2587S69
C88_C06H3G094020.1	1121	130949	5.83	40.37	82.42	-0.559	173	150	C5886H9112N1568O1741S39
C88_C06H3G094020.2	1091	127599	5.81	39.9	80.84	-0.602	171	148	C5734H8862N1532O1699S36
C88_C06H3G094120.1	875	98448.8	5.47	49.25	78.23	-0.434	118	95	C4374H6762N1176O1350S32
C88_C06H4G107680.1	207	23988.7	9.49	49.61	101.64	-0.412	23	33	C1073H1727N313O301S5
C88_C06H4G123370.1	1638	185549	5.46	52.91	75.5	-0.695	268	205	C8036H12686N2328O2593S67
C88_C01H2G088010.1	366	41734.2	6.25	41.13	76.45	-0.428	46	41	C1861H2869N501O562S15
C88_C06H4G126130.1	1146	133848	5.64	40.1	81.21	-0.565	178	149	C6015H9288N1598O1786S40
C88_C06H4G126230.1	928	104467	5.78	49.07	81.43	-0.377	119	102	C4653H7227N1245O1421S35
C88_C06H4G126230.2	816	91904.9	5.64	46.75	81.13	-0.388	109	90	C4092H6347N1097O1250S31
C88_C07H1G000470.1	780	85621	9.61	39.66	74.08	-0.632	79	121	C3705H6036N1110O1164S27
C88_C07H1G000470.2	931	101840	9.48	38.09	73.69	-0.589	96	136	C4406H7151N1309O1389S36
C88_C07H1G002970.1	1424	160190	6.88	45.22	82.97	-0.357	165	161	C7054H11128N1988O2143S66
C88_C07H1G002970.2	1444	162333	7.34	45.63	82.77	-0.351	165	165	C7153H11288N2016O2166S67
C88_C07H1G007230.1	374	42995.9	4.85	47.34	86.66	-0.241	60	33	C1906H2953N495O587S25
C88_C07H1G021090.1	686	75181.3	9.16	49.1	75.36	-0.479	67	90	C3273H5256N942O1024S31
C88_C07H1G021090.2	686	75181.3	9.16	49.1	75.36	-0.479	67	90	C3273H5256N942O1024S31
C88_C01H3G117740.1	798	87926.8	6.86	37.7	82.31	-0.24	86	83	C3881H6113N1077O1184S35
C88_C07H1G021310.1	966	107513	7.7	54.33	69.32	-0.498	107	109	C4650H7360N1348O1463S61
C88_C07H1G021310.2	966	107513	7.7	54.33	69.32	-0.498	107	109	C4650H7360N1348O1463S61
C88_C07H1G023130.1	695	77627.5	4.92	34.52	81.68	-0.389	105	72	C3441H5360N924O1072S25
C88_C07H1G023130.2	799	88860	4.97	34.22	79.59	-0.374	118	81	C3940H6116N1054O1228S30
C88_C07H1G023130.3	801	89002.2	4.97	34.16	79.64	-0.368	118	81	C3946H6126N1056O1230S30
C88_C07H2G026970.1	929	101699	9.45	38.71	73.43	-0.598	97	136	C4396H7132N1310O1386S37
C88_C07H2G026970.2	878	95790.4	9.34	36.07	74.13	-0.562	90	122	C4136H6702N1230O1309S37
C88_C07H2G026970.3	931	101926	9.45	38.57	73.59	-0.596	97	136	C4406H7149N1313O1389S37
C88_C07H2G026970.4	791	86989.7	9.57	39.97	74.4	-0.615	81	122	C3765H6125N1127O1178S30
C88_C07H2G026970.5	748	82273	9.55	39.96	72.54	-0.677	79	116	C3555H5780N1066O1124S26
