# Supplementary material for: RNA-seq provides insights into potato deubiquitinase responses to drought stress in seedling stage
Source: Front Plant Sci. 2023 Sep 14;14:1268448. doi: 10.3389/fpls.2023.1268448 (PMC10539648; doi:10.3389/fpls.2023.1268448)
Supplement: Supplementary Table 1 — The information on the potato deubiquitinase gene. [file DataSheet_1.zip › Table S3 edited.xlsx]

## Sheet: Subcellular localization
Table S3. The subcellular localization of potato deubiquitinase
Transcript ID	chlo	chlo_mito	cysk	cysk_nucl	cysk_plas	cyto	cyto_mito	cyto_nucl	cyto_pero	extr	golg	golg_plas	mito	mito_plas	nucl	nucl_plas	pero	plas	vacu
Soltu.DM.01G020050.1			1			1.5		5					1		7.5		1	2
Soltu.Atl.01_0G006580.1			1			1.5		5					1		7.5		1	2
C88_C01H1G017870.1			1			1.5		5					1		7.5		1	2
Soltu.DM.05G022710.2			1			9					1				3
Soltu.Atl.04_0G002540.3	4					4				1					5
C88_C03H2G065800.3	1		3			4									6
Soltu.DM.06G023690.1	8												1		4
Soltu.Atl.04_0G002540.4	3					4				1					6
C88_C03H2G065800.4	4												4		6
Soltu.DM.06G023710.1	1					2				2					9
Soltu.Atl.04_0G002540.5	4					4				1					5
C88_C03H2G065800.5						6				1					6				1
Soltu.DM.06G028470.1	1					2									10			1
Soltu.Atl.04_0G002540.6	4					3				2					5
C88_C03H3G101370.1	3												5		6
Soltu.DM.06G028470.2	1		5			2				1					4			1
Soltu.Atl.04_1G017240.1						7					1		1		5
C88_C03H3G101370.2	4												4		6
Soltu.DM.07G028200.1	8									1			3		2
Soltu.Atl.04_2G016640.1						7					1		1		5
C88_C03H4G135820.1	4												4		6
Soltu.DM.09G031490.1	9					2									1			2
Soltu.Atl.04_3G017620.1			1			7							1		5
C88_C04H1G011710.1	1		1					5.5				1	1		9.5
Soltu.DM.10G000740.1	9					1				1					2				1
Soltu.Atl.04_3G017620.2						7					1		1		5
C88_C04H1G011710.2	1							6				1	1		10.5
Soltu.DM.11G009940.1	1		1			2									9			1
Soltu.Atl.04_3G017620.3						6					1		2		5
C88_C04H1G029040.1						7					1		1		5
Soltu.DM.11G009940.2	3		2			3									4			2
Soltu.Atl.04_4G018000.1						7					1		1		5
C88_C04H2G046260.1	4					4				1					5
Soltu.DM.03G033760.1	4												4		6
Soltu.Atl.01_1G011800.1			1			1.5		5					1		7.5		1	2
C88_C01H2G065620.1			1			1.5		5					1		7.5		1	2
Soltu.DM.11G010610.1						11					1				1		1
Soltu.Atl.05_2G018800.1						13					1
C88_C04H2G046260.2	4					4				1					5
Soltu.DM.11G010610.2	3				1	6									4
Soltu.Atl.05_2G018800.2			1			9					1				3
C88_C04H2G065510.1			1			9					1				3
Soltu.DM.12G002320.1	6		1			4									2			1
Soltu.Atl.05_3G019700.1						13					1
C88_C04H3G096160.1						7					1		1		5
Soltu.DM.12G002320.2	8												2		2			2
Soltu.Atl.05_3G019700.2			1			9					1				3
C88_C04H3G096160.2						6				2	1				4
Soltu.Atl.05_4G018560.1						13					1
C88_C04H3G096160.3						7					1		1		5
Soltu.Atl.06_1G012570.1	1					2									10			1
C88_C04H4G112070.1	1							6				1	1		10.5
Soltu.Atl.06_1G012570.2	1		5			2				1					4			1
C88_C04H4G112070.2	1							6				1	1		10.5
Soltu.Atl.06_1G012570.3	1		5			2				1					4			1
C88_C04H4G112070.3	4					4				1					5
Soltu.Atl.06_2G018490.1			1										1		12
C88_C04H4G128620.1						7					1		1		5
Soltu.Atl.06_2G023080.1	1					2									10			1
C88_C05H1G022510.1			1			7				1	1				4
Soltu.DM.03G033760.2	5												5		4
Soltu.Atl.01_2G015700.1			2			1.5		6							9.5			1
C88_C01H3G112380.1			1			1.5		5					1		7.5		1	2
Soltu.Atl.06_3G012130.1			1												13
C88_C05H1G022510.2	1					11					1				1
Soltu.Atl.06_3G012440.1	8												1		4
C88_C05H2G048620.1						13					1
Soltu.Atl.06_3G012450.1			1			1				1					11
C88_C05H3G074880.1						13					1
Soltu.Atl.09_1G015080.1	10					1									1			2
C88_C05H3G074880.2			1			9					1				3
Soltu.Atl.09_1G015080.2	10.5	6													1			2
C88_C06H1G022750.1	8												1		4
Soltu.Atl.09_2G019710.1	10					1									1			2
C88_C06H1G027490.1	1					2									10			1
Soltu.Atl.09_3G024230.1	9					2									1			2
C88_C06H2G055720.1	1					1					4		2		4			1.5
Soltu.Atl.09_4G022440.1	9					2									1			2
C88_C06H2G055720.2	1										4		2		4			1.5	1
Soltu.Atl.10_0G000780.1	9					1				1					2				1
C88_C06H2G059940.1	1					2									10			1
Soltu.Atl.10_1G000750.1	9					1				1					2				1
C88_C06H3G089170.1			1			3									10
Soltu.DM.03G033760.3						6				1					6				1
Soltu.Atl.01_2G015700.2	1		2			1.5		5.5							8.5			1
C88_C01H4G159040.1			1			1.5		5					1		7.5		1	2
Soltu.Atl.10_2G000760.1	9					1				1					2				1
C88_C06H3G089170.2			1			3									9			1
Soltu.Atl.10_2G000760.2	10														2				2
C88_C06H3G093310.1	1					2									10			1
Soltu.Atl.11_0G004970.1	1		1			3									8			1
C88_C06H4G121080.1	3		1			6									4
Soltu.Atl.11_0G005600.1						11					1				1		1
C88_C06H4G125440.1	1					2									10			1
Soltu.Atl.11_1G007180.1	1		1			3									8			1
C88_C07H1G026020.1	7.5	7											5.5		1
Soltu.Atl.11_1G007860.1						12					1						1
C88_C07H2G053200.1	10														1				3
Soltu.Atl.11_3G006340.1	1		1			3									8			1
C88_C07H3G079990.1	8.5	6											2.5		3
Soltu.Atl.11_3G006340.2	1		1			2									9			1
C88_C07H4G105910.1	10														1				3
Soltu.Atl.11_3G007040.1						11					1				1		1
C88_C09H1G030140.1	9					2									1			2
Soltu.Atl.11_4G008660.1	2		1			3									7			1
C88_C09H2G060650.1	10					1									1			2
Soltu.DM.04G013930.1	4					4									6
Soltu.Atl.03_0G005490.1	4												4		6
C88_C03H1G030990.1	4												4		6
Soltu.Atl.11_4G009250.1						11					1				1		1
C88_C09H3G089050.1	10					1									1			2
Soltu.Atl.12_1G000970.1	6		1			4									2			1
C88_C09H4G118020.1	10					1									1			2
Soltu.Atl.12_1G000970.2	9												2		1			2
C88_C10H1G000710.1	9					1				1					2				1
Soltu.Atl.12_1G000970.3	5					3							1		2			3
C88_C10H2G029240.1	9														2				3
Soltu.Atl.12_1G000970.4	9												2		1			2
C88_C10H2G029240.2	9					1				1					2				1
Soltu.Atl.12_2G002990.1	4					7									2			1
C88_C10H3G058630.1	9														2				3
Soltu.Atl.12_2G002990.2	9.5	6											1.5		1			2
C88_C10H3G058630.2	9					1				1					2				1
Soltu.Atl.12_2G002990.3	4		1			5									2			2
C88_C10H4G087490.1	9					1				1					2				1
Soltu.Atl.12_2G002990.4	9.5	6											1.5		1			2
C88_C11H1G010080.1	1		1			2									9			1
Soltu.Atl.12_3G002170.1	6		1			3							1		2			1
C88_C11H1G010680.1	1					12									1
Soltu.DM.04G013930.2	3					5				1					5
Soltu.Atl.03_1G027630.1	4												4		6
C88_C03H1G030990.2	3												5		6
Soltu.Atl.12_3G002170.2	9												2		1			2
C88_C11H2G036110.1	1		1			3									8			1
Soltu.Atl.12_3G002170.3	10												1		1			2
C88_C11H2G036110.2	1		1			6									5			1
Soltu.Atl.12_4G001200.1	9												2		1			2
C88_C11H2G036110.3	1		1			3									8			1
Soltu.Atl.12_4G001200.2	4		1			6									2			1
C88_C11H2G036700.1	3				1	5									5
C88_C11H2G036700.2						11					1				1		1
C88_C11H3G059910.1	1		1			2									9			1
C88_C11H3G060480.1						11					1				1		1
C88_C11H4G084840.1	1		1			3									8			1
C88_C11H4G084840.2	1		1			2									9			1
C88_C11H4G085470.1	3				1	5									5
Soltu.DM.04G013930.3	4					3				1					6
Soltu.Atl.03_1G027630.2						6				1					6				1
C88_C03H1G030990.3						5				1					7				1
C88_C11H4G085470.2						11					1				1		1
C88_C12H1G002070.2	9												2		1			2
C88_C12H1G002070.3	6		1			4									2			1
C88_C12H2G030630.1	6		1			3							1		2			1
C88_C12H2G030630.3	9												2		1			2
C88_C12H3G059020.1	2		1			6									4			1
C88_C12H3G059020.2	6		1			4									2			1
C88_C12H3G059020.5	9												2		1			2
C88_C12H4G087280.1	9												2		1			2
Soltu.DM.04G034050.1						7					1		1		5
Soltu.Atl.04_0G002540.1	4					3				2					4			1
C88_C03H2G065800.1	4												4		6
Soltu.DM.05G022710.1						13					1
Soltu.Atl.04_0G002540.2	4					3				2					4			1
C88_C03H2G065800.2	1		3			4									6
Soltu.DM.08G026770.1						3.5		7							9.5				1
Soltu.Atl.08_1G015250.1						3.5		7							9.5				1
C88_C08H1G021780.1	1					3									9				1
Soltu.Atl.08_1G015250.2	1					3					5				2			1	2
C88_C08H1G021780.2						3.5		7							9.5				1
Soltu.Atl.08_2G016710.1						3.5		7							9.5				1
C88_C08H1G021780.3						3.5		7							9.5				1
Soltu.Atl.08_2G016710.2						3.5		7							9.5				1
C88_C08H2G049290.1	1					2									10				1
Soltu.Atl.08_3G014600.1	1					3									9				1
C88_C08H2G049290.2	1					3									9				1
C88_C08H3G075470.1						3.5		7							9.5				1
C88_C08H3G075470.2						3.5		7							9.5				1
C88_C08H3G075470.3	1					3									9				1
C88_C08H4G101840.1						3.5		7							9.5				1
Soltu.DM.09G013060.1	1		1			6.5		5.5					1		3.5
Soltu.Atl.09_0G008330.1	1		1			6.5		5.5					1		3.5
C88_C09H1G013740.1	1		1			6.5		5.5					1		3.5
Soltu.DM.10G019940.1						1				1					12
Soltu.Atl.09_3G009510.1	1		1			6.5		5.5					1		3.5
C88_C09H2G042440.1	1		1			6.5		5.5					1		3.5
Soltu.Atl.10_0G008530.1	9					1				3					1
C88_C09H3G071930.1			1			8				2					2
Soltu.Atl.10_4G004170.1	13									1
C88_C09H4G101440.1	1		1			6.5		5.5					1		3.5
C88_C10H1G018620.1						1				1					12
C88_C10H2G048020.1						1				1					12
C88_C10H3G076940.1						1				1					12
C88_C10H4G105470.1						1				1					12
Soltu.DM.01G032440.1	7																1	2	1
Soltu.Atl.03_1G004720.1						2									12
C88_C01H1G029250.1	7																1	2	1
Soltu.DM.07G014240.3	5												3		4		1	1
Soltu.Atl.03_3G006860.2						4							1		6		2	1
C88_C03H2G040650.3						2									12
C88_C09H1G006030.7															14
C88_C09H2G030910.1	2					6							1		4			1
C88_C09H2G030910.2	4		1			3							2		4
C88_C09H2G030910.4	3					4							1		5			1
C88_C09H2G035580.1															14
C88_C09H2G035580.2															14
C88_C09H2G035580.3	1					1				1					11
C88_C09H2G035580.4															14
C88_C09H3G061670.1	4		1			3							2		4
C88_C09H3G061670.2	3					4							1		5			1
Soltu.DM.07G026250.1	1					1									11		1
Soltu.Atl.03_3G006860.3						2						1			11
C88_C03H2G040650.4						2									12
C88_C09H3G061670.3	2					6							1		4			1
C88_C09H3G066390.1															14
C88_C09H3G066390.2															14
C88_C09H3G066390.3															14
C88_C09H3G066390.4															14
C88_C09H3G066390.5															14
C88_C09H4G089860.2	3					7									3			1
C88_C09H4G094520.1															14
C88_C09H4G094520.2															14
C88_C09H4G094520.3															14
Soltu.DM.09G000730.2	3					7									3			1
Soltu.Atl.03_3G006860.4	1					5							1		6		1
C88_C03H3G075840.1						2									12
C88_C09H4G094520.4															14
C88_C09H4G094520.5															14
C88_C10H3G080630.1	2					5				1					4		1	1
C88_C11H1G006080.2	4					1				1			2		1			1	4
C88_C11H1G020730.1	3										2		4		3			2
C88_C11H1G020730.10	4		1										3		6
C88_C11H1G020730.2	4		1										3		6
C88_C11H1G020730.3	4		1										3		6
C88_C11H1G020730.4	4		1										3		6
C88_C11H1G020730.5	4		1										3		6
Soltu.DM.09G005580.1															14
Soltu.Atl.04_0G003790.1	2.5	4				1							4.5		5			1
C88_C03H3G075840.2						2									12
C88_C11H1G020730.6	4		1										3		6
C88_C11H1G020730.7	3										2		4		3			2
C88_C11H1G020730.8	3										2		4		3			2
C88_C11H1G020730.9	3										2		4		3			2
C88_C11H1G021960.1	1		1			4				1					5		1		1
C88_C11H1G021960.2	1					2				1					9				1
C88_C11H1G021960.3	1					2				1					9				1
C88_C11H1G021960.4	1					2				1					9				1
C88_C11H1G021960.5	1					2				1					9				1
C88_C11H2G031670.1	4					1				1			2		1			1	4
Soltu.DM.09G005580.2															14
Soltu.Atl.04_0G003790.2	2					1				2					8				1
C88_C03H3G075840.3						2									12
C88_C11H2G031670.2	4					1				1			2		1			1	4
C88_C11H2G031670.3	4					1				1			2		1			1	4
C88_C11H2G046570.1	4		1			1							3		5
C88_C11H2G046570.2	4		1			1							3		5
C88_C11H2G046570.3	4		1			1							3		5
C88_C11H2G046570.4	4		1			1							2		6
C88_C11H2G046570.5	4		1			1							2		6
C88_C11H2G046570.6	4		1			1							2		6
C88_C11H2G046570.7	4		1			1							3		5
C88_C11H2G047710.1	1					2				1					9				1
Soltu.DM.09G005580.3															14
Soltu.Atl.04_0G003790.3	1.5	3.83333				1	3.33333						5		5			1
C88_C03H4G110960.1						2									12
C88_C11H2G047710.2	1					2				1					9				1
C88_C11H2G047710.3	1					2				1					9				1
C88_C11H2G047710.4	1					2				1					9				1
C88_C11H3G056020.1	5					1				1			2		1				4
C88_C11H3G056020.2	5					1				1			2		1				4
C88_C11H3G056020.3	5					1				1			2		1				4
C88_C11H3G071360.1	4		1			1							3		5
C88_C11H3G071360.2	4		1			1							2		6
C88_C11H3G071360.3	4		1			1							3		5
C88_C11H3G071360.4	4		1			1							3		5
Soltu.DM.10G023840.1	1					5				1					4		2	1
Soltu.Atl.04_0G003790.4			1			1				1					11
C88_C03H4G110960.2						2									12
C88_C11H3G071360.5	4		1			1							3		5
C88_C11H3G072490.1	1					2				1					9				1
C88_C11H3G072490.2	1					2				1					9				1
C88_C11H3G072490.4	1					2				1					9				1
C88_C11H4G080730.1	3												5		1			1	4
C88_C11H4G080730.2	3												5		1			1	4
C88_C11H4G080730.3	4					1				1			2		1			1	4
C88_C11H4G080730.4	4					1				1			2		1			1	4
C88_C11H4G080730.5	4					1				1			2		1			1	4
C88_C11H4G094970.1	3		1			1							3		6
Soltu.DM.11G005240.1	5					1				1			2		1				4
Soltu.Atl.04_0G003790.5			1			1				1					11
C88_C03H4G110960.3						2									12
C88_C11H4G094970.2	3		1			1							3		6
C88_C11H4G094970.3	3		1			1							3		6
C88_C11H4G094970.4	4		1			1							3		5
C88_C11H4G094970.5	4		1			1							3		5
C88_C11H4G094970.6	4		1			1							3		5
C88_C11H4G094970.7	4		1			1							3		5
C88_C11H4G094970.8	3		1			1							3		6
C88_C11H4G096130.1	1					2				1					9				1
C88_C11H4G096130.4	1					2				1					9				1
Soltu.DM.11G005240.2	5					1				1			2		1				4
Soltu.Atl.04_0G003790.6	3.5	3.5	1			1							2.5		5			1
C88_C04H1G013020.1			1			3							1		7		1	1
Soltu.DM.11G005240.3	5					1				1			2		1				4
Soltu.Atl.04_0G003940.1			1			2				1					10
C88_C04H1G013020.2	2					1									11
Soltu.DM.03G005830.1						2									12
Soltu.Atl.03_1G004720.2						2									12
C88_C01H3G123770.2	4							1.5							1.5		2	2	1
Soltu.DM.11G022080.1	4		1			1							3		5
Soltu.Atl.04_0G003940.2			1			2				1					10
C88_C04H1G013020.3	2					1									11
Soltu.DM.11G022080.2	4		1			1							3		5
Soltu.Atl.04_0G003940.3						4				1					9
C88_C04H1G013020.4	2					1									11
Soltu.DM.11G022080.3	4		1			1							2		6
Soltu.Atl.04_0G003940.4						2				1					11
C88_C04H1G014260.1						3				1					10
C88_C04H1G014260.10	1					2				1					10
C88_C04H1G014260.11						2				1					11
Soltu.DM.11G022080.4	4		1			1							3		5
Soltu.Atl.04_0G006990.1	1														12			1
Soltu.DM.11G023170.1	1					2				1					9				1
Soltu.Atl.04_2G008020.1	1														12			1
Soltu.DM.11G023170.2	1					2				1					9				1
Soltu.Atl.04_4G009960.1	1														12			1
C88_C04H1G014260.2	1					2				1					10
Soltu.DM.11G023170.3						4					3		1		2			1	2
Soltu.Atl.06_1G013220.1	5		1										3		5
C88_C04H1G014260.3	1					2				1					10
Soltu.DM.11G023170.4	1					2				1					9				1
Soltu.Atl.06_2G024300.1	4		1			1							3		5
C88_C04H1G014260.4						3				1					10
Soltu.Atl.06_3G018210.1	5		1			1							2		5
C88_C04H1G014260.5						3									11
Soltu.Atl.06_3G018210.2	5		1			1							2		5
C88_C04H1G014260.6	4						3					1	4.5		4
Soltu.DM.04G016850.1						5					2		1		3				2
Soltu.Atl.03_1G004720.3						6.5		6.5							5.5		1	1
C88_C03H1G005540.1						2									12
Soltu.Atl.06_4G018080.1	5		1			1							2		5
C88_C04H1G014260.7	5						3					1	4.5		3
Soltu.Atl.06_4G018080.2	5		1			1							2		5
C88_C04H1G018560.1	1														12			1
Soltu.Atl.07_0G006610.1	5												3		4		1	1
C88_C04H1G018560.2	1					1									11			1
Soltu.Atl.07_1G008500.1	5												3		4		1	1
C88_C04H2G048480.1	1					1									12
Soltu.Atl.07_1G008500.2	5												3		4		1	1
C88_C04H2G048480.2	1					1									12
Soltu.Atl.07_1G008500.3	5												3		4		1	1
C88_C04H2G049770.1	1					5									8
Soltu.Atl.07_1G008500.4	2							4					4		6.5			1
C88_C04H2G049770.2			1			2				1					10
Soltu.Atl.07_2G007390.1	5												3		4		1	1
C88_C04H2G049770.3						4				1					9
Soltu.Atl.07_4G010390.1	5												2		5		1	1
C88_C04H2G049770.4			1			2				1					10
Soltu.Atl.09_0G000500.1	2					6							1		4			1
C88_C04H2G049770.5	2					2									9				1
Soltu.DM.04G016860.1						3				3	1				7
Soltu.Atl.03_1G004720.4						6.5		7							6.5		1
C88_C03H1G005540.2						2									12
Soltu.Atl.09_0G000500.2	2		1			5							1		5
C88_C04H2G054640.1	1														12			1
Soltu.Atl.09_0G005210.1															14
C88_C04H2G054640.2	1														12			1
Soltu.Atl.09_2G000780.1	4		1			3							3		3
C88_C04H3G081830.1	1					1									11				1
Soltu.Atl.09_2G000780.2	2					6							1		4			1
C88_C04H3G083600.1	1					2				1					10
Soltu.Atl.09_2G000780.3	2		1			5							1		5
C88_C04H3G083600.2						4				1					9
Soltu.Atl.09_2G005010.1															14
C88_C04H3G083600.3	1					2				1					10
Soltu.Atl.09_3G003540.1															14
C88_C04H3G083600.4						4				1					9
Soltu.Atl.09_3G003540.2															14
C88_C04H3G083600.5						4				1					9
Soltu.Atl.09_3G003540.3															14
C88_C04H3G083600.6	1					2				1					10
Soltu.Atl.09_3G003540.4	1					2					4		2		1			2.5
C88_C04H3G087590.1	1														12			1
Soltu.DM.04G018020.1	2					2									9				1
Soltu.Atl.03_2G005120.1						2									12
C88_C03H1G005540.3						2									12
Soltu.Atl.09_4G000510.2	3					7									3			1
C88_C04H3G087590.2	1														12			1
Soltu.Atl.09_4G003280.1															14
C88_C04H4G113320.1	2					1									11
Soltu.Atl.09_4G003280.2	1					2					4		2		1			2.5
C88_C04H4G114560.1	1		1			2									9				1
C88_C04H4G114560.10	3						3	3.5					4.5		5.5
C88_C04H4G114560.11						4									10
Soltu.Atl.09_4G003280.3	1					2					4		2		1			2.5
Soltu.Atl.10_2G010530.1	2					5				1					4		1	1
Soltu.Atl.11_1G014220.1	4		1			1							3		5
C88_C04H4G114560.2	2					5									7
Soltu.Atl.11_1G014220.2	4		1			1							3		5
C88_C04H4G114560.3	2					6									6
Soltu.Atl.11_1G014220.3	4		1			1							3		5
C88_C04H4G114560.4						5				1					8
Soltu.Atl.11_1G015630.1	1					2				1					9				1
C88_C04H4G114560.5						4				1					9
Soltu.Atl.11_1G015630.2	1					2				1					9				1
C88_C04H4G114560.6	1					3									10
Soltu.DM.04G023070.1	1														12			1
Soltu.Atl.03_2G005120.2						2									12
C88_C03H1G005540.4						2									12
Soltu.Atl.11_1G015630.3	1					2				2					9
C88_C04H4G114560.7						6									8
Soltu.Atl.11_1G015630.4	1					3				2					8
C88_C04H4G114560.8						4									10
Soltu.Atl.11_2G010440.1	4		1			1							3		5
C88_C04H4G114560.9	3						3	3.5					4.5		5.5
Soltu.Atl.11_2G010930.1	1					2				1					9				1
C88_C04H4G118720.1	1														12			1
Soltu.Atl.11_2G010930.2	1					2				1					9				1
C88_C04H4G118720.2															14
Soltu.Atl.11_2G010930.3	1					2				1					9				1
C88_C05H1G016340.1	2							3.5					5		5.5			1
Soltu.Atl.11_2G010930.4	1					2				1					9				1
C88_C05H2G040520.2	2							4					4		6.5			1
Soltu.Atl.11_3G016070.1	4		1			1							3		5
C88_C05H3G068390.1	3												5		5			1
Soltu.Atl.11_3G016070.2	4		1			1							3		5
C88_C05H4G094760.1	3												5		5			1
Soltu.Atl.11_3G016070.3	4		1			1							3		5
C88_C06H1G028530.1	4		1			1							2		6
Soltu.DM.06G029610.1	3		1			1							2		7
Soltu.Atl.03_2G005120.3						2									12
C88_C03H1G005540.5						2									12
Soltu.Atl.11_3G016070.4	4		1			1							2		6
C88_C06H1G028530.2	3					1							4		6
Soltu.Atl.11_3G016070.5	4		1			1							3		5
C88_C06H2G061000.1	4		1			1							3		5
Soltu.Atl.11_3G017120.1	1					2				1					9				1
C88_C06H2G061000.2	4		1			1							3		5
Soltu.Atl.11_3G017120.2	1					2				1					9				1
C88_C06H3G094380.1	3					1							3		7
Soltu.Atl.11_4G004490.1	4					1				1			2		1			1	4
C88_C06H3G094380.2	5		1			1							2		5
Soltu.Atl.11_4G004490.2	4					1				1			2		1			1	4
C88_C06H3G094380.3	3					1							3		7
Soltu.Atl.11_4G015930.1	3		1			1							3		6
C88_C06H3G094380.4	5		1			1							2		5
Soltu.Atl.11_4G015930.2	3		1			1							3		6
C88_C06H4G126530.1	3		1			1							3		6
Soltu.Atl.11_4G015930.3	4		1			1							3		5
C88_C06H4G126530.2	5		1										3		5
Soltu.Atl.11_4G015930.5	4		1			1							3		5
C88_C06H4G126530.3	5		1										3		5
Soltu.DM.07G014240.1	5												3		4		1	1
Soltu.Atl.03_2G005120.4						2									12
C88_C03H2G040650.1						2									12
Soltu.Atl.11_4G016640.1	1					4				1					6		1		1
C88_C06H4G126530.4	3		1			1							3		6
Soltu.Atl.11_4G016640.2	1					2				1					9				1
C88_C07H1G012800.1	3		1										4		5			1
Soltu.Atl.11_4G016640.3	1					2				1					9				1
C88_C07H2G040110.1	4												1		8			1
Soltu.Atl.11_4G016640.4	1					2				1					9				1
C88_C07H2G040110.2	5												2		5		1	1
C88_C07H2G040110.3	5												2		5		1	1
C88_C07H2G051420.1	1					1									11		1
C88_C07H2G051420.2	1					1									11		1
C88_C07H2G051420.3	1					1									11		1
C88_C07H3G066830.1	3		1										4		5			1
C88_C07H4G093690.1	5		1										4		2		2
Soltu.DM.07G014240.2	2												4		7			1
Soltu.Atl.03_3G006860.1						2									12
C88_C03H2G040650.2						2									12
C88_C07H4G104310.1	1					1									11		1
C88_C07H4G104310.2	1					1									11		1
C88_C07H4G104310.3	1					1									11		1
C88_C09H1G000920.1	3					7									3			1
C88_C09H1G006030.1															14
C88_C09H1G006030.2															14
C88_C09H1G006030.3															14
C88_C09H1G006030.4															14
C88_C09H1G006030.5						3				1					10
C88_C09H1G006030.6															14
Soltu.DM.03G009020.1			3			8.5				1	1
Soltu.Atl.03_1G005570.1			1			10.5				1	1
C88_C00H1G004100.1	2		2			3									7
Soltu.Atl.06_2G013110.4	1					8							1		4
C88_C06H2G050600.4	10					1							1		1.5	1.5
Soltu.Atl.08_1G013030.1	6		1			5							1		1
C88_C06H3G083310.1	7			2.5		1							1		3.5			1
Soltu.Atl.08_2G014320.1	4					8							1		1
C88_C06H3G083310.2	7			2		2							1		2.5			1
Soltu.Atl.08_2G014320.2	4		1			7							1		1
C88_C06H4G115930.1	7			2.5		1							1		3.5			1
Soltu.Atl.08_4G016050.1	7		1			5									1
C88_C06H4G115930.2	7			2		2							1		2.5			1
Soltu.Atl.09_3G010500.1	1		1			7				1					3		1
C88_C08H1G019650.1	8					3				2					1
Soltu.Atl.09_4G008860.1			1			9				1					2		1
C88_C08H2G046910.1	6		1			5							1		1
Soltu.Atl.09_4G008860.2	1		1			6				1	1				3		1
C88_C08H2G046910.2	6					6							1		1
C88_C08H3G073070.1	7		1			5									1
C88_C08H3G073070.2	7		1			5									1
Soltu.DM.06G018150.1	8					2							1		2			1
Soltu.Atl.03_2G006320.1			1			11.5				1
C88_C03H1G007950.1	1		1			1					1				10
C88_C08H3G073070.3	2		2			2									4			4
C88_C08H4G099560.1	6		1			5							1		1
C88_C08H4G099560.2	7		1			5									1
C88_C09H1G012660.1	1		2			5.5		5.5			1				4.5
C88_C09H1G012660.2	1		2			5.5		5.5			1				4.5
C88_C09H1G012660.3	1		2			5.5		5.5			1				4.5
C88_C09H1G012660.4	1		2			5.5		5.5			1				4.5
C88_C09H1G012660.5	1		2			5.5		5.5			1				4.5
C88_C09H1G012660.6	1		2			7					1				3
C88_C09H1G012660.7	1		2			7					1				3
Soltu.DM.06G018150.2	10					1							1		1			1
Soltu.Atl.03_3G009580.1			2			10				1	1
C88_C03H2G043220.1	2		3			1									8
C88_C09H1G012660.8	1		2			5.5		5.5			1				4.5
C88_C09H2G043700.1	1		2			5.5		5.5			1				4.5
C88_C09H2G043700.2	1		2			5.5		5.5			1				4.5
C88_C09H2G043700.3	1		2			5.5		5.5			1				4.5
C88_C09H2G043700.4	1		2			5.5		5.5			1				4.5
C88_C09H3G073470.1	1		2			5.5		5.5			1				4.5
C88_C09H3G073470.2	1		2			5.5		5.5			1				4.5
C88_C09H3G073470.3	1		2			5.5		5.5			1				4.5
C88_C09H3G073470.4	1		2			5.5		5.5			1				4.5
C88_C09H3G073470.5	1		2			5.5		5.5			1				4.5
Soltu.DM.08G024100.1	7		1			5									1
Soltu.Atl.06_1G005990.1	5					5							1		2			1
C88_C03H3G078140.1	4		1			4					1				4
C88_C09H4G102260.1	1		2			5.5		5.5			1				4.5
C88_C09H4G102260.2	1		2			5.5		5.5			1				4.5
C88_C09H4G102260.3	1		2			7					1				3
C88_C09H4G102260.4	1		2			5.5		5.5			1				4.5
C88_C09H4G102260.5	1		2			7					1				3
C88_C09H4G102260.6	1		2			5.5		5.5			1				4.5
Soltu.DM.09G014290.1	1		2			5.5		5.5			1				4.5
Soltu.Atl.06_1G005990.2	5					6							1		1			1
C88_C03H4G113490.1	5		1			3					1				4
Soltu.DM.09G014290.2	1		2			5.5		5.5			1				4.5
Soltu.Atl.06_1G005990.3	5					6							1		1			1
C88_C06H1G017880.1	7														2			2
Soltu.DM.09G014290.3	1		2			7					1				3
Soltu.Atl.06_2G013110.1	7			2.5		1							1		3.5			1
C88_C06H2G050600.1	8					2							1		2			1
Soltu.DM.09G014290.4	1		2			5.5		5.5			1				4.5
Soltu.Atl.06_2G013110.2	7			2		2							1		2.5			1
C88_C06H2G050600.2	8					2							1		2			1
Soltu.DM.09G014290.5	1		2			7					1				3
Soltu.Atl.06_2G013110.3	6			2		3							1		2.5			1
C88_C06H2G050600.3	8					1							1		3	3
Soltu.DM.01G026160.1	1					10									2				1
Soltu.Atl.01_0G008460.1			1			1							7		4			1
C88_C00H1G002080.1	5					1				2					6
Soltu.DM.04G024060.3	1					5				1					7
Soltu.Atl.02_2G010310.1	1				1	5									4		2		1
C88_C01H3G117790.1						10									3			1
Soltu.Atl.07_4G018820.1	2					1				3			1		3				4
C88_C07H2G026970.6	3		1										1		8			1
Soltu.Atl.08_0G008530.1	1							5				1	3		8.5
C88_C07H2G029990.1															4			8
Soltu.Atl.08_0G008740.1															14
C88_C07H2G029990.2															4			8
Soltu.Atl.08_1G003590.1	1							5				1	3		8.5
C88_C07H2G048060.1	2		2									1.5			8			1.5
Soltu.Atl.08_1G007560.1															14
C88_C07H2G048420.1	2					1				3			1		3				4
Soltu.Atl.08_1G007990.1	1					1											6	2	1
C88_C07H2G048420.2	2					1				3			1		3				4
Soltu.Atl.08_1G012000.1	2		1												11
C88_C07H2G048420.3	3			2.5		2				2			1		3.5				2
Soltu.Atl.08_1G018220.1								6			1				10.5			1	1
C88_C07H2G048420.4	2					1				3			1		3				4
Soltu.Atl.08_2G007140.1	7			1		2				1	1		1						1
C88_C07H2G048420.5	3			2.5		2				2			1		3.5				2
Soltu.Atl.08_2G011450.1	1																7	2	1
C88_C07H2G048420.6	2					1				3			1		3				4
Soltu.DM.04G030810.1	10			1.5						1					1.5				1
Soltu.Atl.02_3G006330.1	6					4							1		3
C88_C01H3G134380.1	1					2									11
Soltu.Atl.08_2G013100.1	2		1												11
C88_C07H2G048420.7	1					2									10				1
Soltu.Atl.08_2G018840.1	2		3			3									6
C88_C07H2G050240.1	5		1			2							4		2
Soltu.Atl.08_3G009110.1	1																7	2	1
C88_C07H2G050240.2	5		1			2							4		2
Soltu.Atl.08_3G012370.1	2		1												11
C88_C07H2G050240.3	5		1			2							4		2
Soltu.Atl.08_4G010900.1	1																7	2	1
C88_C07H2G050240.4	5		1			2							4		2
Soltu.Atl.08_4G014820.1	1		1												12
C88_C07H3G054120.1	1										4				3			1	2
Soltu.Atl.08_4G014820.2	1		1												12
C88_C07H3G054120.2															13				1
Soltu.Atl.08_4G014820.3	1														13
C88_C07H3G056670.1															4			9
Soltu.Atl.09_0G009400.1															3			8	1
C88_C07H3G056670.2						2.5			2						5			1	2
Soltu.Atl.09_0G009400.2	1		1			3									7			1	1
C88_C07H3G072020.1	2		2									1.5	1		7			1.5
Soltu.DM.04G030810.2	10					1				1					1			1
Soltu.Atl.02_3G010270.1	1				1	5									4		2		1
C88_C01H4G164460.1						10									3			1
Soltu.Atl.09_0G009560.1															2			9	1
C88_C07H3G075110.1	3			2.5		2				2			1		3.5				2
Soltu.Atl.09_2G018830.1	3		2										1		8
C88_C07H3G075110.2	2					1				3			1		3				4
Soltu.Atl.09_2G018830.2	3		2										1		8
C88_C07H3G075110.3	3			2.5		2				2			1		3.5				2
Soltu.Atl.09_2G018830.3	3		2										1		8
C88_C07H3G075110.4	2					1				3			1		3				4
Soltu.Atl.09_3G010700.1	1														13
C88_C07H3G075110.5	2					1				3			1		3				4
Soltu.Atl.09_3G022660.1	1		1												11				1
C88_C07H3G077050.1	5		1			1							6		1
Soltu.Atl.09_4G009020.1	1														13
C88_C07H4G080990.1															13
Soltu.Atl.10_0G004550.1	4		1			6				1					2
C88_C07H4G080990.2															13
Soltu.Atl.10_0G014440.1						9									4				1
C88_C07H4G083530.1															4			9
Soltu.Atl.10_0G014440.2						8									5				1
C88_C07H4G083530.2															4			9
Soltu.DM.05G023860.1	1		2									1.5	1		8			1.5
Soltu.Atl.02_3G010700.1	1				1	5									4		2		1
C88_C01H4G164600.1						10									3			1
Soltu.Atl.10_0G017820.1						10									4
C88_C07H4G088030.1						5									3			1	2
Soltu.Atl.11_0G003080.1						8				1					4				1
C88_C07H4G101610.1	2		2									1.5	1		7			1.5
Soltu.Atl.11_0G003080.2						9									4				1
C88_C07H4G101610.2	2		2									1.5	1		7			1.5
Soltu.Atl.11_0G003080.3						8									5				1
C88_C07H4G101830.1	3			2.5		1				2			1		3.5			1	2
Soltu.Atl.11_1G005250.1	1					2					2				3			1	3
C88_C08H1G003720.1	1					5						1	2		5
Soltu.Atl.11_1G005250.2	1					2					3				3			1	2
C88_C08H1G006790.1															1			9
Soltu.Atl.11_2G004400.1						9									4				1
C88_C08H1G007160.1	1		1			5.5		4.5		4					2.5
Soltu.Atl.11_2G004400.2						8				1					4				1
C88_C08H1G015320.1															14
Soltu.Atl.11_2G004400.3						8									5				1
C88_C08H1G015570.1	1																7	2	1
Soltu.Atl.11_2G004400.4						9									4				1
C88_C08H1G018470.1	1		1												12
Soltu.DM.05G025630.1						9									4				1
Soltu.Atl.02_3G010700.2	1					3									7		2		1
C88_C01H4G182210.1	1					2									11
Soltu.Atl.11_2G011930.1						8									6
C88_C08H1G025190.1						1.5		6			1				9.5			1	1
Soltu.Atl.11_2G011930.2						8									6
C88_C08H1G025190.2								6			1				10.5			1	1
Soltu.Atl.11_2G011930.3						8									6
C88_C08H1G025190.3						1.5		6			1				9.5			1	1
Soltu.Atl.11_2G011930.4						8									6
C88_C08H2G029020.1	1		1			5							1		6
Soltu.Atl.11_2G011930.5						8									6
C88_C08H2G032320.1											1				1			5	2
Soltu.Atl.11_2G011930.6						8									6
C88_C08H2G041310.1															14
Soltu.Atl.11_2G011930.7						8									6
C88_C08H2G041700.1	1																7	2	1
Soltu.Atl.11_3G013690.1			1			6									6			1
C88_C08H2G045670.1	2		1												11
Soltu.Atl.11_3G018470.1						8									6
C88_C08H2G052520.1								6			1				10.5			1	1
Soltu.Atl.11_3G018470.2						8									6
C88_C08H2G052520.2								6			1				10.5			1	1
Soltu.DM.05G025630.2	1				1.5	9									1			1.5	1
Soltu.Atl.02_3G019770.1			1			6									6			1
C88_C02H1G000830.1						2				1					11
Soltu.Atl.11_3G018470.3						8									6
C88_C08H2G052520.3								6			1				10.5			1	1
Soltu.Atl.11_3G018470.4						8									6
C88_C08H2G052520.4								6			1				10.5			1	1
Soltu.Atl.11_3G018470.5						8									6
C88_C08H3G056080.1	1					6									5		2
Soltu.Atl.11_3G018470.6						8									6
C88_C08H3G059160.1	5					1				2					6
Soltu.Atl.11_3G018470.7						8									6
C88_C08H3G059170.1						3									4			5
Soltu.Atl.11_4G006440.1						8				1					4				1
C88_C08H3G059460.1						3				3					8
Soltu.Atl.11_4G006440.2	2				1	7									3				1
C88_C08H3G061950.1	4					3				2			1						2
Soltu.Atl.11_4G006440.3						8				1					4				1
C88_C08H3G061960.1			2			5				2	1				4
Soltu.Atl.11_4G006440.4						8				1					4				1
C88_C08H3G062840.1						1				1					11		1
Soltu.Atl.11_4G013990.1			1			6									6			1
C88_C08H3G067360.1															14
Soltu.DM.06G009020.1						7				3	1				2
Soltu.Atl.02_3G019770.2			1			6									6			1
C88_C02H1G010850.1	1				1	4									5		2		1
Soltu.Atl.12_0G000950.1	3		1			2							1		7
C88_C08H3G067790.1	1																7	2	1
Soltu.Atl.12_1G003520.1	1														12				1
C88_C08H3G071760.1	2		1												11
Soltu.Atl.12_1G003530.1	12									1			1
C88_C08H3G071760.2	2		1												11
Soltu.Atl.12_2G004520.1	2		1			1							1		9
C88_C08H3G078310.1						1.5		6			1				9.5			1	1
Soltu.Atl.12_2G004520.2	2		1			1							1		9
C88_C08H3G078310.2	1							6			1				10.5				1
Soltu.Atl.12_2G010000.1						5									8				1
C88_C08H3G078310.3								6			1				10.5			1	1
Soltu.Atl.12_3G003650.1	3		1			1									9
C88_C08H3G078310.4						1.5		6			1				9.5			1	1
Soltu.Atl.12_3G008120.1						6									7				1
C88_C08H3G078310.5								6			1				10.5			1	1
Soltu.Atl.12_3G008120.2						2									11				1
C88_C08H4G082990.1	1		4			4				3	1							1
Soltu.Atl.12_3G008120.3						6									7				1
C88_C08H4G085900.1	5					1				2					6
Soltu.DM.06G026240.1															14
Soltu.Atl.02_3G019770.3						3									10			1
C88_C02H1G010850.2	1				1	5									4		2		1
C88_C08H4G085910.1						3									4			5
C88_C08H4G086200.1						3				3					8
C88_C08H4G088750.1	4					3				2			1						2
C88_C08H4G088760.1			2			5				2	1				4
C88_C08H4G089630.1						1				1					11		1
C88_C08H4G094320.1															14
C88_C08H4G094710.1	1																7	2	1
C88_C08H4G098300.1	1		1												12
C88_C08H4G098300.2	1														13
C88_C08H4G105020.1						1.5		6			1				9.5			1	1
Soltu.DM.06G029220.1						3					2				3				3
Soltu.Atl.02_3G019960.1	2		3			4									5
C88_C02H1G010850.3	1					3									7		2		1
C88_C08H4G105020.2								6			1				10.5			1	1
C88_C08H4G105020.3						1.5		6			1				9.5			1	1
C88_C08H4G105020.4	1					1.5		5.5			1				8.5			1	1
C88_C09H1G012950.1			1			3				1					7		1	1
C88_C09H1G014020.1	1		1			3									7			1	1
C88_C09H1G014020.2	1					3					3				4			1	2
C88_C09H1G027910.1	2		3										1		8
C88_C09H1G027910.2	2		3										1		8
C88_C09H1G027910.3	8		1												5
C88_C09H1G027910.4			1			1									12
Soltu.DM.06G029320.1						2									11				1
Soltu.Atl.03_1G008490.1	1		3									1	3		6
C88_C02H2G032960.1			2			1				3					8
C88_C09H2G043920.1						4							1		9
C88_C09H2G043920.2	1		1			3									7			1	1
C88_C09H2G043920.3	1					3					3				4			1	2
C88_C09H2G058030.1	3		2			1							1		7
C88_C09H2G058030.2	3		2			1							1		7
C88_C09H3G073330.1	1		1			3									7			1	1
C88_C09H3G086520.1	3		2			1							1		7
C88_C09H3G086520.2	3		2			1							1		7
C88_C09H4G102460.1	1		1			3									7			1	1
C88_C09H4G102460.2						4							1		9
Soltu.DM.01G044450.1	1					2									11
Soltu.Atl.01_1G015470.1			1			1							7		4			1
C88_C00H1G002090.1						3									4			5
Soltu.DM.06G029320.2						2									11				1
Soltu.Atl.03_1G008490.2	3		3										1		7
C88_C02H2G043270.1	1				1	5									4		2		1
C88_C09H4G115740.1	2		3										1		8
C88_C09H4G115740.2	2		3										1		8
C88_C10H1G010830.1	3							4					4		6.5
C88_C10H1G010850.1	5					2							3		2				1.5
C88_C10H1G011920.1			2			6				1					5
C88_C10H1G024480.1						7				1					6
C88_C10H1G024480.2						6				1					7
C88_C10H1G024480.3						7				1					6
C88_C10H1G024480.4						6				1					7
C88_C10H2G039630.1	1					1.5		5					4		7.5
Soltu.DM.07G000570.1															13				1
Soltu.Atl.03_1G022070.1	1														13
C88_C02H2G043270.2	1				1	5									4		2		1
C88_C10H2G039650.1	7					4									2				1
C88_C10H2G039750.1	10					2							2
C88_C10H2G040780.1	11					1				1			1
C88_C10H2G040790.1	1		1			4.5		6.5							7.5
C88_C10H2G051150.1						7				1					6
C88_C10H2G051150.2						8				1					5
C88_C10H2G051150.3						7				1					6
C88_C10H2G051150.4						5				1					7				1
C88_C10H2G051150.5						5				1					7				1
C88_C10H2G051150.6						5				1					7				1
Soltu.DM.07G003020.1															3			9
Soltu.Atl.03_1G022070.2	1														13
C88_C02H2G043270.3	1				1	5									4		2		1
C88_C10H2G051150.7						9				1					4
C88_C10H2G051150.8						6				1					7
C88_C10H2G051150.9						7				1					6
C88_C10H3G068900.1	1					1.5		5					4		7.5
C88_C10H3G068920.1	7					4									2				1
C88_C10H3G069020.1	10					2							2
C88_C10H3G070030.1	1		1			5				2					5
C88_C10H3G070040.1	1		1			4.5		6.5							7.5
C88_C10H3G082430.1						7				1					6
C88_C10H4G097670.1	1					1.5		5					4		7.5
Soltu.DM.07G003020.2															4			8
Soltu.Atl.03_2G008310.1	1		3									1	1		8
C88_C02H3G075790.1	1				1	5									4		2		1
C88_C10H4G097690.1	7					4									2				1
C88_C10H4G097790.1	10					2							2
C88_C10H4G098800.1	1		1			5				2					5
C88_C10H4G098810.1	1		1			4.5		6.5							7.5
C88_C10H4G111050.1						6				1					7
C88_C10H4G111050.2						8				1					5
C88_C10H4G111050.3						9				1					4
C88_C10H4G111050.4						7				1					6
C88_C11H1G008020.1						9									4				1
C88_C11H1G008020.2						9									4				1
Soltu.DM.07G007900.1						6							1		2				2
Soltu.Atl.03_2G008310.2	1		3									1	1		8
C88_C02H4G108150.1	1				1	5									4		2		1
C88_C11H1G008020.3						9									4				1
C88_C11H1G008020.4						8				1					4				1
C88_C11H1G008020.5						9									4				1
C88_C11H1G013560.1	2					3				6					1		1	1
C88_C11H1G017930.1			1			6									6			1
C88_C11H1G017930.2			1			6									6			1
C88_C11H1G017930.3	2					3							2		6			1
C88_C11H1G023270.1						8									6
C88_C11H1G023270.2						8									6
C88_C11H1G023270.3						8									6
Soltu.DM.07G022580.1															2			9	3
Soltu.Atl.03_2G019930.1															14
C88_C03H1G010690.1	1		3									1	3		6
C88_C11H1G023270.4						8									6
C88_C11H1G023270.5						8									6
C88_C11H1G023270.6						8									6
C88_C11H1G023270.7						8									6
C88_C11H1G023270.8						8									6
C88_C11H2G033980.1						8				1					4				1
C88_C11H2G033980.2						8									5				1
C88_C11H2G044150.1			1			6									6			1
C88_C11H2G044150.2			1			6									6			1
C88_C11H2G044150.3			1			6									6			1
Soltu.DM.07G022820.1	2					1				3			1		3				4
Soltu.Atl.03_2G019930.2															14
C88_C03H1G024960.1										2					12
C88_C11H2G048800.1						8									6
C88_C11H2G048800.2						8									6
C88_C11H2G048800.3						8									6
C88_C11H2G048800.4						8									6
C88_C11H2G048800.5	1					9									3				1
C88_C11H3G057820.1						8				1					4				1
C88_C11H3G057820.2						9									4				1
C88_C11H3G057820.3						8									5				1
C88_C11H3G057820.4						8									5				1
C88_C11H3G057820.5						8									5				1
Soltu.DM.07G024960.1	5		1			2							5		1
Soltu.Atl.03_3G012030.1	2		2									1.5	1		7			1.5
C88_C03H2G045560.1	3		3										1		7
C88_C11H3G057820.6						9									4				1
C88_C11H3G057820.7						8									5				1
C88_C11H3G068700.1			1			6									6			1
C88_C11H3G068700.2			1			6									6			1
C88_C11H3G068700.3			1			6									6			1
C88_C11H3G068700.4	1					3							3		6			1
C88_C11H3G073700.1						8									6
C88_C11H3G073700.2						8									6
C88_C11H3G073700.3	2					7									5
C88_C11H3G073700.4						8									6
Soltu.DM.08G004030.1	1		1			5									4		2	1
Soltu.Atl.03_3G026340.1															13		1
C88_C03H2G045560.2	1		3									1	1		8
C88_C11H4G082560.1						9									4				1
C88_C11H4G082560.2	4		1			1	3.5						5.5		2
C88_C11H4G088500.1	2					3				6					1		1	1
C88_C11H4G092670.1			1			6									6			1
C88_C11H4G092670.2			1			6									6			1
C88_C11H4G092670.3			1			6									6			1
C88_C11H4G097340.1						8									6
C88_C11H4G097340.2						8									6
C88_C11H4G097340.3						9									5
C88_C11H4G097340.4						8									6
Soltu.DM.08G007020.1	1		2			7									4
Soltu.Atl.03_3G026340.2															13		1
C88_C03H2G060040.1															14
C88_C11H4G097340.5						8									6
C88_C11H4G097340.6						8									6
C88_C11H4G097340.7						8									6
C88_C11H4G097340.8						8									6
C88_C12H1G003750.1	4		1			2							1		6
C88_C12H1G009500.1						4							1		7		1		1
C88_C12H2G032150.1	3		1			2							1		7
C88_C12H2G038220.1						4							1		7		1		1
C88_C12H3G060640.1	4		1			2							1		6
C88_C12H3G066630.1						5									8				1
Soltu.DM.02G011260.1	1				1	5									4		2		1
Soltu.Atl.01_1G025790.1	1					2									11
C88_C00H3G056380.1	1					3					1				4
Soltu.DM.08G012340.1	4					5							1		4
Soltu.Atl.03_4G005750.1			3									1	2		8
C88_C03H3G080830.1	1		3									1	3		6
C88_C12H4G088840.1	3		1			2							1		7
C88_C12H4G094610.1						5									8				1
Soltu.DM.08G018070.1															14
Soltu.Atl.03_4G018530.1															14
C88_C03H3G095280.1										2					12
Soltu.DM.08G018420.1	1																7	2	1
Soltu.Atl.03_4G018530.2															14
C88_C03H3G095280.2										2					12
Soltu.DM.08G022750.1	2		1												11
Soltu.Atl.04_0G006370.1	1					4									9
C88_C03H4G115790.1			3									1	2		8
Soltu.DM.08G030210.1								6			1				10.5			1	1
Soltu.Atl.04_0G006370.2	2		1			5							2		4
C88_C03H4G115790.2			3									1	2		8
Soltu.DM.08G030210.2	2		2			5							1		4
Soltu.Atl.04_1G011250.1	1					3									10
C88_C03H4G129770.1	1														13
Soltu.DM.08G030210.3								6			1				10.5			1	1
Soltu.Atl.04_1G011250.2	1		1			5							3		4
C88_C04H1G017220.1	1					4									9
Soltu.DM.09G014590.1	1		1			3									7			1	1
Soltu.Atl.04_1G011450.1						3									11
C88_C04H1G019400.1	1					3					1				4
Soltu.DM.09G028990.1	2		3										1		8
Soltu.Atl.04_1G014230.1	10			1.5						1					1.5				1
C88_C04H1G026150.1	10									2					1			1
Soltu.DM.09G028990.2	2		3										1		8
Soltu.Atl.04_1G014230.2	11					1				1								1
C88_C04H1G026150.2	10									2					1				1
Soltu.DM.03G011720.1	1		3									1	1		8
Soltu.Atl.01_2G018850.1	2					5									6			1
C88_C01H1G023380.1						11									2			1
Soltu.DM.10G011600.1	1					1.5		5					4		7.5
Soltu.Atl.04_2G008510.1	1					3					1				4
C88_C04H2G053090.1						1									13
Soltu.DM.10G011630.1	5					4							1		2				2
Soltu.Atl.04_2G013320.1	10									1					1			1	1
C88_C04H2G053090.2	1					3									10
Soltu.DM.10G012900.1			2			6				1					5
Soltu.Atl.04_3G009910.1	1					3					1				4
C88_C04H2G055650.1	1					3					1				4
Soltu.DM.10G025740.1						10									4
Soltu.Atl.04_3G009910.2	1					5				1					7
C88_C04H2G062510.1	10									2					1				1
Soltu.DM.11G007670.1						8									5				1
Soltu.Atl.04_3G014790.1	10									2					1				1
C88_C04H2G062510.2	11									1					1			1
Soltu.DM.11G007670.2						8									5				1
Soltu.Atl.04_4G014840.1	10									1					1			1	1
C88_C04H2G062510.3	10									2					1				1
Soltu.DM.11G007670.3						8									5				1
Soltu.Atl.05_1G020080.1	6		2										1		5
C88_C04H3G086320.1						2									12
Soltu.DM.11G007670.4						8									5				1
Soltu.Atl.05_1G021620.1						9									4				1
C88_C04H3G086320.2						2									12
Soltu.DM.11G019280.1			1			6									6			1
Soltu.Atl.05_2G019810.1	1		2									1	1		9
C88_C04H3G088110.1	1					3					1				4
Soltu.DM.11G019280.2			1			6									6			1
Soltu.Atl.05_2G021510.1						9									4				1
C88_C04H3G093150.1	10									1					1			1	1
Soltu.DM.03G027280.1															14
Soltu.Atl.01_2G031740.1	1					2									11
C88_C01H1G023380.2						11									2			1
Soltu.DM.11G024540.1						9									5
Soltu.Atl.05_2G021510.2						7				1					5				1
C88_C04H3G093150.2	10									2					1			1
Soltu.DM.11G024540.2						8									6
Soltu.Atl.05_3G021660.1	1					4				3			1.5	1.5	1				1
C88_C04H4G117380.1						3									11
Soltu.DM.11G024540.3			1			11									2
Soltu.Atl.05_4G019260.1	6		2										1		5
C88_C04H4G119380.1	1					3					1				4
Soltu.DM.12G003990.1	4		1			2							1		6
Soltu.Atl.05_4G020630.1						9									4				1
C88_C04H4G125750.1	10									1					1			1	1
Soltu.DM.12G009740.1	1		1			1						1.5			8		1	1.5
Soltu.Atl.06_0G003980.1						7				3	1				2
C88_C05H1G023570.1	1		2												10			1
Soltu.DM.12G009750.1	12									1			1
Soltu.Atl.06_0G004040.1						7				3	1				2
C88_C05H1G025190.1						9									4				1
Soltu.Atl.06_1G010380.1															14
C88_C05H2G049680.1	1		2									1.5	1		8			1.5
Soltu.Atl.06_1G012840.1						7									6				1
C88_C05H2G051420.1						10									2			1	1
Soltu.Atl.06_1G012840.2						7									6				1
C88_C05H2G051420.2						9									4				1
Soltu.Atl.06_1G012940.1						2									11				1
C88_C05H3G075960.1			2			1							1		10
Soltu.DM.04G021220.1						3									11
Soltu.Atl.01_3G015800.1						10									3			1
C88_C01H1G040150.1	1					2									11
Soltu.Atl.06_2G004990.1			1			10							1		2
C88_C05H3G077780.2						9									4				1
Soltu.Atl.06_2G020830.1															14
C88_C05H4G102030.1	2		2										1		8			1
Soltu.Atl.06_2G020830.2															14
C88_C05H4G103610.1						9									4				1
Soltu.Atl.06_2G020830.3										2					12
C88_C05H4G103610.2	1				1.5	9									1			1.5	1
Soltu.Atl.06_2G023910.1											1				1			7
C88_C06H1G025470.1															14
Soltu.Atl.06_2G024010.1						2									11				1
C88_C06H1G028180.1						7									6				1
Soltu.Atl.06_3G005470.1						13									1
C88_C06H1G028280.1						2									11				1
Soltu.Atl.06_3G014780.1															14
C88_C06H1G028280.2	8.5	5	1			1									3
Soltu.Atl.06_3G017810.1						7									6				1
C88_C06H2G057920.1															14
Soltu.Atl.06_3G017810.2						7									6				1
C88_C06H2G057920.3															14
Soltu.DM.04G021220.2	2		1			5							2		4
Soltu.Atl.01_3G027600.1	1					2									11
C88_C01H2G071390.1						10									3			1
Soltu.Atl.06_3G017920.1						2									11				1
C88_C06H2G060640.1						3					2				3				3
Soltu.Atl.06_4G014460.1															14
C88_C06H2G060640.2						7									6				1
Soltu.Atl.06_4G014460.2										2					12
C88_C06H2G060750.1						2									11				1
Soltu.Atl.06_4G017760.1						7									6				1
C88_C06H3G091320.1															14
Soltu.Atl.06_4G017760.2						9									4				1
C88_C06H3G091320.2															14
Soltu.Atl.06_4G017860.1	3		2			1									7				1
C88_C06H3G094020.1						3					2				3				3
Soltu.Atl.07_0G000780.1															13
C88_C06H3G094020.2						9									4				1
Soltu.Atl.07_0G000780.2	3		1												9			1
C88_C06H3G094120.1						2									11				1
Soltu.Atl.07_0G000780.3															13				1
C88_C06H4G107680.1			1			9				1					3
Soltu.Atl.07_1G000490.1															13				1
C88_C06H4G123370.1															14
Soltu.DM.04G024060.1	1					3							1		4
Soltu.Atl.01_4G029330.1	1					2									11
C88_C01H2G088010.1						3									11
Soltu.Atl.07_1G001980.1															4			9
C88_C06H4G126130.1						3					2				3				3
Soltu.Atl.07_1G001980.2															4			9
C88_C06H4G126230.1	8					1							2		3
Soltu.Atl.07_1G015300.1	2		3									1.5	1		6			1.5
C88_C06H4G126230.2	8.5	5	1			1									3
Soltu.Atl.07_1G015620.1	2					1				3			1		3				4
C88_C07H1G000470.1	4		1												9
Soltu.Atl.07_1G017570.1	5		1			2							4		2
C88_C07H1G000470.2															13				1
Soltu.Atl.07_2G000490.1															13				1
C88_C07H1G002970.1															4			8
Soltu.Atl.07_2G002010.1						3									6			1	2
C88_C07H1G002970.2															4			8
Soltu.Atl.07_2G002010.2						4									6			1	2
C88_C07H1G007230.1						6							1		2				2
Soltu.Atl.07_2G013620.1	2		3									1.5			7			1.5
C88_C07H1G021090.1	2		2									1.5	1		7			1.5
Soltu.Atl.07_2G013940.1	2					1				3			1		3				4
C88_C07H1G021090.2	2		2									1.5	1		7			1.5
Soltu.DM.04G024060.2	1					3				1					8				1
Soltu.Atl.02_1G009110.1	1				1	5									4		2		1
C88_C01H3G117740.1	2		3			3									6
Soltu.Atl.07_2G016050.1	5		1			2							5		1
C88_C07H1G021310.1	3			2.5		1				2			1		3.5			1	2
Soltu.Atl.07_3G000500.1			1												13
C88_C07H1G021310.2	3			2.5		1				2			1		3.5			1	2
Soltu.Atl.07_3G002220.1						4									6			1	2
C88_C07H1G023130.1	4		1			1							5		2			1
Soltu.Atl.07_3G002220.2						4									6			1	2
C88_C07H1G023130.2	5		1			2							4		2
Soltu.Atl.07_3G017090.1	2		3									1.5	1		6			1.5
C88_C07H1G023130.3	5		1			2							5		1
Soltu.Atl.07_3G017430.1	2					1				3			1		3				4
C88_C07H2G026970.1															13				1
Soltu.Atl.07_3G019260.1	5		1			2							4		2
C88_C07H2G026970.2															13				1
Soltu.Atl.07_4G001160.1															4			9
C88_C07H2G026970.3															13				1
Soltu.Atl.07_4G001160.2															4			9
C88_C07H2G026970.4	3		1												10
Soltu.Atl.07_4G018490.1			3									1.5			9			1.5
C88_C07H2G026970.5	3		1										1		8			1
*Note: Marked in red is the most likely location.
