# Supplementary material for: RNA-seq provides insights into potato deubiquitinase responses to drought stress in seedling stage
Source: Front Plant Sci. 2023 Sep 14;14:1268448. doi: 10.3389/fpls.2023.1268448 (PMC10539648; doi:10.3389/fpls.2023.1268448)
Supplement: Supplementary Table 1 — The information on the potato deubiquitinase gene. [file DataSheet_1.zip › Table S4.xlsx]

## Sheet: Overview
Table S4-1. Cis-acting elements of potato deubiquitination genes (overview)
Cis-acting element	Describe	Number
O2-site	cis-acting regulatory element involved in zein metabolism regulation	56
Unnamed__1	60K protein binding site	20
ATCT-motif	part of a conserved DNA module involved in light responsiveness	17
CCAAT-box	MYBHv1 binding site	20
F-box	NA	12
LTR	cis-acting element involved in low-temperature responsiveness	60
Unnamed__2	NA	27
ABRE3a	NA	51
TCA	NA	72
MRE	MYB binding site involved in light responsiveness	28
STRE	NA	216
GC-motif	enhancer-like element involved in anoxic specific inducibility	12
nan	short_function	1423
TCCC-motif	part of a light responsive element	28
GARE-motif	gibberellin-responsive element	26
TGA-element	auxin-responsive element	29
AC-I	NA	6
ACTCATCCT sequence	NA	1
G-box	cis-acting regulatory element involved in light responsiveness	169
CGTCA-motif	cis-acting regulatory element involved in the MeJA-responsiveness	130
Y-box	NA	1
dOCT	NA	3
GT1-motif	light responsive element	138
Unnamed__16	NA	4
MBS	MYB binding site involved in drought-inducibility	83
ERE	NA	229
Unnamed__8	NA	7
ARE	cis-acting regulatory element essential for the anaerobic induction	213
MYB-like sequence	NA	117
circadian	cis-acting regulatory element involved in circadian control	28
Unnamed__5	SEF1 factor binding site	1
CCGTCC motif	NA	19
re2f-1	NA	1
TCT-motif	part of a light responsive element	95
AAAC-motif	light responsive element	5
TC-rich repeats	cis-acting element involved in defense and stress responsiveness	56
GATA-motif	part of a light responsive element	94
DRE1	NA	8
A-box	cis-acting regulatory element	19
A-box	sequence conserved in alpha-amylase promoters	3
TGA-box	part of an auxin-responsive element	2
HD-Zip 1	element involved in differentiation of the palisade mesophyll cells	14
chs-CMA1a	part of a light responsive element	10
HD-Zip 3	protein binding site	4
Myc	NA	47
GA-motif	part of a light responsive element	29
AuxRR-core	cis-acting regulatory element involved in auxin responsiveness	11
Myb-binding site	NA	87
L-box	part of a light responsive element	2
MYB	NA	320
TATA	NA	119
Myb	NA	186
ACE	cis-acting element involved in light responsiveness	32
CAT-box	cis-acting regulatory element related to meristem expression	47
HMG-TATA-region	cis-acting regulatory element	1
LAMP-element	part of a light responsive element	19
AT~ABRE	NA	13
AACA_motif	involved in endosperm-specific negative expression	3
TATC-box	cis-acting element involved in gibberellin-responsiveness	22
box S	NA	10
G-Box	cis-acting regulatory element involved in light responsiveness	85
Gap-box	part of a light responsive element	16
AAGAA-motif	NA	177
MSA-like	cis-acting element involved in cell cycle regulation	3
ABRE4	NA	51
GCN4_motif	cis-regulatory element involved in endosperm expression	15
W box	NA	117
Unnamed__6	NA	58
I-box	part of a light responsive element	53
Unnamed__1	NA	84
DRE core	NA	6
Unnamed__10	NA	7
CARE	NA	8
RY-element	cis-acting regulatory element involved in seed-specific regulation	3
AP-1	NA	5
3-AF1 binding site	light responsive element	9
TGACG-motif	cis-acting regulatory element involved in the MeJA-responsiveness	130
AT-rich sequence	element for maximal elicitor-mediated activation (2copies)	12
AT~TATA-box	NA	590
CAAT-box	NA	2622
MYC	NA	425
CAAT-box	common cis-acting element in promoter and enhancer regions	2094
TCA-element	cis-acting element involved in salicylic acid responsiveness	77
motif I	cis-acting regulatory element root specific	1
GTGGC-motif	part of a light responsive element	2
AE-box	part of a module for light response	74
Sp1	light responsive element	16
3-AF3 binding site	part of a conserved DNA module array (CMA3)	3
P-box	gibberellin-responsive element	46
WRE3	NA	63
chs-CMA2a	part of a light responsive element	9
Box II -like sequence	cis-acting regulatory element	2
ATC-motif	part of a conserved DNA module involved in light responsiveness	18
AT-rich element	binding site of AT-rich DNA binding protein (ATBP-1)	31
TATA-box	core promoter element around -30 of transcription start	6087
Unnamed__14	NA	7
MBSI	MYB binding site involved in flavonoid biosynthetic genes regulation	5
Box III	protein binding site	13
CCGTCC-box	NA	19
AT1-motif	part of a light responsive module	35
Box 4	part of a conserved DNA module involved in light responsiveness	357
ABRE	cis-acting element involved in the abscisic acid responsiveness	223
MYB recognition site	NA	20
WUN-motif	wound-responsive element	8
CAG-motif	part of a light response element	4
CTAG-motif	NA	16
WUN-motif	NA	114
Unnamed__4	NA	1059
H-box	NA	3
as-1	NA	130
Unnamed__12	NA	7

## Sheet: Detail
Table S4-2. Cis-acting elements of potato deubiquitination genes
Gene Name	Cis element	Sequence	Location	Length	Direction	Species	Describe
StJAMM1	TC-rich repeats	ATTCTCTAAC	1264	9	-	Nicotiana tabacum	cis-acting element involved in defense and stress responsiveness
StJAMM1	AT1-motif	AATTATTTTTTATT	690	13	-	Solanum tuberosum	part of a light responsive module
StJAMM1	AT1-motif	AATTATTTTTTATT	1224	13	-	Solanum tuberosum	part of a light responsive module
StJAMM1	CGTCA-motif	CGTCA	1428	5	+	Hordeum vulgare	cis-acting regulatory element involved in the MeJA-responsiveness
StJAMM1	TGACG-motif	TGACG	1428	5	-	Hordeum vulgare	cis-acting regulatory element involved in the MeJA-responsiveness
StJAMM1	ABRE	CACGTG	1315	6	-	Arabidopsis thaliana	cis-acting element involved in the abscisic acid responsiveness
StJAMM1	ABRE	ACGTG	1316	5	+	Arabidopsis thaliana	cis-acting element involved in the abscisic acid responsiveness
StJAMM1	ABRE	ACGTG	1426	5	-	Arabidopsis thaliana	cis-acting element involved in the abscisic acid responsiveness
StJAMM1	MYB	TAACCA	12	6	-	Arabidopsis thaliana
StJAMM1	MYB	CAACCA	1418	6	+	Arabidopsis thaliana
StJAMM1	G-Box	CACGTG	1315	6	-	Pisum sativum	cis-acting regulatory element involved in light responsiveness
StJAMM1	STRE	AGGGG	1370	5	-	Arabidopsis thaliana
StJAMM1	Unnamed__6	taTAAATATct	764	10	-	Zea mays
StJAMM1	ERE	ATTTTAAA	571	8	-	Nicotiana glutinos
StJAMM1	Unnamed__2	AACCTAACCT	18	9	-	Petroselinum hortense
StJAMM1	Box 4	ATTAAT	326	6	+	Petroselinum crispum	part of a conserved DNA module involved in light responsiveness
StJAMM1	Box 4	ATTAAT	656	6	+	Petroselinum crispum	part of a conserved DNA module involved in light responsiveness
StJAMM1	Box 4	ATTAAT	660	6	+	Petroselinum crispum	part of a conserved DNA module involved in light responsiveness
StJAMM1	Box 4	ATTAAT	739	6	+	Petroselinum crispum	part of a conserved DNA module involved in light responsiveness
StJAMM1	Box 4	ATTAAT	804	6	+	Petroselinum crispum	part of a conserved DNA module involved in light responsiveness
StJAMM1	Box 4	ATTAAT	1109	6	-	Petroselinum crispum	part of a conserved DNA module involved in light responsiveness
StJAMM1	Box 4	ATTAAT	1775	6	-	Petroselinum crispum	part of a conserved DNA module involved in light responsiveness
StJAMM1	as-1	TGACG	1428	5	-	Arabidopsis thaliana
StJAMM1		motif_sequence	100	4	-	organism	short_function
StJAMM1		motif_sequence	142	4	+	organism	short_function
StJAMM1		motif_sequence	258	4	+	organism	short_function
StJAMM1		motif_sequence	307	4	-	organism	short_function
StJAMM1		motif_sequence	672	4	+	organism	short_function
StJAMM1		motif_sequence	1579	4	+	organism	short_function
StJAMM1		motif_sequence	1833	4	-	organism	short_function
StJAMM1		motif_sequence	1961	4	+	organism	short_function
StJAMM1	AAGAA-motif	GAAAGAA	123	7	+	Avena sativa
StJAMM1	AAGAA-motif	GAAAGAA	1499	7	+	Avena sativa
StJAMM1	AAGAA-motif	GAAAGAA	1680	7	+	Avena sativa
StJAMM1	AAGAA-motif	GAAAGAA	1819	7	+	Avena sativa
StJAMM1	AAGAA-motif	GAAAGAA	1823	7	+	Avena sativa
StJAMM1	MYB-like sequence	TAACCA	12	6	-	Arabidopsis thaliana
StJAMM1	AT-rich sequence	TAAAATACT	1089	9	+	Pisum sativum	element for maximal elicitor-mediated activation (2copies)
StJAMM1	Unnamed__4	CTCC	1356	4	-	Petroselinum hortense
StJAMM1	Unnamed__4	CTCC	1892	4	+	Petroselinum hortense
StJAMM1	Unnamed__4	CTCC	1941	4	+	Petroselinum hortense
StJAMM1	Unnamed__4	CTCC	1963	4	+	Petroselinum hortense
StJAMM1	G-box	CACGTG	1315	6	-	Arabidopsis thaliana	cis-acting regulatory element involved in light responsiveness
StJAMM1	G-box	CACGTC	1426	6	+	Zea mays	cis-acting regulatory element involved in light responsiveness
StJAMM1	AT-rich element	ATAGAAATCAA	1272	10	+	Glycine max	binding site of AT-rich DNA binding protein (ATBP-1)
StJAMM1	TATA-box	TACAAAA	39	7	-	Oryza sativa	core promoter element around -30 of transcription start
StJAMM1	TATA-box	TATA	62	4	+	Arabidopsis thaliana	core promoter element around -30 of transcription start
StJAMM1	TATA-box	TATAAA	82	6	-	Helianthus annuus	core promoter element around -30 of transcription start
StJAMM1	TATA-box	TATAA	83	5	-	Arabidopsis thaliana	core promoter element around -30 of transcription start
StJAMM1	TATA-box	TATA	84	4	+	Arabidopsis thaliana	core promoter element around -30 of transcription start
StJAMM1	TATA-box	TATAA	156	5	-	Arabidopsis thaliana	core promoter element around -30 of transcription start
StJAMM1	TATA-box	TATA	157	4	+	Arabidopsis thaliana	core promoter element around -30 of transcription start
StJAMM1	TATA-box	TATAAA	178	6	-	Helianthus annuus	core promoter element around -30 of transcription start
StJAMM1	TATA-box	TATAA	179	5	-	Arabidopsis thaliana	core promoter element around -30 of transcription start
StJAMM1	TATA-box	TATA	180	4	+	Arabidopsis thaliana	core promoter element around -30 of transcription start
StJAMM1	TATA-box	TATA	255	4	+	Arabidopsis thaliana	core promoter element around -30 of transcription start
StJAMM1	TATA-box	ATATAA	290	6	+	Brassica oleracea	core promoter element around -30 of transcription start
StJAMM1	TATA-box	TATA	291	4	+	Arabidopsis thaliana	core promoter element around -30 of transcription start
StJAMM1	TATA-box	ATATAA	330	6	+	Brassica oleracea	core promoter element around -30 of transcription start
StJAMM1	TATA-box	TATA	331	4	+	Arabidopsis thaliana	core promoter element around -30 of transcription start
StJAMM1	TATA-box	ATATAT	504	6	+	Brassica napus	core promoter element around -30 of transcription start
StJAMM1	TATA-box	TATA	505	4	+	Arabidopsis thaliana	core promoter element around -30 of transcription start
StJAMM1	TATA-box	ATTATA	538	6	+	Brassica napus	core promoter element around -30 of transcription start
StJAMM1	TATA-box	TATAA	539	5	-	Arabidopsis thaliana	core promoter element around -30 of transcription start
StJAMM1	TATA-box	TATA	540	4	+	Arabidopsis thaliana	core promoter element around -30 of transcription start
StJAMM1	TATA-box	TATTTAAA	569	8	+	Arabidopsis thaliana	core promoter element around -30 of transcription start
StJAMM1	TATA-box	TATAAAT	577	7	-	Brassica juncea	core promoter element around -30 of transcription start
StJAMM1	TATA-box	TATAAA	578	6	-	Helianthus annuus	core promoter element around -30 of transcription start
StJAMM1	TATA-box	TATAA	579	5	-	Arabidopsis thaliana	core promoter element around -30 of transcription start
StJAMM1	TATA-box	TATA	580	4	+	Arabidopsis thaliana	core promoter element around -30 of transcription start
StJAMM1	TATA-box	TATAAA	601	6	-	Helianthus annuus	core promoter element around -30 of transcription start
StJAMM1	TATA-box	TATAA	602	5	-	Arabidopsis thaliana	core promoter element around -30 of transcription start
StJAMM1	TATA-box	TATA	603	4	+	Arabidopsis thaliana	core promoter element around -30 of transcription start
StJAMM1	TATA-box	ATATAT	632	6	+	Brassica napus	core promoter element around -30 of transcription start
StJAMM1	TATA-box	TATATA	633	6	+	Arabidopsis thaliana	core promoter element around -30 of transcription start
StJAMM1	TATA-box	ATATAT	634	6	+	Brassica napus	core promoter element around -30 of transcription start
StJAMM1	TATA-box	TATA	635	4	+	Arabidopsis thaliana	core promoter element around -30 of transcription start
StJAMM1	TATA-box	ATATAT	652	6	+	Brassica napus	core promoter element around -30 of transcription start
StJAMM1	TATA-box	TATA	653	4	+	Arabidopsis thaliana	core promoter element around -30 of transcription start
StJAMM1	TATA-box	taTATAAAtc	765	9	-	Arabidopsis thaliana	core promoter element around -30 of transcription start
StJAMM1	TATA-box	TATAAAA	768	7	-	Pisum sativum	core promoter element around -30 of transcription start
StJAMM1	TATA-box	TATAAA	769	6	-	Helianthus annuus	core promoter element around -30 of transcription start
StJAMM1	TATA-box	TATAA	770	5	-	Arabidopsis thaliana	core promoter element around -30 of transcription start
StJAMM1	TATA-box	TATA	771	4	+	Arabidopsis thaliana	core promoter element around -30 of transcription start
StJAMM1	TATA-box	ATTATA	810	6	+	Brassica napus	core promoter element around -30 of transcription start
StJAMM1	TATA-box	TATAA	811	5	-	Arabidopsis thaliana	core promoter element around -30 of transcription start
StJAMM1	TATA-box	TATA	812	4	+	Arabidopsis thaliana	core promoter element around -30 of transcription start
StJAMM1	TATA-box	ATATAA	939	6	+	Brassica oleracea	core promoter element around -30 of transcription start
StJAMM1	TATA-box	TATA	940	4	+	Arabidopsis thaliana	core promoter element around -30 of transcription start
StJAMM1	TATA-box	TATA	1006	4	-	Arabidopsis thaliana	core promoter element around -30 of transcription start
StJAMM1	TATA-box	TACATAAA	1008	8	+	Oryza sativa	core promoter element around -30 of transcription start
StJAMM1	TATA-box	TATA	1047	4	-	Arabidopsis thaliana	core promoter element around -30 of transcription start
StJAMM1	TATA-box	ATATAT	1064	6	-	Brassica napus	core promoter element around -30 of transcription start
StJAMM1	TATA-box	TATA	1065	4	-	Arabidopsis thaliana	core promoter element around -30 of transcription start
StJAMM1	TATA-box	ATTATA	1104	6	+	Brassica napus	core promoter element around -30 of transcription start
StJAMM1	TATA-box	TATAA	1105	5	-	Arabidopsis thaliana	core promoter element around -30 of transcription start
StJAMM1	TATA-box	TATA	1106	4	-	Arabidopsis thaliana	core promoter element around -30 of transcription start
StJAMM1	TATA-box	ATATAA	1209	6	+	Brassica oleracea	core promoter element around -30 of transcription start
StJAMM1	TATA-box	TATA	1210	4	-	Arabidopsis thaliana	core promoter element around -30 of transcription start
StJAMM1	TATA-box	ATATAA	1218	6	+	Brassica oleracea	core promoter element around -30 of transcription start
StJAMM1	TATA-box	TATA	1219	4	-	Arabidopsis thaliana	core promoter element around -30 of transcription start
StJAMM1	TATA-box	TATAA	1303	5	-	Arabidopsis thaliana	core promoter element around -30 of transcription start
StJAMM1	TATA-box	TATA	1304	4	-	Arabidopsis thaliana	core promoter element around -30 of transcription start
StJAMM1	TATA-box	ATTATA	1308	6	+	Brassica napus	core promoter element around -30 of transcription start
StJAMM1	TATA-box	TATAA	1309	5	-	Arabidopsis thaliana	core promoter element around -30 of transcription start
StJAMM1	TATA-box	TATA	1310	4	-	Arabidopsis thaliana	core promoter element around -30 of transcription start
StJAMM1	TATA-box	TATA	1381	4	-	Arabidopsis thaliana	core promoter element around -30 of transcription start
StJAMM1	TATA-box	TATAA	1897	5	-	Arabidopsis thaliana	core promoter element around -30 of transcription start
StJAMM1	TATA-box	TATA	1898	4	-	Arabidopsis thaliana	core promoter element around -30 of transcription start
StJAMM1	TATA-box	TATA	1937	4	-	Arabidopsis thaliana	core promoter element around -30 of transcription start
StJAMM1	MYC	CATTTG	278	6	-	Arabidopsis thaliana
StJAMM1	MYC	CAATTG	522	6	+	Arabidopsis thaliana
StJAMM1	MYC	CAATTG	732	6	+	Arabidopsis thaliana
StJAMM1	MYC	CATTTG	1632	6	-	Arabidopsis thaliana
StJAMM1	MYC	CAATTG	1903	6	-	Arabidopsis thaliana
StJAMM1	GT1-motif	GGTTAA	13	6	+	Arabidopsis thaliana	light responsive element
StJAMM1	ATC-motif	AGTAATCT	242	8	+	Spinacia oleracea	part of a conserved DNA module involved in light responsiveness
StJAMM1	CAAT-box	CCAAT	87	5	-	Arabidopsis thaliana	common cis-acting element in promoter and enhancer regions
StJAMM1	CAAT-box	CAAAT	104	5	-	Pisum sativum	common cis-acting element in promoter and enhancer regions
StJAMM1	CAAT-box	CAAT	183	4	-	Nicotiana glutinosa
StJAMM1	CAAT-box	CAAAT	278	5	+	Pisum sativum	common cis-acting element in promoter and enhancer regions
StJAMM1	CAAT-box	CAAAT	287	5	+	Pisum sativum	common cis-acting element in promoter and enhancer regions
StJAMM1	CAAT-box	CCAAT	318	5	-	Arabidopsis thaliana	common cis-acting element in promoter and enhancer regions
StJAMM1	CAAT-box	CAAT	340	4	+	Nicotiana glutinosa
StJAMM1	CAAT-box	CAAT	351	4	+	Nicotiana glutinosa
StJAMM1	CAAT-box	CCAAT	422	5	-	Arabidopsis thaliana	common cis-acting element in promoter and enhancer regions
StJAMM1	CAAT-box	CAAAT	501	5	+	Pisum sativum	common cis-acting element in promoter and enhancer regions
StJAMM1	CAAT-box	CAAT	508	4	-	Nicotiana glutinosa
StJAMM1	CAAT-box	CAAT	522	4	+	Nicotiana glutinosa
StJAMM1	CAAT-box	CCAAT	524	5	-	Arabidopsis thaliana	common cis-acting element in promoter and enhancer regions
StJAMM1	CAAT-box	CAAT	543	4	-	Nicotiana glutinosa
StJAMM1	CAAT-box	CAAAT	589	5	+	Pisum sativum	common cis-acting element in promoter and enhancer regions
StJAMM1	CAAT-box	CAAT	638	4	-	Nicotiana glutinosa
StJAMM1	CAAT-box	CAAT	701	4	-	Nicotiana glutinosa
StJAMM1	CAAT-box	CAAAT	717	5	+	Pisum sativum	common cis-acting element in promoter and enhancer regions
StJAMM1	CAAT-box	CAAT	732	4	+	Nicotiana glutinosa
StJAMM1	CAAT-box	CAAT	734	4	-	Nicotiana glutinosa
StJAMM1	CAAT-box	CAAT	792	4	-	Nicotiana glutinosa
StJAMM1	CAAT-box	CAAAT	842	5	-	Pisum sativum	common cis-acting element in promoter and enhancer regions
StJAMM1	CAAT-box	CAAT	860	4	+	Nicotiana glutinosa
StJAMM1	CAAT-box	CAAT	892	4	+	Nicotiana glutinosa
StJAMM1	CAAT-box	CAAT	910	4	+	Nicotiana glutinosa
StJAMM1	CAAT-box	CAAT	959	4	+	Nicotiana glutinosa
StJAMM1	CAAT-box	CAAAT	991	5	+	Pisum sativum	common cis-acting element in promoter and enhancer regions
StJAMM1	CAAT-box	CAAT	1062	4	+	Nicotiana glutinosa
StJAMM1	CAAT-box	CAAT	1149	4	+	Nicotiana glutinosa
StJAMM1	CAAT-box	CAAT	1186	4	-	Nicotiana glutinosa
StJAMM1	CAAT-box	CAAT	1330	4	+	Nicotiana glutinosa
StJAMM1	CAAT-box	CCAAT	1353	5	-	Arabidopsis thaliana	common cis-acting element in promoter and enhancer regions
StJAMM1	CAAT-box	CAAAT	1386	5	+	Pisum sativum	common cis-acting element in promoter and enhancer regions
StJAMM1	CAAT-box	CAAT	1435	4	+	Nicotiana glutinosa
StJAMM1	CAAT-box	CCAAT	1463	5	+	Arabidopsis thaliana	common cis-acting element in promoter and enhancer regions
StJAMM1	CAAT-box	CAAT	1464	4	+	Nicotiana glutinosa
StJAMM1	CAAT-box	CAAT	1508	4	-	Nicotiana glutinosa
StJAMM1	CAAT-box	CAAT	1559	4	-	Nicotiana glutinosa
StJAMM1	CAAT-box	CAAAT	1632	5	+	Pisum sativum	common cis-acting element in promoter and enhancer regions
StJAMM1	CAAT-box	CAAT	1757	4	+	Nicotiana glutinosa
StJAMM1	CAAT-box	CAAT	1903	4	+	Nicotiana glutinosa
StJAMM1	CAAT-box	CAAT	1905	4	-	Nicotiana glutinosa
StJAMM1	CAAT-box	CAAAT	1931	5	+	Pisum sativum	common cis-acting element in promoter and enhancer regions
StJAMM1	CAAT-box	CCAAT	1965	5	+	Arabidopsis thaliana	common cis-acting element in promoter and enhancer regions
StJAMM1	CAAT-box	CAAT	1966	4	+	Nicotiana glutinosa
StJAMM1	Unnamed__1	CGTGG	1314	5	-	Zea mays
StJAMM1	AE-box	AGAAACTT	595	8	+	Arabidopsis thaliana	part of a module for light response
StJAMM1	AT~TATA-box	TATATA	633	6	+	Arabidopsis thaliana
StJAMM1	GA-motif	ATAGATAA	353	8	+	Arabidopsis thaliana	part of a light responsive element
StJAMM10	Unnamed__4	CTCC	621	4	+	Petroselinum hortense
StJAMM10	Unnamed__4	CTCC	680	4	+	Petroselinum hortense
StJAMM10	Unnamed__4	CTCC	1427	4	+	Petroselinum hortense
StJAMM10	Unnamed__4	CTCC	1455	4	-	Petroselinum hortense
StJAMM10	Unnamed__4	CTCC	1951	4	+	Petroselinum hortense
StJAMM10	G-box	TACGTG	91	6	-	Arabidopsis thaliana	cis-acting regulatory element involved in light responsiveness
StJAMM10	G-box	TACGTG	1047	6	+	Arabidopsis thaliana	cis-acting regulatory element involved in light responsiveness
StJAMM10	AT-rich element	ATAGAAATCAA	938	10	+	Glycine max	binding site of AT-rich DNA binding protein (ATBP-1)
StJAMM10	GATA-motif	GATAGGA	516	7	-	Arabidopsis thaliana	part of a light responsive element
StJAMM10	ARE	AAACCA	174	6	-	Zea mays	cis-acting regulatory element essential for the anaerobic induction
StJAMM10	MYC	CATTTG	991	6	+	Arabidopsis thaliana
StJAMM10	ABRE3a	TACGTG	91	6	-	Zea mays
StJAMM10	ABRE3a	TACGTG	1047	6	+	Zea mays
StJAMM10	TCA-element	CCATCTTTTT	752	9	-	Nicotiana tabacum	cis-acting element involved in salicylic acid responsiveness
StJAMM10	TATA-box	TATATA	140	6	+	Arabidopsis thaliana	core promoter element around -30 of transcription start
StJAMM10	TATA-box	TATA	142	4	+	Arabidopsis thaliana	core promoter element around -30 of transcription start
StJAMM10	TATA-box	TATATA	197	6	+	Arabidopsis thaliana	core promoter element around -30 of transcription start
StJAMM10	TATA-box	ATATAA	198	6	+	Brassica oleracea	core promoter element around -30 of transcription start
StJAMM10	TATA-box	TATA	199	4	+	Arabidopsis thaliana	core promoter element around -30 of transcription start
StJAMM10	TATA-box	ATTATA	253	6	+	Brassica napus	core promoter element around -30 of transcription start
StJAMM10	TATA-box	TATAA	254	5	-	Arabidopsis thaliana	core promoter element around -30 of transcription start
StJAMM10	TATA-box	TATA	255	4	+	Arabidopsis thaliana	core promoter element around -30 of transcription start
StJAMM10	TATA-box	TATAAAA	276	7	-	Pisum sativum	core promoter element around -30 of transcription start
StJAMM10	TATA-box	TATAAA	277	6	-	Helianthus annuus	core promoter element around -30 of transcription start
StJAMM10	TATA-box	TATAA	278	5	-	Arabidopsis thaliana	core promoter element around -30 of transcription start
StJAMM10	TATA-box	TATA	279	4	+	Arabidopsis thaliana	core promoter element around -30 of transcription start
StJAMM10	TATA-box	TATA	311	4	+	Arabidopsis thaliana	core promoter element around -30 of transcription start
StJAMM10	TATA-box	ATATAT	327	6	+	Brassica napus	core promoter element around -30 of transcription start
StJAMM10	TATA-box	TATA	328	4	+	Arabidopsis thaliana	core promoter element around -30 of transcription start
StJAMM10	TATA-box	ATATAA	442	6	+	Brassica oleracea	core promoter element around -30 of transcription start
StJAMM10	TATA-box	TATA	443	4	+	Arabidopsis thaliana	core promoter element around -30 of transcription start
StJAMM10	TATA-box	taTATAAAtc	529	9	-	Arabidopsis thaliana	core promoter element around -30 of transcription start
StJAMM10	TATA-box	TATAAAA	532	7	-	Pisum sativum	core promoter element around -30 of transcription start
StJAMM10	TATA-box	TATAAA	533	6	-	Helianthus annuus	core promoter element around -30 of transcription start
StJAMM10	TATA-box	TATAA	534	5	-	Arabidopsis thaliana	core promoter element around -30 of transcription start
StJAMM10	TATA-box	TATA	535	4	+	Arabidopsis thaliana	core promoter element around -30 of transcription start
StJAMM10	TATA-box	TATAAAA	549	7	-	Pisum sativum	core promoter element around -30 of transcription start
StJAMM10	TATA-box	TATAAA	550	6	-	Helianthus annuus	core promoter element around -30 of transcription start
StJAMM10	TATA-box	TATAA	551	5	-	Arabidopsis thaliana	core promoter element around -30 of transcription start
StJAMM10	TATA-box	TATA	552	4	+	Arabidopsis thaliana	core promoter element around -30 of transcription start
StJAMM10	TATA-box	ATATAT	647	6	+	Brassica napus	core promoter element around -30 of transcription start
StJAMM10	TATA-box	TATATA	648	6	+	Arabidopsis thaliana	core promoter element around -30 of transcription start
StJAMM10	TATA-box	ATATAA	649	6	+	Brassica oleracea	core promoter element around -30 of transcription start
StJAMM10	TATA-box	TATA	650	4	+	Arabidopsis thaliana	core promoter element around -30 of transcription start
StJAMM10	TATA-box	ATATAT	765	6	+	Brassica napus	core promoter element around -30 of transcription start
StJAMM10	TATA-box	TATA	766	4	+	Arabidopsis thaliana	core promoter element around -30 of transcription start
StJAMM10	TATA-box	ATATAT	796	6	+	Brassica napus	core promoter element around -30 of transcription start
StJAMM10	TATA-box	TATA	797	4	+	Arabidopsis thaliana	core promoter element around -30 of transcription start
StJAMM10	TATA-box	ATATAT	824	6	+	Brassica napus	core promoter element around -30 of transcription start
StJAMM10	TATA-box	TATATA	825	6	+	Arabidopsis thaliana	core promoter element around -30 of transcription start
StJAMM10	TATA-box	ATATAT	826	6	+	Brassica napus	core promoter element around -30 of transcription start
StJAMM10	TATA-box	TATA	827	4	+	Arabidopsis thaliana	core promoter element around -30 of transcription start
StJAMM10	TATA-box	TATAAA	894	6	-	Helianthus annuus	core promoter element around -30 of transcription start
StJAMM10	TATA-box	TATAA	895	5	-	Arabidopsis thaliana	core promoter element around -30 of transcription start
StJAMM10	TATA-box	TATA	896	4	+	Arabidopsis thaliana	core promoter element around -30 of transcription start
StJAMM10	TATA-box	ATATAT	968	6	+	Brassica napus	core promoter element around -30 of transcription start
StJAMM10	TATA-box	TATA	969	4	+	Arabidopsis thaliana	core promoter element around -30 of transcription start
StJAMM10	TATA-box	ATATAA	1002	6	+	Brassica oleracea	core promoter element around -30 of transcription start
StJAMM10	TATA-box	TATA	1003	4	-	Arabidopsis thaliana	core promoter element around -30 of transcription start
StJAMM10	TATA-box	TATAAA	1038	6	-	Helianthus annuus	core promoter element around -30 of transcription start
StJAMM10	TATA-box	TATAA	1039	5	-	Arabidopsis thaliana	core promoter element around -30 of transcription start
StJAMM10	TATA-box	TATA	1040	4	-	Arabidopsis thaliana	core promoter element around -30 of transcription start
StJAMM10	TATA-box	TATA	1045	4	-	Arabidopsis thaliana	core promoter element around -30 of transcription start
StJAMM10	TATA-box	ATATAA	1233	6	+	Brassica oleracea	core promoter element around -30 of transcription start
StJAMM10	TATA-box	TATA	1234	4	-	Arabidopsis thaliana	core promoter element around -30 of transcription start
StJAMM10	TATA-box	TATAAAA	1270	7	-	Pisum sativum	core promoter element around -30 of transcription start
StJAMM10	TATA-box	TATAAA	1271	6	-	Helianthus annuus	core promoter element around -30 of transcription start
StJAMM10	TATA-box	TATAA	1272	5	-	Arabidopsis thaliana	core promoter element around -30 of transcription start
StJAMM10	TATA-box	TATA	1273	4	-	Arabidopsis thaliana	core promoter element around -30 of transcription start
StJAMM10	TATA-box	TATTTAAA	1327	8	+	Arabidopsis thaliana	core promoter element around -30 of transcription start
StJAMM10	TATA-box	ATTATA	1367	6	+	Brassica napus	core promoter element around -30 of transcription start
StJAMM10	TATA-box	TATAA	1368	5	-	Arabidopsis thaliana	core promoter element around -30 of transcription start
StJAMM10	TATA-box	TATA	1369	4	-	Arabidopsis thaliana	core promoter element around -30 of transcription start
StJAMM10	TATA-box	TATAA	1467	5	-	Arabidopsis thaliana	core promoter element around -30 of transcription start
StJAMM10	TATA-box	TATA	1468	4	-	Arabidopsis thaliana	core promoter element around -30 of transcription start
StJAMM10	TATA-box	ATTATA	1472	6	+	Brassica napus	core promoter element around -30 of transcription start
StJAMM10	TATA-box	TATATAA	1473	7	-	Arabidopsis thaliana	core promoter element around -30 of transcription start
StJAMM10	TATA-box	TATATA	1474	6	-	Arabidopsis thaliana	core promoter element around -30 of transcription start
StJAMM10	TATA-box	ATATAT	1475	6	-	Brassica napus	core promoter element around -30 of transcription start
StJAMM10	TATA-box	TATA	1476	4	-	Arabidopsis thaliana	core promoter element around -30 of transcription start
StJAMM10	TATA-box	ATATAT	1487	6	-	Brassica napus	core promoter element around -30 of transcription start
StJAMM10	TATA-box	TATA	1488	4	-	Arabidopsis thaliana	core promoter element around -30 of transcription start
StJAMM10	TATA-box	TATA	1514	4	-	Arabidopsis thaliana	core promoter element around -30 of transcription start
StJAMM10	TATA-box	ATATAT	1546	6	-	Brassica napus	core promoter element around -30 of transcription start
StJAMM10	TATA-box	TATA	1547	4	-	Arabidopsis thaliana	core promoter element around -30 of transcription start
StJAMM10	TATA-box	TATA	1712	4	-	Arabidopsis thaliana	core promoter element around -30 of transcription start
StJAMM10	Myb	CAACTG	1288	6	+	Arabidopsis thaliana
StJAMM10	WUN-motif	CCATTTCAA	682	9	+	Nicotiana glutinosa
StJAMM10	WUN-motif	AAATTTCTT	725	9	-	Nicotiana glutinosa
StJAMM10	GT1-motif	GGTTAA	1815	6	-	Arabidopsis thaliana	light responsive element
StJAMM10	W box	TTGACC	1020	6	+	Arabidopsis thaliana
StJAMM10	AT~TATA-box	TATATA	140	6	+	Arabidopsis thaliana
StJAMM10	AT~TATA-box	TATATA	197	6	+	Arabidopsis thaliana
StJAMM10	AT~TATA-box	TATATA	648	6	+	Arabidopsis thaliana
StJAMM10	AT~TATA-box	TATATA	825	6	+	Arabidopsis thaliana
StJAMM10	AT~TATA-box	TATATA	1474	6	-	Arabidopsis thaliana
StJAMM10	AE-box	AGAAACTT	594	8	+	Arabidopsis thaliana	part of a module for light response
StJAMM10	AE-box	AGAAACAA	887	8	-	Arabidopsis thaliana	part of a module for light response
StJAMM10	TATC-box	TATCCCA	108	7	+	Oryza sativa	cis-acting element involved in gibberellin-responsiveness
StJAMM10	Unnamed__1	CGTGG	525	5	-	Zea mays
StJAMM10	CAAT-box	CAAT	8	4	-	Nicotiana glutinosa
StJAMM10	CAAT-box	CCAAT	112	5	+	Arabidopsis thaliana	common cis-acting element in promoter and enhancer regions
StJAMM10	CAAT-box	CAAT	113	4	+	Nicotiana glutinosa
StJAMM10	CAAT-box	CAAAT	245	5	-	Pisum sativum	common cis-acting element in promoter and enhancer regions
StJAMM10	CAAT-box	CAAT	298	4	+	Nicotiana glutinosa
StJAMM10	CAAT-box	CAAT	331	4	-	Nicotiana glutinosa
StJAMM10	CAAT-box	CAAT	383	4	-	Nicotiana glutinosa
StJAMM10	CAAT-box	CAAAT	570	5	-	Pisum sativum	common cis-acting element in promoter and enhancer regions
StJAMM10	CAAT-box	CAAT	578	4	+	Nicotiana glutinosa
StJAMM10	CAAT-box	CAAT	708	4	-	Nicotiana glutinosa
StJAMM10	CAAT-box	CAAT	739	4	-	Nicotiana glutinosa
StJAMM10	CAAT-box	CAAT	817	4	-	Nicotiana glutinosa
StJAMM10	CAAT-box	CAAT	836	4	-	Nicotiana glutinosa
StJAMM10	CAAT-box	CAAAT	885	5	-	Pisum sativum	common cis-acting element in promoter and enhancer regions
StJAMM10	CAAT-box	CAAAT	927	5	-	Pisum sativum	common cis-acting element in promoter and enhancer regions
StJAMM10	CAAT-box	CAAT	976	4	+	Nicotiana glutinosa
StJAMM10	CAAT-box	CAAAT	992	5	-	Pisum sativum	common cis-acting element in promoter and enhancer regions
StJAMM10	CAAT-box	CAAAT	997	5	-	Pisum sativum	common cis-acting element in promoter and enhancer regions
StJAMM10	CAAT-box	CAAT	1057	4	-	Nicotiana glutinosa
StJAMM10	CAAT-box	CAAT	1068	4	-	Nicotiana glutinosa
StJAMM10	CAAT-box	CAAT	1119	4	-	Nicotiana glutinosa
StJAMM10	CAAT-box	CAAT	1146	4	+	Nicotiana glutinosa
StJAMM10	CAAT-box	CAAAT	1179	5	-	Pisum sativum	common cis-acting element in promoter and enhancer regions
StJAMM10	CAAT-box	CAAT	1479	4	-	Nicotiana glutinosa
StJAMM10	CAAT-box	CCAAT	1521	5	+	Arabidopsis thaliana	common cis-acting element in promoter and enhancer regions
StJAMM10	CAAT-box	CAAT	1522	4	+	Nicotiana glutinosa
StJAMM10	CAAT-box	CAAAT	1611	5	-	Pisum sativum	common cis-acting element in promoter and enhancer regions
StJAMM10	CAAT-box	CAAAT	1659	5	+	Pisum sativum	common cis-acting element in promoter and enhancer regions
StJAMM10	CAAT-box	CAAAT	1732	5	-	Pisum sativum	common cis-acting element in promoter and enhancer regions
StJAMM10	CAAT-box	CAAT	1749	4	+	Nicotiana glutinosa
StJAMM10	CAAT-box	CAAT	1798	4	+	Nicotiana glutinosa
StJAMM10	CAAT-box	CAAT	1805	4	-	Nicotiana glutinosa
StJAMM10	CAAT-box	CCAAT	1909	5	+	Arabidopsis thaliana	common cis-acting element in promoter and enhancer regions
StJAMM10	CAAT-box	CAAT	1910	4	+	Nicotiana glutinosa
StJAMM10	CGTCA-motif	CGTCA	306	5	-	Hordeum vulgare	cis-acting regulatory element involved in the MeJA-responsiveness
StJAMM10	CGTCA-motif	CGTCA	488	5	+	Hordeum vulgare	cis-acting regulatory element involved in the MeJA-responsiveness
StJAMM10	CGTCA-motif	CGTCA	613	5	+	Hordeum vulgare	cis-acting regulatory element involved in the MeJA-responsiveness
StJAMM10	MYB	CAACAG	1375	6	-	Arabidopsis thaliana
StJAMM10	MYB	CAACCA	1551	6	-	Arabidopsis thaliana
StJAMM10	MYB	CAACCA	1614	6	-	Arabidopsis thaliana
StJAMM10	ABRE	GCAACGTGTC	64	9	+	Hordeum vulgare	cis-acting element involved in the abscisic acid responsiveness
StJAMM10	ABRE	ACGTG	67	5	+	Arabidopsis thaliana	cis-acting element involved in the abscisic acid responsiveness
StJAMM10	ABRE	ACGTG	91	5	-	Arabidopsis thaliana	cis-acting element involved in the abscisic acid responsiveness
StJAMM10	ABRE	ACGTG	1048	5	+	Arabidopsis thaliana	cis-acting element involved in the abscisic acid responsiveness
StJAMM10	TGACG-motif	TGACG	306	5	+	Hordeum vulgare	cis-acting regulatory element involved in the MeJA-responsiveness
StJAMM10	TGACG-motif	TGACG	488	5	-	Hordeum vulgare	cis-acting regulatory element involved in the MeJA-responsiveness
StJAMM10	TGACG-motif	TGACG	613	5	-	Hordeum vulgare	cis-acting regulatory element involved in the MeJA-responsiveness
StJAMM10	TC-rich repeats	ATTCTCTAAC	289	9	+	Nicotiana tabacum	cis-acting element involved in defense and stress responsiveness
StJAMM10	Sp1	GGGCGG	1446	6	+	Oryza sativa	light responsive element
StJAMM10	TATA	TATAAAAT	275	8	-	Arabidopsis thaliana
StJAMM10	TATA	TATAAAAT	535	8	+	Arabidopsis thaliana
StJAMM10	Myc	TCTCTTA	18	7	-	Arabidopsis thaliana
StJAMM10	Myc	TCTCTTA	116	7	-	Arabidopsis thaliana
StJAMM10	Myc	TCTCTTA	1275	7	-	Arabidopsis thaliana
StJAMM10	G-Box	CACGTT	66	6	-	Pisum sativum	cis-acting regulatory element involved in light responsiveness
StJAMM10	MBS	CAACTG	1288	6	+	Arabidopsis thaliana	MYB binding site involved in drought-inducibility
StJAMM10	STRE	AGGGG	97	5	+	Arabidopsis thaliana
StJAMM10	STRE	AGGGG	1753	5	-	Arabidopsis thaliana
StJAMM10	WRE3	CCACCT	135	6	+	Pisum sativum
StJAMM10	WRE3	CCACCT	1297	6	-	Pisum sativum
StJAMM10	WRE3	CCACCT	1442	6	-	Pisum sativum
StJAMM10	ERE	ATTTTAAA	785	8	+	Nicotiana glutinos
StJAMM10	ERE	ATTTTAAA	1184	8	+	Nicotiana glutinos
StJAMM10	as-1	TGACG	306	5	+	Arabidopsis thaliana
StJAMM10	as-1	TGACG	488	5	-	Arabidopsis thaliana
StJAMM10	as-1	TGACG	613	5	-	Arabidopsis thaliana
StJAMM10	Box 4	ATTAAT	1250	6	-	Petroselinum crispum	part of a conserved DNA module involved in light responsiveness
StJAMM10	Box 4	ATTAAT	1435	6	-	Petroselinum crispum	part of a conserved DNA module involved in light responsiveness
StJAMM10	Box 4	ATTAAT	1585	6	-	Petroselinum crispum	part of a conserved DNA module involved in light responsiveness
StJAMM10	Box 4	ATTAAT	1646	6	-	Petroselinum crispum	part of a conserved DNA module involved in light responsiveness
StJAMM10	ABRE4	CACGTA	91	6	+	Zea mays
StJAMM10	ABRE4	CACGTA	1047	6	-	Zea mays
StJAMM10	Myb-binding site	CAACAG	1375	6	-	Nicotiana tabacum
StJAMM10	AAGAA-motif	GAAAGAA	1170	7	-	Avena sativa
StJAMM10	AAGAA-motif	GAAAGAA	1420	7	-	Avena sativa
StJAMM10	CAT-box	GCCACT	188	6	+	Arabidopsis thaliana	cis-acting regulatory element related to meristem expression
StJAMM10	TCT-motif	TCTTAC	1956	6	+	Arabidopsis thaliana	part of a light responsive element
StJAMM10		motif_sequence	182	4	+	organism	short_function
StJAMM10		motif_sequence	209	4	+	organism	short_function
StJAMM10		motif_sequence	520	4	+	organism	short_function
StJAMM10		motif_sequence	608	4	+	organism	short_function
StJAMM10		motif_sequence	619	4	+	organism	short_function
StJAMM10		motif_sequence	1319	4	+	organism	short_function
StJAMM10		motif_sequence	1338	4	+	organism	short_function
StJAMM10		motif_sequence	1340	4	-	organism	short_function
StJAMM10		motif_sequence	1455	4	-	organism	short_function
StJAMM10		motif_sequence	1845	4	+	organism	short_function
StJAMM10		motif_sequence	1949	4	+	organism	short_function
StJAMM10	ACE	CTAACGTATT	220	9	+	Petroselinum crispum	cis-acting element involved in light responsiveness
StJAMM10	Gap-box	CAAATGAA(A/G)A	987	9.5	-	Arabidopsis thaliana	part of a light responsive element
StJAMM11	W box	TTGACC	274	6	-	Arabidopsis thaliana
StJAMM11	GT1-motif	GGTTAA	47	6	+	Arabidopsis thaliana	light responsive element
StJAMM11	GT1-motif	GGTTAA	788	6	+	Arabidopsis thaliana	light responsive element
StJAMM11	GT1-motif	GGTTAA	947	6	-	Arabidopsis thaliana	light responsive element
StJAMM11	GT1-motif	GGTTAA	1773	6	-	Arabidopsis thaliana	light responsive element
StJAMM11	GT1-motif	GGTTAA	1873	6	-	Arabidopsis thaliana	light responsive element
StJAMM11	CCGTCC-box	CCGTCC	705	6	-	Petroselinum hortense
StJAMM11	CAAT-box	CAAT	122	4	+	Nicotiana glutinosa
StJAMM11	CAAT-box	CAAAT	139	5	+	Pisum sativum	common cis-acting element in promoter and enhancer regions
StJAMM11	CAAT-box	CAAAT	241	5	-	Pisum sativum	common cis-acting element in promoter and enhancer regions
StJAMM11	CAAT-box	CAAT	304	4	+	Nicotiana glutinosa
StJAMM11	CAAT-box	CCAAT	362	5	+	Arabidopsis thaliana	common cis-acting element in promoter and enhancer regions
StJAMM11	CAAT-box	CAAT	363	4	+	Nicotiana glutinosa
StJAMM11	CAAT-box	CAAT	388	4	-	Nicotiana glutinosa
StJAMM11	CAAT-box	CAAT	535	4	+	Nicotiana glutinosa
StJAMM11	CAAT-box	CCAAT	559	5	+	Arabidopsis thaliana	common cis-acting element in promoter and enhancer regions
StJAMM11	CAAT-box	CAAT	560	4	+	Nicotiana glutinosa
StJAMM11	CAAT-box	CAAT	573	4	+	Nicotiana glutinosa
StJAMM11	CAAT-box	CCAAT	628	5	-	Arabidopsis thaliana	common cis-acting element in promoter and enhancer regions
StJAMM11	CAAT-box	CCAAT	701	5	-	Arabidopsis thaliana	common cis-acting element in promoter and enhancer regions
StJAMM11	CAAT-box	CAAAT	762	5	-	Pisum sativum	common cis-acting element in promoter and enhancer regions
StJAMM11	CAAT-box	CAAAT	775	5	-	Pisum sativum	common cis-acting element in promoter and enhancer regions
StJAMM11	CAAT-box	CAAT	836	4	-	Nicotiana glutinosa
StJAMM11	CAAT-box	CAAT	1066	4	-	Nicotiana glutinosa
StJAMM11	CAAT-box	CAAT	1121	4	-	Nicotiana glutinosa
StJAMM11	CAAT-box	CAAAT	1167	5	-	Pisum sativum	common cis-acting element in promoter and enhancer regions
StJAMM11	CAAT-box	CAAT	1180	4	+	Nicotiana glutinosa
StJAMM11	CAAT-box	CCAAT	1275	5	+	Arabidopsis thaliana	common cis-acting element in promoter and enhancer regions
StJAMM11	CAAT-box	CAAT	1276	4	+	Nicotiana glutinosa
StJAMM11	CAAT-box	CAAAT	1336	5	+	Pisum sativum	common cis-acting element in promoter and enhancer regions
StJAMM11	CAAT-box	CAAT	1447	4	-	Nicotiana glutinosa
StJAMM11	CAAT-box	CAAAT	1473	5	-	Pisum sativum	common cis-acting element in promoter and enhancer regions
StJAMM11	CAAT-box	CAAAT	1482	5	+	Pisum sativum	common cis-acting element in promoter and enhancer regions
StJAMM11	CAAT-box	CAAT	1493	4	+	Nicotiana glutinosa
StJAMM11	CAAT-box	CAAT	1540	4	+	Nicotiana glutinosa
StJAMM11	CAAT-box	CAAAT	1542	5	-	Pisum sativum	common cis-acting element in promoter and enhancer regions
StJAMM11	CAAT-box	CAAT	1561	4	+	Nicotiana glutinosa
StJAMM11	CAAT-box	CAAAT	1585	5	+	Pisum sativum	common cis-acting element in promoter and enhancer regions
StJAMM11	CAAT-box	CAAAT	1614	5	+	Pisum sativum	common cis-acting element in promoter and enhancer regions
StJAMM11	CAAT-box	CAAAT	1655	5	-	Pisum sativum	common cis-acting element in promoter and enhancer regions
StJAMM11	CAAT-box	CAAAT	1670	5	+	Pisum sativum	common cis-acting element in promoter and enhancer regions
StJAMM11	CAAT-box	CAAAT	1908	5	+	Pisum sativum	common cis-acting element in promoter and enhancer regions
StJAMM11	CAAT-box	CCAAT	1920	5	-	Arabidopsis thaliana	common cis-acting element in promoter and enhancer regions
StJAMM11	CAAT-box	CAAT	1925	4	-	Nicotiana glutinosa
StJAMM11	CAAT-box	CAAT	1959	4	-	Nicotiana glutinosa
StJAMM11	CAAT-box	CAAAT	1971	5	-	Pisum sativum	common cis-acting element in promoter and enhancer regions
StJAMM11	Unnamed__1	CGTGG	736	5	-	Zea mays
StJAMM11	Unnamed__1	CGTGG	1151	5	-	Zea mays
StJAMM11	Unnamed__1	CGTGG	1241	5	-	Zea mays
StJAMM11	AE-box	AGAAACAA	480	8	-	Arabidopsis thaliana	part of a module for light response
StJAMM11	AE-box	AGAAACAA	1488	8	+	Arabidopsis thaliana	part of a module for light response
StJAMM11	AT-rich element	ATAGAAATCAA	1632	10	-	Glycine max	binding site of AT-rich DNA binding protein (ATBP-1)
StJAMM11	Unnamed__4	CTCC	13	4	+	Petroselinum hortense
StJAMM11	Unnamed__4	CTCC	290	4	-	Petroselinum hortense
StJAMM11	Unnamed__4	CTCC	326	4	-	Petroselinum hortense
StJAMM11	Unnamed__4	CTCC	709	4	-	Petroselinum hortense
StJAMM11	Unnamed__4	CTCC	899	4	+	Petroselinum hortense
StJAMM11	Unnamed__4	CTCC	1226	4	-	Petroselinum hortense
StJAMM11	Unnamed__4	CTCC	1254	4	-	Petroselinum hortense
StJAMM11	Unnamed__4	CTCC	1844	4	+	Petroselinum hortense
StJAMM11	G-box	CACGTC	737	6	+	Zea mays	cis-acting regulatory element involved in light responsiveness
StJAMM11	G-box	CACGTC	965	6	-	Zea mays	cis-acting regulatory element involved in light responsiveness
StJAMM11	Myb	TAACTG	1290	6	+	Arabidopsis thaliana
StJAMM11	Myb	CAACTG	1821	6	-	Arabidopsis thaliana
StJAMM11	TATA-box	TATA	173	4	+	Arabidopsis thaliana	core promoter element around -30 of transcription start
StJAMM11	TATA-box	TATACA	390	6	-	Helianthus annuus	core promoter element around -30 of transcription start
StJAMM11	TATA-box	TATA	392	4	+	Arabidopsis thaliana	core promoter element around -30 of transcription start
StJAMM11	TATA-box	TATA	437	4	+	Arabidopsis thaliana	core promoter element around -30 of transcription start
StJAMM11	TATA-box	TACAAAA	446	7	-	Oryza sativa	core promoter element around -30 of transcription start
StJAMM11	TATA-box	TATA	729	4	+	Arabidopsis thaliana	core promoter element around -30 of transcription start
StJAMM11	TATA-box	TATAA	887	5	-	Arabidopsis thaliana	core promoter element around -30 of transcription start
StJAMM11	TATA-box	TATA	888	4	+	Arabidopsis thaliana	core promoter element around -30 of transcription start
StJAMM11	TATA-box	TATAA	1012	5	-	Arabidopsis thaliana	core promoter element around -30 of transcription start
StJAMM11	TATA-box	TATA	1013	4	-	Arabidopsis thaliana	core promoter element around -30 of transcription start
StJAMM11	TATA-box	TATACA	1044	6	-	Helianthus annuus	core promoter element around -30 of transcription start
StJAMM11	TATA-box	TATA	1046	4	-	Arabidopsis thaliana	core promoter element around -30 of transcription start
StJAMM11	TATA-box	ATATAT	1091	6	-	Brassica napus	core promoter element around -30 of transcription start
StJAMM11	TATA-box	TATA	1092	4	-	Arabidopsis thaliana	core promoter element around -30 of transcription start
StJAMM11	TATA-box	TATAA	1218	5	-	Arabidopsis thaliana	core promoter element around -30 of transcription start
StJAMM11	TATA-box	TATA	1219	4	-	Arabidopsis thaliana	core promoter element around -30 of transcription start
StJAMM11	TATA-box	TATA	1756	4	-	Arabidopsis thaliana	core promoter element around -30 of transcription start
StJAMM11	TATA-box	TATACA	1912	6	-	Helianthus annuus	core promoter element around -30 of transcription start
StJAMM11	TATA-box	TATA	1914	4	-	Arabidopsis thaliana	core promoter element around -30 of transcription start
StJAMM11	O2-site	GATGATGTGG	257	9	+	Zea mays	cis-acting regulatory element involved in zein metabolism regulation
StJAMM11	box S	AGCCACC	1127	7	-	Arabidopsis thaliana
StJAMM11	MYC	CATTTG	761	6	+	Arabidopsis thaliana
StJAMM11	MYC	CATTTG	1482	6	-	Arabidopsis thaliana
StJAMM11	MYC	CATTTG	1585	6	-	Arabidopsis thaliana
StJAMM11	MYC	CATGTG	1663	6	-	Arabidopsis thaliana
StJAMM11	MYC	CATTTG	1908	6	-	Arabidopsis thaliana
StJAMM11	ARE	AAACCA	778	6	-	Zea mays	cis-acting regulatory element essential for the anaerobic induction
StJAMM11	ARE	AAACCA	1142	6	+	Zea mays	cis-acting regulatory element essential for the anaerobic induction
StJAMM11	ARE	AAACCA	1859	6	-	Zea mays	cis-acting regulatory element essential for the anaerobic induction
StJAMM11	Myb-binding site	CAACAG	1878	6	-	Nicotiana tabacum
StJAMM11	A-box	CCGTCC	705	6	-	Petroselinum crispum	cis-acting regulatory element
StJAMM11	CCGTCC motif	CCGTCC	705	6	-	Nicotiana tabacum
StJAMM11	Unnamed__2	AACCTAACCT	1051	9	-	Petroselinum hortense
StJAMM11	Unnamed__2	AACCTAACCT	1870	9	+	Petroselinum hortense
StJAMM11	as-1	TGACG	964	5	+	Arabidopsis thaliana
StJAMM11	MRE	AACCTAA	1054	7	-	Petroselinum crispum	MYB binding site involved in light responsiveness
StJAMM11		motif_sequence	2	4	-	organism	short_function
StJAMM11		motif_sequence	237	4	-	organism	short_function
StJAMM11		motif_sequence	317	4	-	organism	short_function
StJAMM11		motif_sequence	326	4	-	organism	short_function
StJAMM11		motif_sequence	352	4	-	organism	short_function
StJAMM11		motif_sequence	450	4	-	organism	short_function
StJAMM11		motif_sequence	528	4	+	organism	short_function
StJAMM11		motif_sequence	913	4	-	organism	short_function
StJAMM11		motif_sequence	929	4	+	organism	short_function
StJAMM11		motif_sequence	1662	4	-	organism	short_function
StJAMM11		motif_sequence	1705	4	+	organism	short_function
StJAMM11		motif_sequence	1731	4	-	organism	short_function
StJAMM11		motif_sequence	1761	4	-	organism	short_function
StJAMM11		motif_sequence	1994	4	-	organism	short_function
StJAMM11	MYB-like sequence	TAACCA	46	6	-	Arabidopsis thaliana
StJAMM11	MYB-like sequence	TAACCA	1774	6	+	Arabidopsis thaliana
StJAMM11	AuxRR-core	GGTCCAT	938	7	+	Nicotiana tabacum	cis-acting regulatory element involved in auxin responsiveness
StJAMM11	AAGAA-motif	GAAAGAA	679	7	+	Avena sativa
StJAMM11	AAGAA-motif	GAAAGAA	859	7	+	Avena sativa
StJAMM11	AAGAA-motif	GAAAGAA	1097	7	-	Avena sativa
StJAMM11	AAGAA-motif	gGTAAAGAAA	1636	9	-	Avena sativa
StJAMM11	dOCT	CACGGATC	1327	8	-	Zea mays
StJAMM11	TC-rich repeats	GTTTTCTTAC	1025	9	+	Nicotiana tabacum	cis-acting element involved in defense and stress responsiveness
StJAMM11	TC-rich repeats	GTTTTCTTAC	1590	9	+	Nicotiana tabacum	cis-acting element involved in defense and stress responsiveness
StJAMM11	TGACG-motif	TGACG	964	5	+	Hordeum vulgare	cis-acting regulatory element involved in the MeJA-responsiveness
StJAMM11	ABRE	ACGTG	737	5	-	Arabidopsis thaliana	cis-acting element involved in the abscisic acid responsiveness
StJAMM11	ABRE	ACGTG	966	5	+	Arabidopsis thaliana	cis-acting element involved in the abscisic acid responsiveness
StJAMM11	ABRE	ACGTG	1242	5	-	Arabidopsis thaliana	cis-acting element involved in the abscisic acid responsiveness
StJAMM11	MYB	CAACCA	16	6	+	Arabidopsis thaliana
StJAMM11	MYB	CAACCA	39	6	-	Arabidopsis thaliana
StJAMM11	MYB	TAACCA	46	6	-	Arabidopsis thaliana
StJAMM11	MYB	CAACCA	183	6	-	Arabidopsis thaliana
StJAMM11	MYB	TAACCA	1774	6	+	Arabidopsis thaliana
StJAMM11	MYB	CAACAG	1878	6	-	Arabidopsis thaliana
StJAMM11	MYB	CAACCA	1882	6	-	Arabidopsis thaliana
StJAMM11	MYB	CAACCA	1929	6	-	Arabidopsis thaliana
StJAMM11	CGTCA-motif	CGTCA	964	5	-	Hordeum vulgare	cis-acting regulatory element involved in the MeJA-responsiveness
StJAMM11	STRE	AGGGG	88	5	+	Arabidopsis thaliana
StJAMM11	MBS	CAACTG	1821	6	-	Arabidopsis thaliana	MYB binding site involved in drought-inducibility
StJAMM11	G-Box	CACGTT	1242	6	+	Pisum sativum	cis-acting regulatory element involved in light responsiveness
StJAMM12	ABRE	CACGTG	1708	6	-	Arabidopsis thaliana	cis-acting element involved in the abscisic acid responsiveness
StJAMM12	ABRE	ACGTG	1709	5	+	Arabidopsis thaliana	cis-acting element involved in the abscisic acid responsiveness
StJAMM12	MYB	TAACCA	599	6	-	Arabidopsis thaliana
StJAMM12	MYB	CAACCA	711	6	-	Arabidopsis thaliana
StJAMM12	MYB	CAACCA	771	6	-	Arabidopsis thaliana
StJAMM12	F-box	CTATTCTCATT	1097	10	+	Lycopersicon esculentum
StJAMM12	TATA	TATAAAAT	501	8	+	Arabidopsis thaliana
StJAMM12	G-Box	CACGTG	1708	6	-	Pisum sativum	cis-acting regulatory element involved in light responsiveness
StJAMM12	STRE	AGGGG	1700	5	-	Arabidopsis thaliana
StJAMM12	WRE3	CCACCT	853	6	-	Pisum sativum
StJAMM12	Box 4	ATTAAT	313	6	+	Petroselinum crispum	part of a conserved DNA module involved in light responsiveness
StJAMM12	Box 4	ATTAAT	753	6	+	Petroselinum crispum	part of a conserved DNA module involved in light responsiveness
StJAMM12	Box 4	ATTAAT	798	6	+	Petroselinum crispum	part of a conserved DNA module involved in light responsiveness
StJAMM12	Box 4	ATTAAT	875	6	+	Petroselinum crispum	part of a conserved DNA module involved in light responsiveness
StJAMM12	Box 4	ATTAAT	919	6	+	Petroselinum crispum	part of a conserved DNA module involved in light responsiveness
StJAMM12	Box 4	ATTAAT	1476	6	-	Petroselinum crispum	part of a conserved DNA module involved in light responsiveness
StJAMM12	TGA-element	AACGAC	593	6	-	Brassica oleracea	auxin-responsive element
StJAMM12	TGA-element	AACGAC	1695	6	+	Brassica oleracea	auxin-responsive element
StJAMM12	Unnamed__6	taTAAATATct	418	10	-	Zea mays
StJAMM12	Unnamed__6	taTAAATATct	1146	10	+	Zea mays
StJAMM12	MYB-like sequence	TAACCA	599	6	-	Arabidopsis thaliana
StJAMM12	TCT-motif	TCTTAC	717	6	-	Arabidopsis thaliana	part of a light responsive element
StJAMM12		motif_sequence	373	4	-	organism	short_function
StJAMM12		motif_sequence	1059	4	+	organism	short_function
StJAMM12		motif_sequence	1192	4	+	organism	short_function
StJAMM12		motif_sequence	1194	4	-	organism	short_function
StJAMM12		motif_sequence	1369	4	-	organism	short_function
StJAMM12		motif_sequence	1530	4	+	organism	short_function
StJAMM12		motif_sequence	1815	4	+	organism	short_function
StJAMM12		motif_sequence	1841	4	+	organism	short_function
StJAMM12		motif_sequence	1853	4	+	organism	short_function
StJAMM12		motif_sequence	1905	4	-	organism	short_function
StJAMM12		motif_sequence	1961	4	+	organism	short_function
StJAMM12		motif_sequence	1982	4	-	organism	short_function
StJAMM12	G-box	CACGTG	1708	6	-	Arabidopsis thaliana	cis-acting regulatory element involved in light responsiveness
StJAMM12	Unnamed__4	CTCC	373	4	-	Petroselinum hortense
StJAMM12	Unnamed__4	CTCC	1227	4	-	Petroselinum hortense
StJAMM12	Unnamed__4	CTCC	1834	4	+	Petroselinum hortense
StJAMM12	Unnamed__4	CTCC	1883	4	+	Petroselinum hortense
StJAMM12	Unnamed__4	CTCC	1905	4	-	Petroselinum hortense
StJAMM12	Unnamed__4	CTCC	1982	4	-	Petroselinum hortense
StJAMM12	ATCT-motif	AATCTAATCC	535	9	+	Pisum sativum	part of a conserved DNA module involved in light responsiveness
StJAMM12	GATA-motif	GATAGGA	1055	7	-	Arabidopsis thaliana	part of a light responsive element
StJAMM12	TATA-box	ATATAT	79	6	+	Brassica napus	core promoter element around -30 of transcription start
StJAMM12	TATA-box	TATATA	80	6	+	Arabidopsis thaliana	core promoter element around -30 of transcription start
StJAMM12	TATA-box	ATATAT	81	6	+	Brassica napus	core promoter element around -30 of transcription start
StJAMM12	TATA-box	TATATA	82	6	+	Arabidopsis thaliana	core promoter element around -30 of transcription start
StJAMM12	TATA-box	ATATAT	83	6	+	Brassica napus	core promoter element around -30 of transcription start
StJAMM12	TATA-box	TATATA	84	6	+	Arabidopsis thaliana	core promoter element around -30 of transcription start
StJAMM12	TATA-box	ATATAT	85	6	+	Brassica napus	core promoter element around -30 of transcription start
StJAMM12	TATA-box	TATA	86	4	+	Arabidopsis thaliana	core promoter element around -30 of transcription start
StJAMM12	TATA-box	TATA	146	4	+	Arabidopsis thaliana	core promoter element around -30 of transcription start
StJAMM12	TATA-box	TATATTTATATTT	154	12	+	Avena sativa	core promoter element around -30 of transcription start
StJAMM12	TATA-box	ATATAT	155	6	+	Brassica napus	core promoter element around -30 of transcription start
StJAMM12	TATA-box	TATATA	156	6	+	Arabidopsis thaliana	core promoter element around -30 of transcription start
StJAMM12	TATA-box	ATATAT	157	6	+	Brassica napus	core promoter element around -30 of transcription start
StJAMM12	TATA-box	TATATA	158	6	+	Arabidopsis thaliana	core promoter element around -30 of transcription start
StJAMM12	TATA-box	ATATAT	159	6	+	Brassica napus	core promoter element around -30 of transcription start
StJAMM12	TATA-box	TATA	160	4	+	Arabidopsis thaliana	core promoter element around -30 of transcription start
StJAMM12	TATA-box	TATATA	228	6	+	Arabidopsis thaliana	core promoter element around -30 of transcription start
StJAMM12	TATA-box	ATATAT	229	6	+	Brassica napus	core promoter element around -30 of transcription start
StJAMM12	TATA-box	TATATA	230	6	+	Arabidopsis thaliana	core promoter element around -30 of transcription start
StJAMM12	TATA-box	TATA	232	4	+	Arabidopsis thaliana	core promoter element around -30 of transcription start
StJAMM12	TATA-box	TATATA	269	6	+	Arabidopsis thaliana	core promoter element around -30 of transcription start
StJAMM12	TATA-box	ATATAT	270	6	+	Brassica napus	core promoter element around -30 of transcription start
StJAMM12	TATA-box	TATATA	271	6	+	Arabidopsis thaliana	core promoter element around -30 of transcription start
StJAMM12	TATA-box	ATATAT	272	6	+	Brassica napus	core promoter element around -30 of transcription start
StJAMM12	TATA-box	TATATA	273	6	+	Arabidopsis thaliana	core promoter element around -30 of transcription start
StJAMM12	TATA-box	ATATAT	274	6	+	Brassica napus	core promoter element around -30 of transcription start
StJAMM12	TATA-box	TATATA	275	6	+	Arabidopsis thaliana	core promoter element around -30 of transcription start
StJAMM12	TATA-box	ATATAT	276	6	+	Brassica napus	core promoter element around -30 of transcription start
StJAMM12	TATA-box	TATATA	277	6	+	Arabidopsis thaliana	core promoter element around -30 of transcription start
StJAMM12	TATA-box	ATATAT	278	6	+	Brassica napus	core promoter element around -30 of transcription start
StJAMM12	TATA-box	TATATA	279	6	+	Arabidopsis thaliana	core promoter element around -30 of transcription start
StJAMM12	TATA-box	ATATAT	280	6	+	Brassica napus	core promoter element around -30 of transcription start
StJAMM12	TATA-box	TATATA	281	6	+	Arabidopsis thaliana	core promoter element around -30 of transcription start
StJAMM12	TATA-box	ATATAT	282	6	+	Brassica napus	core promoter element around -30 of transcription start
StJAMM12	TATA-box	TATATA	283	6	+	Arabidopsis thaliana	core promoter element around -30 of transcription start
StJAMM12	TATA-box	ATATAT	284	6	+	Brassica napus	core promoter element around -30 of transcription start
StJAMM12	TATA-box	TATA	285	4	+	Arabidopsis thaliana	core promoter element around -30 of transcription start
StJAMM12	TATA-box	TATATA	332	6	+	Arabidopsis thaliana	core promoter element around -30 of transcription start
StJAMM12	TATA-box	ATATAT	333	6	+	Brassica napus	core promoter element around -30 of transcription start
StJAMM12	TATA-box	TATATA	334	6	+	Arabidopsis thaliana	core promoter element around -30 of transcription start
StJAMM12	TATA-box	TATA	336	4	+	Arabidopsis thaliana	core promoter element around -30 of transcription start
StJAMM12	TATA-box	TATA	378	4	+	Arabidopsis thaliana	core promoter element around -30 of transcription start
StJAMM12	TATA-box	TATATAA	416	7	-	Arabidopsis thaliana	core promoter element around -30 of transcription start
StJAMM12	TATA-box	TATATA	417	6	+	Arabidopsis thaliana	core promoter element around -30 of transcription start
StJAMM12	TATA-box	ATATAT	418	6	+	Brassica napus	core promoter element around -30 of transcription start
StJAMM12	TATA-box	TATATTTATATTT	419	12	+	Avena sativa	core promoter element around -30 of transcription start
StJAMM12	TATA-box	TATAAATA	421	8	-	Daucus carota	core promoter element around -30 of transcription start
StJAMM12	TATA-box	TATAAAT	422	7	-	Brassica juncea	core promoter element around -30 of transcription start
StJAMM12	TATA-box	TATAAA	423	6	-	Helianthus annuus	core promoter element around -30 of transcription start
StJAMM12	TATA-box	TATAA	424	5	-	Arabidopsis thaliana	core promoter element around -30 of transcription start
StJAMM12	TATA-box	TATA	425	4	+	Arabidopsis thaliana	core promoter element around -30 of transcription start
StJAMM12	TATA-box	ATATAA	470	6	+	Brassica oleracea	core promoter element around -30 of transcription start
StJAMM12	TATA-box	TATA	471	4	+	Arabidopsis thaliana	core promoter element around -30 of transcription start
StJAMM12	TATA-box	TATAAAA	498	7	-	Pisum sativum	core promoter element around -30 of transcription start
StJAMM12	TATA-box	TATAAA	499	6	-	Helianthus annuus	core promoter element around -30 of transcription start
StJAMM12	TATA-box	TATAA	500	5	-	Arabidopsis thaliana	core promoter element around -30 of transcription start
StJAMM12	TATA-box	TATA	501	4	+	Arabidopsis thaliana	core promoter element around -30 of transcription start
StJAMM12	TATA-box	TATAAAT	510	7	-	Brassica juncea	core promoter element around -30 of transcription start
StJAMM12	TATA-box	TATAAA	511	6	-	Helianthus annuus	core promoter element around -30 of transcription start
StJAMM12	TATA-box	TATAA	512	5	-	Arabidopsis thaliana	core promoter element around -30 of transcription start
StJAMM12	TATA-box	TATA	513	4	+	Arabidopsis thaliana	core promoter element around -30 of transcription start
StJAMM12	TATA-box	TATAAA	524	6	-	Helianthus annuus	core promoter element around -30 of transcription start
StJAMM12	TATA-box	TATAA	525	5	-	Arabidopsis thaliana	core promoter element around -30 of transcription start
StJAMM12	TATA-box	TATA	526	4	+	Arabidopsis thaliana	core promoter element around -30 of transcription start
StJAMM12	TATA-box	TATACA	606	6	-	Helianthus annuus	core promoter element around -30 of transcription start
StJAMM12	TATA-box	TATA	608	4	+	Arabidopsis thaliana	core promoter element around -30 of transcription start
StJAMM12	TATA-box	TATACA	628	6	-	Helianthus annuus	core promoter element around -30 of transcription start
StJAMM12	TATA-box	TATA	630	4	+	Arabidopsis thaliana	core promoter element around -30 of transcription start
StJAMM12	TATA-box	TACAAAA	669	7	-	Oryza sativa	core promoter element around -30 of transcription start
StJAMM12	TATA-box	TATACA	679	6	-	Helianthus annuus	core promoter element around -30 of transcription start
StJAMM12	TATA-box	TATA	681	4	+	Arabidopsis thaliana	core promoter element around -30 of transcription start
StJAMM12	TATA-box	TATAA	699	5	-	Arabidopsis thaliana	core promoter element around -30 of transcription start
StJAMM12	TATA-box	TATA	700	4	+	Arabidopsis thaliana	core promoter element around -30 of transcription start
StJAMM12	TATA-box	TATACA	733	6	-	Helianthus annuus	core promoter element around -30 of transcription start
StJAMM12	TATA-box	TATA	735	4	+	Arabidopsis thaliana	core promoter element around -30 of transcription start
StJAMM12	TATA-box	TATAAAT	757	7	-	Brassica juncea	core promoter element around -30 of transcription start
StJAMM12	TATA-box	TATAAA	758	6	-	Helianthus annuus	core promoter element around -30 of transcription start
StJAMM12	TATA-box	TATAA	759	5	-	Arabidopsis thaliana	core promoter element around -30 of transcription start
StJAMM12	TATA-box	TATA	760	4	+	Arabidopsis thaliana	core promoter element around -30 of transcription start
StJAMM12	TATA-box	TACAAAA	781	7	-	Oryza sativa	core promoter element around -30 of transcription start
StJAMM12	TATA-box	TATACA	830	6	-	Helianthus annuus	core promoter element around -30 of transcription start
StJAMM12	TATA-box	TATA	832	4	+	Arabidopsis thaliana	core promoter element around -30 of transcription start
StJAMM12	TATA-box	ATTATA	879	6	+	Brassica napus	core promoter element around -30 of transcription start
StJAMM12	TATA-box	TATAA	880	5	-	Arabidopsis thaliana	core promoter element around -30 of transcription start
StJAMM12	TATA-box	TATA	881	4	+	Arabidopsis thaliana	core promoter element around -30 of transcription start
StJAMM12	TATA-box	TATATA	960	6	+	Arabidopsis thaliana	core promoter element around -30 of transcription start
StJAMM12	TATA-box	TATA	962	4	+	Arabidopsis thaliana	core promoter element around -30 of transcription start
StJAMM12	TATA-box	TATAAAA	986	7	-	Pisum sativum	core promoter element around -30 of transcription start
StJAMM12	TATA-box	TATAAA	987	6	-	Helianthus annuus	core promoter element around -30 of transcription start
StJAMM12	TATA-box	TATATAA	988	7	-	Arabidopsis thaliana	core promoter element around -30 of transcription start
StJAMM12	TATA-box	TATATA	989	6	+	Arabidopsis thaliana	core promoter element around -30 of transcription start
StJAMM12	TATA-box	ATATAT	990	6	+	Brassica napus	core promoter element around -30 of transcription start
StJAMM12	TATA-box	TATATA	991	6	+	Arabidopsis thaliana	core promoter element around -30 of transcription start
StJAMM12	TATA-box	TATA	993	4	+	Arabidopsis thaliana	core promoter element around -30 of transcription start
StJAMM12	TATA-box	TATAAAA	1084	7	-	Pisum sativum	core promoter element around -30 of transcription start
StJAMM12	TATA-box	TATAAA	1085	6	-	Helianthus annuus	core promoter element around -30 of transcription start
StJAMM12	TATA-box	TATATAA	1086	7	-	Arabidopsis thaliana	core promoter element around -30 of transcription start
StJAMM12	TATA-box	TATATA	1087	6	-	Arabidopsis thaliana	core promoter element around -30 of transcription start
StJAMM12	TATA-box	ATATAT	1088	6	-	Brassica napus	core promoter element around -30 of transcription start
StJAMM12	TATA-box	TATATA	1089	6	-	Arabidopsis thaliana	core promoter element around -30 of transcription start
StJAMM12	TATA-box	TATA	1091	4	-	Arabidopsis thaliana	core promoter element around -30 of transcription start
StJAMM12	TATA-box	TATTTAAA	1109	8	-	Arabidopsis thaliana	core promoter element around -30 of transcription start
StJAMM12	TATA-box	ATATAT	1114	6	-	Brassica napus	core promoter element around -30 of transcription start
StJAMM12	TATA-box	TATA	1115	4	-	Arabidopsis thaliana	core promoter element around -30 of transcription start
StJAMM12	TATA-box	TATATTTATATTT	1143	12	-	Avena sativa	core promoter element around -30 of transcription start
StJAMM12	TATA-box	ATATAA	1145	6	+	Brassica oleracea	core promoter element around -30 of transcription start
StJAMM12	TATA-box	TATA	1146	4	-	Arabidopsis thaliana	core promoter element around -30 of transcription start
StJAMM12	TATA-box	TATACA	1178	6	-	Helianthus annuus	core promoter element around -30 of transcription start
StJAMM12	TATA-box	TATA	1180	4	-	Arabidopsis thaliana	core promoter element around -30 of transcription start
StJAMM12	TATA-box	TATACA	1413	6	-	Helianthus annuus	core promoter element around -30 of transcription start
StJAMM12	TATA-box	TATA	1415	4	-	Arabidopsis thaliana	core promoter element around -30 of transcription start
StJAMM12	TATA-box	ATATAT	1426	6	-	Brassica napus	core promoter element around -30 of transcription start
StJAMM12	TATA-box	TATA	1427	4	-	Arabidopsis thaliana	core promoter element around -30 of transcription start
StJAMM12	TATA-box	TACAAAA	1459	7	-	Oryza sativa	core promoter element around -30 of transcription start
StJAMM12	TATA-box	ATATAT	1470	6	-	Brassica napus	core promoter element around -30 of transcription start
StJAMM12	TATA-box	TATATA	1471	6	-	Arabidopsis thaliana	core promoter element around -30 of transcription start
StJAMM12	TATA-box	ATATAT	1472	6	-	Brassica napus	core promoter element around -30 of transcription start
StJAMM12	TATA-box	TATA	1473	4	-	Arabidopsis thaliana	core promoter element around -30 of transcription start
StJAMM12	TATA-box	ATATAA	1499	6	+	Brassica oleracea	core promoter element around -30 of transcription start
StJAMM12	TATA-box	TATA	1500	4	-	Arabidopsis thaliana	core promoter element around -30 of transcription start
StJAMM12	TATA-box	TATA	1584	4	-	Arabidopsis thaliana	core promoter element around -30 of transcription start
StJAMM12	TATA-box	TATACA	1657	6	-	Helianthus annuus	core promoter element around -30 of transcription start
StJAMM12	TATA-box	TATA	1659	4	-	Arabidopsis thaliana	core promoter element around -30 of transcription start
StJAMM12	TATA-box	TATA	1759	4	-	Arabidopsis thaliana	core promoter element around -30 of transcription start
StJAMM12	TATA-box	TACAAAA	1782	7	+	Oryza sativa	core promoter element around -30 of transcription start
StJAMM12	TATA-box	TATAA	1967	5	-	Arabidopsis thaliana	core promoter element around -30 of transcription start
StJAMM12	TATA-box	TATA	1968	4	-	Arabidopsis thaliana	core promoter element around -30 of transcription start
StJAMM12	WUN-motif	AAATTACT	122	8	+	Nicotiana glutinosa
StJAMM12	WUN-motif	AAATTACT	196	8	+	Nicotiana glutinosa
StJAMM12	W box	TTGACC	1310	6	+	Arabidopsis thaliana
StJAMM12	AT~TATA-box	TATATA	80	6	+	Arabidopsis thaliana
StJAMM12	AT~TATA-box	TATATA	82	6	+	Arabidopsis thaliana
StJAMM12	AT~TATA-box	TATATA	84	6	+	Arabidopsis thaliana
StJAMM12	AT~TATA-box	TATATA	154	6	+	Arabidopsis thaliana
StJAMM12	AT~TATA-box	TATATA	156	6	+	Arabidopsis thaliana
StJAMM12	AT~TATA-box	TATATA	158	6	+	Arabidopsis thaliana
StJAMM12	AT~TATA-box	TATATA	228	6	+	Arabidopsis thaliana
StJAMM12	AT~TATA-box	TATATA	230	6	+	Arabidopsis thaliana
StJAMM12	AT~TATA-box	TATATA	269	6	+	Arabidopsis thaliana
StJAMM12	AT~TATA-box	TATATA	271	6	+	Arabidopsis thaliana
StJAMM12	AT~TATA-box	TATATA	273	6	+	Arabidopsis thaliana
StJAMM12	AT~TATA-box	TATATA	275	6	+	Arabidopsis thaliana
StJAMM12	AT~TATA-box	TATATA	277	6	+	Arabidopsis thaliana
StJAMM12	AT~TATA-box	TATATA	279	6	+	Arabidopsis thaliana
StJAMM12	AT~TATA-box	TATATA	281	6	+	Arabidopsis thaliana
StJAMM12	AT~TATA-box	TATATA	283	6	+	Arabidopsis thaliana
StJAMM12	AT~TATA-box	TATATA	332	6	+	Arabidopsis thaliana
StJAMM12	AT~TATA-box	TATATA	334	6	+	Arabidopsis thaliana
StJAMM12	AT~TATA-box	TATATA	417	6	+	Arabidopsis thaliana
StJAMM12	AT~TATA-box	TATATA	960	6	+	Arabidopsis thaliana
StJAMM12	AT~TATA-box	TATATAAA	987	8	-	Arabidopsis thaliana
StJAMM12	AT~TATA-box	TATATA	989	6	+	Arabidopsis thaliana
StJAMM12	AT~TATA-box	TATATA	991	6	+	Arabidopsis thaliana
StJAMM12	AT~TATA-box	TATATAAA	1085	8	-	Arabidopsis thaliana
StJAMM12	AT~TATA-box	TATATA	1087	6	-	Arabidopsis thaliana
StJAMM12	AT~TATA-box	TATATA	1089	6	-	Arabidopsis thaliana
StJAMM12	AT~TATA-box	TATATA	1471	6	-	Arabidopsis thaliana
StJAMM12	Box III	atCATTTTCACt	998	11	+	Pisum sativum	protein binding site
StJAMM12	AE-box	AGAAACTT	181	8	-	Arabidopsis thaliana	part of a module for light response
StJAMM12	AC-I	(T/C)C(T/C)(C/T)ACC(T/C)ACC	712	8.5	-	Phaseolus vulgaris
StJAMM12	CAAT-box	CAAT	24	4	+	Nicotiana glutinosa
StJAMM12	CAAT-box	CAAT	89	4	-	Nicotiana glutinosa
StJAMM12	CAAT-box	CCAAT	94	5	-	Arabidopsis thaliana	common cis-acting element in promoter and enhancer regions
StJAMM12	CAAT-box	CAAT	211	4	+	Nicotiana glutinosa
StJAMM12	CAAT-box	CCAAT	240	5	+	Arabidopsis thaliana	common cis-acting element in promoter and enhancer regions
StJAMM12	CAAT-box	CAAT	241	4	+	Nicotiana glutinosa
StJAMM12	CAAT-box	CCAAT	323	5	+	Arabidopsis thaliana	common cis-acting element in promoter and enhancer regions
StJAMM12	CAAT-box	CAAT	324	4	+	Nicotiana glutinosa
StJAMM12	CAAT-box	CAAAT	450	5	-	Pisum sativum	common cis-acting element in promoter and enhancer regions
StJAMM12	CAAT-box	CCAAT	464	5	+	Arabidopsis thaliana	common cis-acting element in promoter and enhancer regions
StJAMM12	CAAT-box	CAAT	465	4	+	Nicotiana glutinosa
StJAMM12	CAAT-box	CAAT	939	4	-	Nicotiana glutinosa
StJAMM12	CAAT-box	CCAAT	1036	5	-	Arabidopsis thaliana	common cis-acting element in promoter and enhancer regions
StJAMM12	CAAT-box	CAAAT	1142	5	+	Pisum sativum	common cis-acting element in promoter and enhancer regions
StJAMM12	CAAT-box	CAAAT	1171	5	-	Pisum sativum	common cis-acting element in promoter and enhancer regions
StJAMM12	CAAT-box	CAAT	1176	4	-	Nicotiana glutinosa
StJAMM12	CAAT-box	CAAAT	1208	5	+	Pisum sativum	common cis-acting element in promoter and enhancer regions
StJAMM12	CAAT-box	CAAAT	1262	5	+	Pisum sativum	common cis-acting element in promoter and enhancer regions
StJAMM12	CAAT-box	CAAAT	1354	5	-	Pisum sativum	common cis-acting element in promoter and enhancer regions
StJAMM12	CAAT-box	CCAAT	1378	5	+	Arabidopsis thaliana	common cis-acting element in promoter and enhancer regions
StJAMM12	CAAT-box	CAAT	1379	4	+	Nicotiana glutinosa
StJAMM12	CAAT-box	CAAT	1411	4	-	Nicotiana glutinosa
StJAMM12	CAAT-box	CAAT	1424	4	+	Nicotiana glutinosa
StJAMM12	CAAT-box	CAAT	1522	4	-	Nicotiana glutinosa
StJAMM12	CAAT-box	CAAT	1808	4	+	Nicotiana glutinosa
StJAMM12	CAAT-box	CAAT	1977	4	-	Nicotiana glutinosa
StJAMM12	TCA	TCATCTTCAT	999	9	+	Pisum sativum
StJAMM13	Unnamed__6	taTAAATATct	1004	10	+	Zea mays
StJAMM13	ABRE4	CACGTA	797	6	-	Zea mays
StJAMM13	ABRE4	CACGTA	1370	6	-	Zea mays
StJAMM13	Myb-binding site	CAACAG	191	6	-	Nicotiana tabacum
StJAMM13	Myb-binding site	CAACAG	577	6	-	Nicotiana tabacum
StJAMM13	Myb-binding site	CAACAG	1068	6	+	Nicotiana tabacum
StJAMM13	ERE	ATTTTAAA	1668	8	+	Nicotiana glutinos
StJAMM13	WRE3	CCACCT	1484	6	+	Pisum sativum
StJAMM13	Box 4	ATTAAT	1115	6	-	Petroselinum crispum	part of a conserved DNA module involved in light responsiveness
StJAMM13	Box 4	ATTAAT	1157	6	-	Petroselinum crispum	part of a conserved DNA module involved in light responsiveness
StJAMM13	Box 4	ATTAAT	1168	6	-	Petroselinum crispum	part of a conserved DNA module involved in light responsiveness
StJAMM13	Box 4	ATTAAT	1179	6	-	Petroselinum crispum	part of a conserved DNA module involved in light responsiveness
StJAMM13	Box 4	ATTAAT	1339	6	-	Petroselinum crispum	part of a conserved DNA module involved in light responsiveness
StJAMM13	Box 4	ATTAAT	1585	6	-	Petroselinum crispum	part of a conserved DNA module involved in light responsiveness
StJAMM13	Box 4	ATTAAT	1646	6	-	Petroselinum crispum	part of a conserved DNA module involved in light responsiveness
StJAMM13	as-1	TGACG	1409	5	+	Arabidopsis thaliana
StJAMM13		motif_sequence	2	4	-	organism	short_function
StJAMM13		motif_sequence	48	4	-	organism	short_function
StJAMM13		motif_sequence	140	4	-	organism	short_function
StJAMM13		motif_sequence	145	4	-	organism	short_function
StJAMM13		motif_sequence	473	4	+	organism	short_function
StJAMM13		motif_sequence	554	4	+	organism	short_function
StJAMM13		motif_sequence	648	4	+	organism	short_function
StJAMM13		motif_sequence	683	4	+	organism	short_function
StJAMM13		motif_sequence	743	4	+	organism	short_function
StJAMM13		motif_sequence	824	4	+	organism	short_function
StJAMM13		motif_sequence	857	4	+	organism	short_function
StJAMM13		motif_sequence	1092	4	+	organism	short_function
StJAMM13		motif_sequence	1290	4	-	organism	short_function
StJAMM13		motif_sequence	1376	4	-	organism	short_function
StJAMM13		motif_sequence	1420	4	-	organism	short_function
StJAMM13		motif_sequence	1789	4	-	organism	short_function
StJAMM13		motif_sequence	1970	4	+	organism	short_function
StJAMM13		motif_sequence	1986	4	+	organism	short_function
StJAMM13	Gap-box	CAAATGAA(A/G)A	474	9.5	-	Arabidopsis thaliana	part of a light responsive element
StJAMM13	Unnamed__14	TCCACGTAGA	1368	9	-	Zea mays
StJAMM13	AAGAA-motif	GAAAGAA	356	7	+	Avena sativa
StJAMM13	MYB-like sequence	TAACCA	456	6	-	Arabidopsis thaliana
StJAMM13	CGTCA-motif	CGTCA	1409	5	-	Hordeum vulgare	cis-acting regulatory element involved in the MeJA-responsiveness
StJAMM13	LAMP-element	CCTTATCCA	71	9	+	Spinacia oleracea	part of a light responsive element
StJAMM13	MYB	CAACAG	191	6	-	Arabidopsis thaliana
StJAMM13	MYB	TAACCA	456	6	-	Arabidopsis thaliana
StJAMM13	MYB	CAACAG	577	6	-	Arabidopsis thaliana
StJAMM13	MYB	CAACAG	1068	6	+	Arabidopsis thaliana
StJAMM13	ABRE	ACGTG	798	5	+	Arabidopsis thaliana	cis-acting element involved in the abscisic acid responsiveness
StJAMM13	ABRE	ACGTG	1371	5	+	Arabidopsis thaliana	cis-acting element involved in the abscisic acid responsiveness
StJAMM13	ABRE	AACCCGG	1926	7	+	Arabidopsis thaliana	cis-acting element involved in the abscisic acid responsiveness
StJAMM13	TGACG-motif	TGACG	1409	5	+	Hordeum vulgare	cis-acting regulatory element involved in the MeJA-responsiveness
StJAMM13	MBS	CAACTG	1214	6	-	Arabidopsis thaliana	MYB binding site involved in drought-inducibility
StJAMM13	STRE	AGGGG	32	5	-	Arabidopsis thaliana
StJAMM13	Myc	TCTCTTA	1012	7	+	Arabidopsis thaliana
StJAMM13	Myc	TCTCTTA	1500	7	-	Arabidopsis thaliana
StJAMM13	I-box	gGATAAGGTG	69	9	-	Zea mays	part of a light responsive element
StJAMM13	I-box	AAGATAAGGCT	461	10	-	Gossypium hirsutum	part of a light responsive element
StJAMM13	I-box	AGATAAGG	463	8	-	Triticum aestivum	part of a light responsive element
StJAMM13	I-box	atGATAAGGTC	1871	10	+	Helianthus annuus	part of a light responsive element
StJAMM13	GT1-motif	GGTTAA	1814	6	+	Arabidopsis thaliana	light responsive element
StJAMM13	GT1-motif	GGTTAAT	1923	7	-	Avena sativa	light responsive element
StJAMM13	GT1-motif	GGTTAA	1924	6	-	Arabidopsis thaliana	light responsive element
StJAMM13	ATC-motif	AGTAATCT	389	8	-	Spinacia oleracea	part of a conserved DNA module involved in light responsiveness
StJAMM13	Unnamed__1	CGTGG	1372	5	+	Zea mays
StJAMM13	Unnamed__10	TCCACGTAGA	1368	9	-	Zea mays
StJAMM13	Unnamed__12	TCCACGTAGA	1368	9	-	Zea mays
StJAMM13	CAAT-box	CCAAT	106	5	-	Arabidopsis thaliana	common cis-acting element in promoter and enhancer regions
StJAMM13	CAAT-box	CAAAT	213	5	-	Pisum sativum	common cis-acting element in promoter and enhancer regions
StJAMM13	CAAT-box	CAAAT	479	5	-	Pisum sativum	common cis-acting element in promoter and enhancer regions
StJAMM13	CAAT-box	CAAT	515	4	-	Nicotiana glutinosa
StJAMM13	CAAT-box	CAAT	522	4	+	Nicotiana glutinosa
StJAMM13	CAAT-box	CAAAT	524	5	-	Pisum sativum	common cis-acting element in promoter and enhancer regions
StJAMM13	CAAT-box	CAAT	530	4	-	Nicotiana glutinosa
StJAMM13	CAAT-box	CAAAT	541	5	-	Pisum sativum	common cis-acting element in promoter and enhancer regions
StJAMM13	CAAT-box	CAAAT	656	5	+	Pisum sativum	common cis-acting element in promoter and enhancer regions
StJAMM13	CAAT-box	CAAAT	688	5	+	Pisum sativum	common cis-acting element in promoter and enhancer regions
StJAMM13	CAAT-box	CCAAT	695	5	-	Arabidopsis thaliana	common cis-acting element in promoter and enhancer regions
StJAMM13	CAAT-box	CAAAT	708	5	-	Pisum sativum	common cis-acting element in promoter and enhancer regions
StJAMM13	CAAT-box	CCAAT	854	5	+	Arabidopsis thaliana	common cis-acting element in promoter and enhancer regions
StJAMM13	CAAT-box	CAAT	855	4	+	Nicotiana glutinosa
StJAMM13	CAAT-box	CAAT	910	4	+	Nicotiana glutinosa
StJAMM13	CAAT-box	CAAAT	1150	5	+	Pisum sativum	common cis-acting element in promoter and enhancer regions
StJAMM13	CAAT-box	CAAAT	1165	5	+	Pisum sativum	common cis-acting element in promoter and enhancer regions
StJAMM13	CAAT-box	CAAT	1186	4	+	Nicotiana glutinosa
StJAMM13	CAAT-box	CAAAT	1283	5	-	Pisum sativum	common cis-acting element in promoter and enhancer regions
StJAMM13	CAAT-box	CAAAT	1312	5	-	Pisum sativum	common cis-acting element in promoter and enhancer regions
StJAMM13	CAAT-box	CAAT	1318	4	+	Nicotiana glutinosa
StJAMM13	CAAT-box	CAAT	1359	4	-	Nicotiana glutinosa
StJAMM13	CAAT-box	CAAT	1414	4	+	Nicotiana glutinosa
StJAMM13	CAAT-box	CAAAT	1491	5	+	Pisum sativum	common cis-acting element in promoter and enhancer regions
StJAMM13	CAAT-box	CAAT	1600	4	-	Nicotiana glutinosa
StJAMM13	CAAT-box	CAAAT	1660	5	+	Pisum sativum	common cis-acting element in promoter and enhancer regions
StJAMM13	CAAT-box	CAAAT	1728	5	-	Pisum sativum	common cis-acting element in promoter and enhancer regions
StJAMM13	CAAT-box	CAAAT	1785	5	-	Pisum sativum	common cis-acting element in promoter and enhancer regions
StJAMM13	CAAT-box	CAAAT	1832	5	-	Pisum sativum	common cis-acting element in promoter and enhancer regions
StJAMM13	CAAT-box	CAAT	1956	4	-	Nicotiana glutinosa
StJAMM13	CAAT-box	CAAT	1975	4	+	Nicotiana glutinosa
StJAMM13	CAAT-box	CAAT	1977	4	-	Nicotiana glutinosa
StJAMM13	TCA	TCATCTTCAT	471	9	+	Pisum sativum
StJAMM13	Unnamed__8	TCCACGTAGA	1368	9	-	Zea mays
StJAMM13	AT~TATA-box	TATATA	383	6	+	Arabidopsis thaliana
StJAMM13	AT~TATA-box	TATATA	1038	6	-	Arabidopsis thaliana
StJAMM13	AT~TATA-box	TATATA	1633	6	-	Arabidopsis thaliana
StJAMM13	TATC-box	TATCCCA	1731	7	-	Oryza sativa	cis-acting element involved in gibberellin-responsiveness
StJAMM13	GATA-motif	AAGGATAAGG	71	9	-	Solanum tuberosum	part of a light responsive element
StJAMM13	GATA-motif	AAGGATAAGG	463	9	-	Solanum tuberosum	part of a light responsive element
StJAMM13	GATA-motif	AAGATAAGATT	1888	10	-	Arabidopsis thaliana	part of a light responsive element
StJAMM13	Unnamed__4	CTCC	483	4	-	Petroselinum hortense
StJAMM13	Unnamed__4	CTCC	556	4	+	Petroselinum hortense
StJAMM13	Unnamed__4	CTCC	609	4	-	Petroselinum hortense
StJAMM13	Unnamed__4	CTCC	826	4	+	Petroselinum hortense
StJAMM13	Unnamed__4	CTCC	879	4	-	Petroselinum hortense
StJAMM13	Unnamed__4	CTCC	904	4	+	Petroselinum hortense
StJAMM13	Unnamed__4	CTCC	1988	4	+	Petroselinum hortense
StJAMM13	G-box	TACGTG	797	6	+	Arabidopsis thaliana	cis-acting regulatory element involved in light responsiveness
StJAMM13	G-box	TACGTG	1370	6	+	Arabidopsis thaliana	cis-acting regulatory element involved in light responsiveness
StJAMM13	TATA-box	ATATAT	382	6	+	Brassica napus	core promoter element around -30 of transcription start
StJAMM13	TATA-box	TATATA	383	6	+	Arabidopsis thaliana	core promoter element around -30 of transcription start
StJAMM13	TATA-box	ATATAA	384	6	+	Brassica oleracea	core promoter element around -30 of transcription start
StJAMM13	TATA-box	TATA	385	4	+	Arabidopsis thaliana	core promoter element around -30 of transcription start
StJAMM13	TATA-box	TACATAAA	497	8	+	Oryza sativa	core promoter element around -30 of transcription start
StJAMM13	TATA-box	TATAAA	593	6	-	Helianthus annuus	core promoter element around -30 of transcription start
StJAMM13	TATA-box	TATAA	594	5	-	Arabidopsis thaliana	core promoter element around -30 of transcription start
StJAMM13	TATA-box	TATA	595	4	+	Arabidopsis thaliana	core promoter element around -30 of transcription start
StJAMM13	TATA-box	TATA	974	4	+	Arabidopsis thaliana	core promoter element around -30 of transcription start
StJAMM13	TATA-box	TATAA	997	5	-	Arabidopsis thaliana	core promoter element around -30 of transcription start
StJAMM13	TATA-box	TATA	998	4	+	Arabidopsis thaliana	core promoter element around -30 of transcription start
StJAMM13	TATA-box	ATATAA	1003	6	+	Brassica oleracea	core promoter element around -30 of transcription start
StJAMM13	TATA-box	TATA	1004	4	-	Arabidopsis thaliana	core promoter element around -30 of transcription start
StJAMM13	TATA-box	TATA	1032	4	-	Arabidopsis thaliana	core promoter element around -30 of transcription start
StJAMM13	TATA-box	TATATA	1038	6	-	Arabidopsis thaliana	core promoter element around -30 of transcription start
StJAMM13	TATA-box	TATA	1040	4	-	Arabidopsis thaliana	core promoter element around -30 of transcription start
StJAMM13	TATA-box	ATTATA	1052	6	+	Brassica napus	core promoter element around -30 of transcription start
StJAMM13	TATA-box	TATAA	1053	5	-	Arabidopsis thaliana	core promoter element around -30 of transcription start
StJAMM13	TATA-box	TATA	1054	4	-	Arabidopsis thaliana	core promoter element around -30 of transcription start
StJAMM13	TATA-box	TATAAAA	1084	7	-	Pisum sativum	core promoter element around -30 of transcription start
StJAMM13	TATA-box	TATAAA	1085	6	-	Helianthus annuus	core promoter element around -30 of transcription start
StJAMM13	TATA-box	TATAA	1086	5	-	Arabidopsis thaliana	core promoter element around -30 of transcription start
StJAMM13	TATA-box	TATA	1087	4	-	Arabidopsis thaliana	core promoter element around -30 of transcription start
StJAMM13	TATA-box	TATAA	1137	5	-	Arabidopsis thaliana	core promoter element around -30 of transcription start
StJAMM13	TATA-box	TATA	1138	4	-	Arabidopsis thaliana	core promoter element around -30 of transcription start
StJAMM13	TATA-box	ATTATA	1329	6	+	Brassica napus	core promoter element around -30 of transcription start
StJAMM13	TATA-box	TATAA	1330	5	-	Arabidopsis thaliana	core promoter element around -30 of transcription start
StJAMM13	TATA-box	TATA	1331	4	-	Arabidopsis thaliana	core promoter element around -30 of transcription start
StJAMM13	TATA-box	TATA	1368	4	-	Arabidopsis thaliana	core promoter element around -30 of transcription start
StJAMM13	TATA-box	TACAAAA	1441	7	+	Oryza sativa	core promoter element around -30 of transcription start
StJAMM13	TATA-box	ATTATA	1467	6	+	Brassica napus	core promoter element around -30 of transcription start
StJAMM13	TATA-box	TATAA	1468	5	-	Arabidopsis thaliana	core promoter element around -30 of transcription start
StJAMM13	TATA-box	TATA	1469	4	-	Arabidopsis thaliana	core promoter element around -30 of transcription start
StJAMM13	TATA-box	ATATAT	1494	6	-	Brassica napus	core promoter element around -30 of transcription start
StJAMM13	TATA-box	TATA	1495	4	-	Arabidopsis thaliana	core promoter element around -30 of transcription start
StJAMM13	TATA-box	TATTTAAA	1529	8	+	Arabidopsis thaliana	core promoter element around -30 of transcription start
StJAMM13	TATA-box	TATAA	1548	5	-	Arabidopsis thaliana	core promoter element around -30 of transcription start
StJAMM13	TATA-box	TATA	1549	4	-	Arabidopsis thaliana	core promoter element around -30 of transcription start
StJAMM13	TATA-box	taTATAAAtc	1572	9	-	Arabidopsis thaliana	core promoter element around -30 of transcription start
StJAMM13	TATA-box	TATATA	1633	6	-	Arabidopsis thaliana	core promoter element around -30 of transcription start
StJAMM13	TATA-box	ATATAT	1634	6	-	Brassica napus	core promoter element around -30 of transcription start
StJAMM13	TATA-box	TATA	1635	4	-	Arabidopsis thaliana	core promoter element around -30 of transcription start
StJAMM13	TATA-box	ATTATA	1638	6	+	Brassica napus	core promoter element around -30 of transcription start
StJAMM13	TATA-box	TATAA	1639	5	-	Arabidopsis thaliana	core promoter element around -30 of transcription start
StJAMM13	TATA-box	TATA	1640	4	-	Arabidopsis thaliana	core promoter element around -30 of transcription start
StJAMM13	TATA-box	ATATAA	1840	6	+	Brassica oleracea	core promoter element around -30 of transcription start
StJAMM13	TATA-box	TATA	1841	4	-	Arabidopsis thaliana	core promoter element around -30 of transcription start
StJAMM13	TATA-box	TATTTAAA	1853	8	+	Arabidopsis thaliana	core promoter element around -30 of transcription start
StJAMM13	TATA-box	ATTATA	1871	6	+	Brassica napus	core promoter element around -30 of transcription start
StJAMM13	TATA-box	TATAA	1872	5	-	Arabidopsis thaliana	core promoter element around -30 of transcription start
StJAMM13	TATA-box	TATA	1873	4	-	Arabidopsis thaliana	core promoter element around -30 of transcription start
StJAMM13	TATA-box	TATAA	1944	5	-	Arabidopsis thaliana	core promoter element around -30 of transcription start
StJAMM13	TATA-box	TATA	1945	4	-	Arabidopsis thaliana	core promoter element around -30 of transcription start
StJAMM13	GARE-motif	TCTGTTG	1068	7	-	Brassica oleracea	gibberellin-responsive element
StJAMM13	Myb	CAACTG	1214	6	-	Arabidopsis thaliana
StJAMM13	Myb	TAACTG	1299	6	+	Arabidopsis thaliana
StJAMM13	MYC	CATGTG	252	6	-	Arabidopsis thaliana
StJAMM13	MYC	CATTTG	478	6	+	Arabidopsis thaliana
StJAMM13	MYC	CATTTG	1150	6	-	Arabidopsis thaliana
StJAMM13	MYC	CATTTG	1660	6	-	Arabidopsis thaliana
StJAMM13	MYC	CAATTG	1975	6	-	Arabidopsis thaliana
StJAMM13	ARE	AAACCA	347	6	+	Zea mays	cis-acting regulatory element essential for the anaerobic induction
StJAMM13	ABRE3a	TACGTG	797	6	+	Zea mays
StJAMM13	ABRE3a	TACGTG	1370	6	+	Zea mays
StJAMM14	ATC-motif	AGTAATCT	389	8	-	Spinacia oleracea	part of a conserved DNA module involved in light responsiveness
StJAMM14	GT1-motif	GGTTAA	1814	6	+	Arabidopsis thaliana	light responsive element
StJAMM14	GT1-motif	GGTTAAT	1923	7	-	Avena sativa	light responsive element
StJAMM14	GT1-motif	GGTTAA	1924	6	-	Arabidopsis thaliana	light responsive element
StJAMM14	I-box	gGATAAGGTG	69	9	-	Zea mays	part of a light responsive element
StJAMM14	I-box	AAGATAAGGCT	461	10	-	Gossypium hirsutum	part of a light responsive element
StJAMM14	I-box	AGATAAGG	463	8	-	Triticum aestivum	part of a light responsive element
StJAMM14	I-box	atGATAAGGTC	1871	10	+	Helianthus annuus	part of a light responsive element
StJAMM14	TATC-box	TATCCCA	1731	7	-	Oryza sativa	cis-acting element involved in gibberellin-responsiveness
StJAMM14	AT~TATA-box	TATATA	383	6	+	Arabidopsis thaliana
StJAMM14	AT~TATA-box	TATATA	1038	6	-	Arabidopsis thaliana
StJAMM14	AT~TATA-box	TATATA	1633	6	-	Arabidopsis thaliana
StJAMM14	Unnamed__12	TCCACGTAGA	1368	9	-	Zea mays
StJAMM14	TCA	TCATCTTCAT	471	9	+	Pisum sativum
StJAMM14	CAAT-box	CCAAT	106	5	-	Arabidopsis thaliana	common cis-acting element in promoter and enhancer regions
StJAMM14	CAAT-box	CAAAT	213	5	-	Pisum sativum	common cis-acting element in promoter and enhancer regions
StJAMM14	CAAT-box	CAAAT	479	5	-	Pisum sativum	common cis-acting element in promoter and enhancer regions
StJAMM14	CAAT-box	CAAT	515	4	-	Nicotiana glutinosa
StJAMM14	CAAT-box	CAAT	522	4	+	Nicotiana glutinosa
StJAMM14	CAAT-box	CAAAT	524	5	-	Pisum sativum	common cis-acting element in promoter and enhancer regions
StJAMM14	CAAT-box	CAAT	530	4	-	Nicotiana glutinosa
StJAMM14	CAAT-box	CAAAT	541	5	-	Pisum sativum	common cis-acting element in promoter and enhancer regions
StJAMM14	CAAT-box	CAAAT	656	5	+	Pisum sativum	common cis-acting element in promoter and enhancer regions
StJAMM14	CAAT-box	CAAAT	688	5	+	Pisum sativum	common cis-acting element in promoter and enhancer regions
StJAMM14	CAAT-box	CCAAT	695	5	-	Arabidopsis thaliana	common cis-acting element in promoter and enhancer regions
StJAMM14	CAAT-box	CAAAT	708	5	-	Pisum sativum	common cis-acting element in promoter and enhancer regions
StJAMM14	CAAT-box	CCAAT	854	5	+	Arabidopsis thaliana	common cis-acting element in promoter and enhancer regions
StJAMM14	CAAT-box	CAAT	855	4	+	Nicotiana glutinosa
StJAMM14	CAAT-box	CAAT	910	4	+	Nicotiana glutinosa
StJAMM14	CAAT-box	CAAAT	1150	5	+	Pisum sativum	common cis-acting element in promoter and enhancer regions
StJAMM14	CAAT-box	CAAAT	1165	5	+	Pisum sativum	common cis-acting element in promoter and enhancer regions
StJAMM14	CAAT-box	CAAT	1186	4	+	Nicotiana glutinosa
StJAMM14	CAAT-box	CAAAT	1283	5	-	Pisum sativum	common cis-acting element in promoter and enhancer regions
StJAMM14	CAAT-box	CAAAT	1312	5	-	Pisum sativum	common cis-acting element in promoter and enhancer regions
StJAMM14	CAAT-box	CAAT	1318	4	+	Nicotiana glutinosa
StJAMM14	CAAT-box	CAAT	1359	4	-	Nicotiana glutinosa
StJAMM14	CAAT-box	CAAT	1414	4	+	Nicotiana glutinosa
StJAMM14	CAAT-box	CAAAT	1491	5	+	Pisum sativum	common cis-acting element in promoter and enhancer regions
StJAMM14	CAAT-box	CAAT	1600	4	-	Nicotiana glutinosa
StJAMM14	CAAT-box	CAAAT	1660	5	+	Pisum sativum	common cis-acting element in promoter and enhancer regions
StJAMM14	CAAT-box	CAAAT	1728	5	-	Pisum sativum	common cis-acting element in promoter and enhancer regions
StJAMM14	CAAT-box	CAAAT	1785	5	-	Pisum sativum	common cis-acting element in promoter and enhancer regions
StJAMM14	CAAT-box	CAAAT	1832	5	-	Pisum sativum	common cis-acting element in promoter and enhancer regions
StJAMM14	CAAT-box	CAAT	1956	4	-	Nicotiana glutinosa
StJAMM14	CAAT-box	CAAT	1975	4	+	Nicotiana glutinosa
StJAMM14	CAAT-box	CAAT	1977	4	-	Nicotiana glutinosa
StJAMM14	Unnamed__8	TCCACGTAGA	1368	9	-	Zea mays
StJAMM14	Unnamed__10	TCCACGTAGA	1368	9	-	Zea mays
StJAMM14	Unnamed__1	CGTGG	1372	5	+	Zea mays
StJAMM14	G-box	TACGTG	797	6	+	Arabidopsis thaliana	cis-acting regulatory element involved in light responsiveness
StJAMM14	G-box	TACGTG	1370	6	+	Arabidopsis thaliana	cis-acting regulatory element involved in light responsiveness
StJAMM14	Unnamed__4	CTCC	483	4	-	Petroselinum hortense
StJAMM14	Unnamed__4	CTCC	556	4	+	Petroselinum hortense
StJAMM14	Unnamed__4	CTCC	609	4	-	Petroselinum hortense
StJAMM14	Unnamed__4	CTCC	826	4	+	Petroselinum hortense
StJAMM14	Unnamed__4	CTCC	879	4	-	Petroselinum hortense
StJAMM14	Unnamed__4	CTCC	904	4	+	Petroselinum hortense
StJAMM14	Unnamed__4	CTCC	1988	4	+	Petroselinum hortense
StJAMM14	GATA-motif	AAGGATAAGG	71	9	-	Solanum tuberosum	part of a light responsive element
StJAMM14	GATA-motif	AAGGATAAGG	463	9	-	Solanum tuberosum	part of a light responsive element
StJAMM14	GATA-motif	AAGATAAGATT	1888	10	-	Arabidopsis thaliana	part of a light responsive element
StJAMM14	ABRE3a	TACGTG	797	6	+	Zea mays
StJAMM14	ABRE3a	TACGTG	1370	6	+	Zea mays
StJAMM14	MYC	CATGTG	252	6	-	Arabidopsis thaliana
StJAMM14	MYC	CATTTG	478	6	+	Arabidopsis thaliana
StJAMM14	MYC	CATTTG	1150	6	-	Arabidopsis thaliana
StJAMM14	MYC	CATTTG	1660	6	-	Arabidopsis thaliana
StJAMM14	MYC	CAATTG	1975	6	-	Arabidopsis thaliana
StJAMM14	ARE	AAACCA	347	6	+	Zea mays	cis-acting regulatory element essential for the anaerobic induction
StJAMM14	Myb	CAACTG	1214	6	-	Arabidopsis thaliana
StJAMM14	Myb	TAACTG	1299	6	+	Arabidopsis thaliana
StJAMM14	GARE-motif	TCTGTTG	1068	7	-	Brassica oleracea	gibberellin-responsive element
StJAMM14	TATA-box	ATATAT	382	6	+	Brassica napus	core promoter element around -30 of transcription start
StJAMM14	TATA-box	TATATA	383	6	+	Arabidopsis thaliana	core promoter element around -30 of transcription start
StJAMM14	TATA-box	ATATAA	384	6	+	Brassica oleracea	core promoter element around -30 of transcription start
StJAMM14	TATA-box	TATA	385	4	+	Arabidopsis thaliana	core promoter element around -30 of transcription start
StJAMM14	TATA-box	TACATAAA	497	8	+	Oryza sativa	core promoter element around -30 of transcription start
StJAMM14	TATA-box	TATAAA	593	6	-	Helianthus annuus	core promoter element around -30 of transcription start
StJAMM14	TATA-box	TATAA	594	5	-	Arabidopsis thaliana	core promoter element around -30 of transcription start
StJAMM14	TATA-box	TATA	595	4	+	Arabidopsis thaliana	core promoter element around -30 of transcription start
StJAMM14	TATA-box	TATA	974	4	+	Arabidopsis thaliana	core promoter element around -30 of transcription start
StJAMM14	TATA-box	TATAA	997	5	-	Arabidopsis thaliana	core promoter element around -30 of transcription start
StJAMM14	TATA-box	TATA	998	4	+	Arabidopsis thaliana	core promoter element around -30 of transcription start
StJAMM14	TATA-box	ATATAA	1003	6	+	Brassica oleracea	core promoter element around -30 of transcription start
StJAMM14	TATA-box	TATA	1004	4	-	Arabidopsis thaliana	core promoter element around -30 of transcription start
StJAMM14	TATA-box	TATA	1032	4	-	Arabidopsis thaliana	core promoter element around -30 of transcription start
StJAMM14	TATA-box	TATATA	1038	6	-	Arabidopsis thaliana	core promoter element around -30 of transcription start
StJAMM14	TATA-box	TATA	1040	4	-	Arabidopsis thaliana	core promoter element around -30 of transcription start
StJAMM14	TATA-box	ATTATA	1052	6	+	Brassica napus	core promoter element around -30 of transcription start
StJAMM14	TATA-box	TATAA	1053	5	-	Arabidopsis thaliana	core promoter element around -30 of transcription start
StJAMM14	TATA-box	TATA	1054	4	-	Arabidopsis thaliana	core promoter element around -30 of transcription start
StJAMM14	TATA-box	TATAAAA	1084	7	-	Pisum sativum	core promoter element around -30 of transcription start
StJAMM14	TATA-box	TATAAA	1085	6	-	Helianthus annuus	core promoter element around -30 of transcription start
StJAMM14	TATA-box	TATAA	1086	5	-	Arabidopsis thaliana	core promoter element around -30 of transcription start
StJAMM14	TATA-box	TATA	1087	4	-	Arabidopsis thaliana	core promoter element around -30 of transcription start
StJAMM14	TATA-box	TATAA	1137	5	-	Arabidopsis thaliana	core promoter element around -30 of transcription start
StJAMM14	TATA-box	TATA	1138	4	-	Arabidopsis thaliana	core promoter element around -30 of transcription start
StJAMM14	TATA-box	ATTATA	1329	6	+	Brassica napus	core promoter element around -30 of transcription start
StJAMM14	TATA-box	TATAA	1330	5	-	Arabidopsis thaliana	core promoter element around -30 of transcription start
StJAMM14	TATA-box	TATA	1331	4	-	Arabidopsis thaliana	core promoter element around -30 of transcription start
StJAMM14	TATA-box	TATA	1368	4	-	Arabidopsis thaliana	core promoter element around -30 of transcription start
StJAMM14	TATA-box	TACAAAA	1441	7	+	Oryza sativa	core promoter element around -30 of transcription start
StJAMM14	TATA-box	ATTATA	1467	6	+	Brassica napus	core promoter element around -30 of transcription start
StJAMM14	TATA-box	TATAA	1468	5	-	Arabidopsis thaliana	core promoter element around -30 of transcription start
StJAMM14	TATA-box	TATA	1469	4	-	Arabidopsis thaliana	core promoter element around -30 of transcription start
StJAMM14	TATA-box	ATATAT	1494	6	-	Brassica napus	core promoter element around -30 of transcription start
StJAMM14	TATA-box	TATA	1495	4	-	Arabidopsis thaliana	core promoter element around -30 of transcription start
StJAMM14	TATA-box	TATTTAAA	1529	8	+	Arabidopsis thaliana	core promoter element around -30 of transcription start
StJAMM14	TATA-box	TATAA	1548	5	-	Arabidopsis thaliana	core promoter element around -30 of transcription start
StJAMM14	TATA-box	TATA	1549	4	-	Arabidopsis thaliana	core promoter element around -30 of transcription start
StJAMM14	TATA-box	taTATAAAtc	1572	9	-	Arabidopsis thaliana	core promoter element around -30 of transcription start
StJAMM14	TATA-box	TATATA	1633	6	-	Arabidopsis thaliana	core promoter element around -30 of transcription start
StJAMM14	TATA-box	ATATAT	1634	6	-	Brassica napus	core promoter element around -30 of transcription start
StJAMM14	TATA-box	TATA	1635	4	-	Arabidopsis thaliana	core promoter element around -30 of transcription start
StJAMM14	TATA-box	ATTATA	1638	6	+	Brassica napus	core promoter element around -30 of transcription start
StJAMM14	TATA-box	TATAA	1639	5	-	Arabidopsis thaliana	core promoter element around -30 of transcription start
StJAMM14	TATA-box	TATA	1640	4	-	Arabidopsis thaliana	core promoter element around -30 of transcription start
StJAMM14	TATA-box	ATATAA	1840	6	+	Brassica oleracea	core promoter element around -30 of transcription start
StJAMM14	TATA-box	TATA	1841	4	-	Arabidopsis thaliana	core promoter element around -30 of transcription start
StJAMM14	TATA-box	TATTTAAA	1853	8	+	Arabidopsis thaliana	core promoter element around -30 of transcription start
StJAMM14	TATA-box	ATTATA	1871	6	+	Brassica napus	core promoter element around -30 of transcription start
StJAMM14	TATA-box	TATAA	1872	5	-	Arabidopsis thaliana	core promoter element around -30 of transcription start
StJAMM14	TATA-box	TATA	1873	4	-	Arabidopsis thaliana	core promoter element around -30 of transcription start
StJAMM14	TATA-box	TATAA	1944	5	-	Arabidopsis thaliana	core promoter element around -30 of transcription start
StJAMM14	TATA-box	TATA	1945	4	-	Arabidopsis thaliana	core promoter element around -30 of transcription start
StJAMM14	as-1	TGACG	1409	5	+	Arabidopsis thaliana
StJAMM14	Box 4	ATTAAT	1115	6	-	Petroselinum crispum	part of a conserved DNA module involved in light responsiveness
StJAMM14	Box 4	ATTAAT	1157	6	-	Petroselinum crispum	part of a conserved DNA module involved in light responsiveness
StJAMM14	Box 4	ATTAAT	1168	6	-	Petroselinum crispum	part of a conserved DNA module involved in light responsiveness
StJAMM14	Box 4	ATTAAT	1179	6	-	Petroselinum crispum	part of a conserved DNA module involved in light responsiveness
StJAMM14	Box 4	ATTAAT	1339	6	-	Petroselinum crispum	part of a conserved DNA module involved in light responsiveness
StJAMM14	Box 4	ATTAAT	1585	6	-	Petroselinum crispum	part of a conserved DNA module involved in light responsiveness
StJAMM14	Box 4	ATTAAT	1646	6	-	Petroselinum crispum	part of a conserved DNA module involved in light responsiveness
StJAMM14	ERE	ATTTTAAA	1668	8	+	Nicotiana glutinos
StJAMM14	WRE3	CCACCT	1484	6	+	Pisum sativum
StJAMM14	Myb-binding site	CAACAG	191	6	-	Nicotiana tabacum
StJAMM14	Myb-binding site	CAACAG	577	6	-	Nicotiana tabacum
StJAMM14	Myb-binding site	CAACAG	1068	6	+	Nicotiana tabacum
StJAMM14	Unnamed__6	taTAAATATct	1004	10	+	Zea mays
StJAMM14	ABRE4	CACGTA	797	6	-	Zea mays
StJAMM14	ABRE4	CACGTA	1370	6	-	Zea mays
StJAMM14	MYB-like sequence	TAACCA	456	6	-	Arabidopsis thaliana
StJAMM14	AAGAA-motif	GAAAGAA	356	7	+	Avena sativa
StJAMM14	Gap-box	CAAATGAA(A/G)A	474	9.5	-	Arabidopsis thaliana	part of a light responsive element
StJAMM14	Unnamed__14	TCCACGTAGA	1368	9	-	Zea mays
StJAMM14		motif_sequence	2	4	-	organism	short_function
StJAMM14		motif_sequence	48	4	-	organism	short_function
StJAMM14		motif_sequence	140	4	-	organism	short_function
StJAMM14		motif_sequence	145	4	-	organism	short_function
StJAMM14		motif_sequence	473	4	+	organism	short_function
StJAMM14		motif_sequence	554	4	+	organism	short_function
StJAMM14		motif_sequence	648	4	+	organism	short_function
StJAMM14		motif_sequence	683	4	+	organism	short_function
StJAMM14		motif_sequence	743	4	+	organism	short_function
StJAMM14		motif_sequence	824	4	+	organism	short_function
StJAMM14		motif_sequence	857	4	+	organism	short_function
StJAMM14		motif_sequence	1092	4	+	organism	short_function
StJAMM14		motif_sequence	1290	4	-	organism	short_function
StJAMM14		motif_sequence	1376	4	-	organism	short_function
StJAMM14		motif_sequence	1420	4	-	organism	short_function
StJAMM14		motif_sequence	1789	4	-	organism	short_function
StJAMM14		motif_sequence	1970	4	+	organism	short_function
StJAMM14		motif_sequence	1986	4	+	organism	short_function
StJAMM14	TGACG-motif	TGACG	1409	5	+	Hordeum vulgare	cis-acting regulatory element involved in the MeJA-responsiveness
StJAMM14	ABRE	ACGTG	798	5	+	Arabidopsis thaliana	cis-acting element involved in the abscisic acid responsiveness
StJAMM14	ABRE	ACGTG	1371	5	+	Arabidopsis thaliana	cis-acting element involved in the abscisic acid responsiveness
StJAMM14	ABRE	AACCCGG	1926	7	+	Arabidopsis thaliana	cis-acting element involved in the abscisic acid responsiveness
StJAMM14	MYB	CAACAG	191	6	-	Arabidopsis thaliana
StJAMM14	MYB	TAACCA	456	6	-	Arabidopsis thaliana
StJAMM14	MYB	CAACAG	577	6	-	Arabidopsis thaliana
StJAMM14	MYB	CAACAG	1068	6	+	Arabidopsis thaliana
StJAMM14	LAMP-element	CCTTATCCA	71	9	+	Spinacia oleracea	part of a light responsive element
StJAMM14	CGTCA-motif	CGTCA	1409	5	-	Hordeum vulgare	cis-acting regulatory element involved in the MeJA-responsiveness
StJAMM14	Myc	TCTCTTA	1012	7	+	Arabidopsis thaliana
StJAMM14	Myc	TCTCTTA	1500	7	-	Arabidopsis thaliana
StJAMM14	STRE	AGGGG	32	5	-	Arabidopsis thaliana
StJAMM14	MBS	CAACTG	1214	6	-	Arabidopsis thaliana	MYB binding site involved in drought-inducibility
StJAMM15	Box 4	ATTAAT	303	6	+	Petroselinum crispum	part of a conserved DNA module involved in light responsiveness
StJAMM15	Box 4	ATTAAT	638	6	+	Petroselinum crispum	part of a conserved DNA module involved in light responsiveness
StJAMM15	Box 4	ATTAAT	764	6	+	Petroselinum crispum	part of a conserved DNA module involved in light responsiveness
StJAMM15	Box 4	ATTAAT	1081	6	-	Petroselinum crispum	part of a conserved DNA module involved in light responsiveness
StJAMM15	Box 4	ATTAAT	1833	6	-	Petroselinum crispum	part of a conserved DNA module involved in light responsiveness
StJAMM15	Unnamed__2	CCCCGG	1957	6	+	Zea mays
StJAMM15	as-1	TGACG	1	5	+	Arabidopsis thaliana
StJAMM15	ERE	ATTTCATA	195	8	-	Nicotiana glutinos
StJAMM15	ERE	ATTTCATA	287	8	-	Nicotiana glutinos
StJAMM15	ERE	ATTTCATA	749	8	-	Nicotiana glutinos
StJAMM15	ERE	ATTTCATA	1773	8	-	Nicotiana glutinos
StJAMM15	ERE	ATTTCATA	1847	8	+	Nicotiana glutinos
StJAMM15	LTR	CCGAAA	392	6	+	Hordeum vulgare	cis-acting element involved in low-temperature responsiveness
StJAMM15	LTR	CCGAAA	443	6	+	Hordeum vulgare	cis-acting element involved in low-temperature responsiveness
StJAMM15	LTR	CCGAAA	476	6	+	Hordeum vulgare	cis-acting element involved in low-temperature responsiveness
StJAMM15	LTR	CCGAAA	575	6	+	Hordeum vulgare	cis-acting element involved in low-temperature responsiveness
StJAMM15	LTR	CCGAAA	871	6	+	Hordeum vulgare	cis-acting element involved in low-temperature responsiveness
StJAMM15	LTR	CCGAAA	904	6	+	Hordeum vulgare	cis-acting element involved in low-temperature responsiveness
StJAMM15	LTR	CCGAAA	987	6	+	Hordeum vulgare	cis-acting element involved in low-temperature responsiveness
StJAMM15	LTR	CCGAAA	1745	6	-	Hordeum vulgare	cis-acting element involved in low-temperature responsiveness
StJAMM15	LTR	CCGAAA	1945	6	+	Hordeum vulgare	cis-acting element involved in low-temperature responsiveness
StJAMM15	CAT-box	GCCACT	241	6	-	Arabidopsis thaliana	cis-acting regulatory element related to meristem expression
StJAMM15	CAT-box	GCCACT	1477	6	-	Arabidopsis thaliana	cis-acting regulatory element related to meristem expression
StJAMM15	CAT-box	GCCACT	1563	6	-	Arabidopsis thaliana	cis-acting regulatory element related to meristem expression
StJAMM15	CAT-box	GCCACT	1601	6	+	Arabidopsis thaliana	cis-acting regulatory element related to meristem expression
StJAMM15	CAT-box	GCCACT	1620	6	-	Arabidopsis thaliana	cis-acting regulatory element related to meristem expression
StJAMM15	CAT-box	GCCACT	1667	6	-	Arabidopsis thaliana	cis-acting regulatory element related to meristem expression
StJAMM15	CAT-box	GCCACT	1705	6	+	Arabidopsis thaliana	cis-acting regulatory element related to meristem expression
StJAMM15	CAT-box	GCCACT	1908	6	-	Arabidopsis thaliana	cis-acting regulatory element related to meristem expression
StJAMM15	AAGAA-motif	GAAAGAA	254	7	+	Avena sativa
StJAMM15		motif_sequence	5	4	-	organism	short_function
StJAMM15		motif_sequence	97	4	+	organism	short_function
StJAMM15		motif_sequence	1267	4	+	organism	short_function
StJAMM15		motif_sequence	1938	4	+	organism	short_function
StJAMM15		motif_sequence	1984	4	-	organism	short_function
StJAMM15	TGACG-motif	TGACG	1	5	+	Hordeum vulgare	cis-acting regulatory element involved in the MeJA-responsiveness
StJAMM15	CGTCA-motif	CGTCA	1	5	-	Hordeum vulgare	cis-acting regulatory element involved in the MeJA-responsiveness
StJAMM15	AT1-motif	AATTATTTTTTATT	1319	13	-	Solanum tuberosum	part of a light responsive module
StJAMM15	MBS	CAACTG	108	6	+	Arabidopsis thaliana	MYB binding site involved in drought-inducibility
StJAMM15	W box	TTGACC	1281	6	-	Arabidopsis thaliana
StJAMM15	AT~TATA-box	TATATA	1193	6	-	Arabidopsis thaliana
StJAMM15	AT~TATA-box	TATATA	1751	6	-	Arabidopsis thaliana
StJAMM15	TCA	TCATCTTCAT	174	9	+	Pisum sativum
StJAMM15	CAAT-box	CCAAT	82	5	-	Arabidopsis thaliana	common cis-acting element in promoter and enhancer regions
StJAMM15	CAAT-box	CAAT	89	4	+	Nicotiana glutinosa
StJAMM15	CAAT-box	CAAAT	144	5	-	Pisum sativum	common cis-acting element in promoter and enhancer regions
StJAMM15	CAAT-box	CAAT	205	4	+	Nicotiana glutinosa
StJAMM15	CAAT-box	CAAT	283	4	-	Nicotiana glutinosa
StJAMM15	CAAT-box	CAAAT	297	5	+	Pisum sativum	common cis-acting element in promoter and enhancer regions
StJAMM15	CAAT-box	CAAAT	310	5	+	Pisum sativum	common cis-acting element in promoter and enhancer regions
StJAMM15	CAAT-box	CAAAT	341	5	-	Pisum sativum	common cis-acting element in promoter and enhancer regions
StJAMM15	CAAT-box	CAAAT	383	5	-	Pisum sativum	common cis-acting element in promoter and enhancer regions
StJAMM15	CAAT-box	CAAAT	402	5	+	Pisum sativum	common cis-acting element in promoter and enhancer regions
StJAMM15	CAAT-box	CAAAT	420	5	+	Pisum sativum	common cis-acting element in promoter and enhancer regions
StJAMM15	CAAT-box	CAAAT	434	5	-	Pisum sativum	common cis-acting element in promoter and enhancer regions
StJAMM15	CAAT-box	CAAAT	453	5	+	Pisum sativum	common cis-acting element in promoter and enhancer regions
StJAMM15	CAAT-box	CAAAT	467	5	-	Pisum sativum	common cis-acting element in promoter and enhancer regions
StJAMM15	CAAT-box	CAAAT	486	5	+	Pisum sativum	common cis-acting element in promoter and enhancer regions
StJAMM15	CAAT-box	CAAAT	500	5	-	Pisum sativum	common cis-acting element in promoter and enhancer regions
StJAMM15	CAAT-box	CAAAT	519	5	+	Pisum sativum	common cis-acting element in promoter and enhancer regions
StJAMM15	CAAT-box	CAAAT	533	5	-	Pisum sativum	common cis-acting element in promoter and enhancer regions
StJAMM15	CAAT-box	CAAAT	566	5	-	Pisum sativum	common cis-acting element in promoter and enhancer regions
StJAMM15	CAAT-box	CAAAT	585	5	+	Pisum sativum	common cis-acting element in promoter and enhancer regions
StJAMM15	CAAT-box	CAAAT	595	5	+	Pisum sativum	common cis-acting element in promoter and enhancer regions
StJAMM15	CAAT-box	CAAT	677	4	+	Nicotiana glutinosa
StJAMM15	CAAT-box	CAAAT	705	5	+	Pisum sativum	common cis-acting element in promoter and enhancer regions
StJAMM15	CAAT-box	CAAAT	742	5	+	Pisum sativum	common cis-acting element in promoter and enhancer regions
StJAMM15	CAAT-box	CAAT	745	4	-	Nicotiana glutinosa
StJAMM15	CAAT-box	CAAAT	771	5	+	Pisum sativum	common cis-acting element in promoter and enhancer regions
StJAMM15	CAAT-box	CAAAT	802	5	-	Pisum sativum	common cis-acting element in promoter and enhancer regions
StJAMM15	CAAT-box	CAAAT	844	5	-	Pisum sativum	common cis-acting element in promoter and enhancer regions
StJAMM15	CAAT-box	CAAAT	863	5	+	Pisum sativum	common cis-acting element in promoter and enhancer regions
StJAMM15	CAAT-box	CAAAT	881	5	+	Pisum sativum	common cis-acting element in promoter and enhancer regions
StJAMM15	CAAT-box	CAAAT	895	5	-	Pisum sativum	common cis-acting element in promoter and enhancer regions
StJAMM15	CAAT-box	CAAAT	914	5	+	Pisum sativum	common cis-acting element in promoter and enhancer regions
StJAMM15	CAAT-box	CAAT	928	4	-	Nicotiana glutinosa
StJAMM15	CAAT-box	CAAAT	946	5	+	Pisum sativum	common cis-acting element in promoter and enhancer regions
StJAMM15	CAAT-box	CAAAT	964	5	+	Pisum sativum	common cis-acting element in promoter and enhancer regions
StJAMM15	CAAT-box	CAAAT	978	5	-	Pisum sativum	common cis-acting element in promoter and enhancer regions
StJAMM15	CAAT-box	CAAAT	997	5	+	Pisum sativum	common cis-acting element in promoter and enhancer regions
StJAMM15	CAAT-box	CAAAT	1011	5	-	Pisum sativum	common cis-acting element in promoter and enhancer regions
StJAMM15	CAAT-box	CAAAT	1030	5	+	Pisum sativum	common cis-acting element in promoter and enhancer regions
StJAMM15	CAAT-box	CAAAT	1040	5	+	Pisum sativum	common cis-acting element in promoter and enhancer regions
StJAMM15	CAAT-box	CAAT	1120	4	+	Nicotiana glutinosa
StJAMM15	CAAT-box	CAAAT	1148	5	+	Pisum sativum	common cis-acting element in promoter and enhancer regions
StJAMM15	CAAT-box	CAAAT	1164	5	-	Pisum sativum	common cis-acting element in promoter and enhancer regions
StJAMM15	CAAT-box	CAAT	1218	4	-	Nicotiana glutinosa
StJAMM15	CAAT-box	CAAT	1237	4	-	Nicotiana glutinosa
StJAMM15	CAAT-box	CAAT	1333	4	-	Nicotiana glutinosa
StJAMM15	CAAT-box	CAAT	1348	4	+	Nicotiana glutinosa
StJAMM15	CAAT-box	CAAAT	1403	5	-	Pisum sativum	common cis-acting element in promoter and enhancer regions
StJAMM15	CAAT-box	CCAAT	1516	5	+	Arabidopsis thaliana	common cis-acting element in promoter and enhancer regions
StJAMM15	CAAT-box	CAAT	1517	4	+	Nicotiana glutinosa
StJAMM15	CAAT-box	CAAAT	1525	5	+	Pisum sativum	common cis-acting element in promoter and enhancer regions
StJAMM15	CAAT-box	CAAT	1541	4	+	Nicotiana glutinosa
StJAMM15	CAAT-box	CCAAT	1546	5	-	Arabidopsis thaliana	common cis-acting element in promoter and enhancer regions
StJAMM15	CAAT-box	CAAAT	1553	5	-	Pisum sativum	common cis-acting element in promoter and enhancer regions
StJAMM15	CAAT-box	CAAT	1628	4	+	Nicotiana glutinosa
StJAMM15	CAAT-box	CCAAT	1639	5	-	Arabidopsis thaliana	common cis-acting element in promoter and enhancer regions
StJAMM15	CAAT-box	CAAT	1718	4	-	Nicotiana glutinosa
StJAMM15	CAAT-box	CAAT	1737	4	-	Nicotiana glutinosa
StJAMM15	CAAT-box	CAAAT	1796	5	+	Pisum sativum	common cis-acting element in promoter and enhancer regions
StJAMM15	CAAT-box	CAAAT	1827	5	-	Pisum sativum	common cis-acting element in promoter and enhancer regions
StJAMM15	CAAT-box	CAAT	1855	4	+	Nicotiana glutinosa
StJAMM15	CAAT-box	CAAT	1918	4	-	Nicotiana glutinosa
StJAMM15	CAAT-box	CAAAT	1950	5	-	Pisum sativum	common cis-acting element in promoter and enhancer regions
StJAMM15	DRE1	ACCGAGA	1068	7	+	Zea mays
StJAMM15	Unnamed__4	CTCC	99	4	+	Petroselinum hortense
StJAMM15	Unnamed__4	CTCC	1245	4	+	Petroselinum hortense
StJAMM15	Unnamed__4	CTCC	1252	4	+	Petroselinum hortense
StJAMM15	Unnamed__4	CTCC	1288	4	-	Petroselinum hortense
StJAMM15	Unnamed__4	CTCC	1943	4	+	Petroselinum hortense
StJAMM15	Unnamed__4	CTCC	1978	4	+	Petroselinum hortense
StJAMM15	HD-Zip 1	CAAT(A/T)ATTG	1541	8.5	-	Arabidopsis thaliana	element involved in differentiation of the palisade mesophyll cells
StJAMM15	O2-site	GATGATGTGG	102	9	-	Zea mays	cis-acting regulatory element involved in zein metabolism regulation
StJAMM15	MYC	CATTTG	382	6	+	Arabidopsis thaliana
StJAMM15	MYC	CATTTG	420	6	-	Arabidopsis thaliana
StJAMM15	MYC	CATTTG	433	6	+	Arabidopsis thaliana
StJAMM15	MYC	CATTTG	453	6	-	Arabidopsis thaliana
StJAMM15	MYC	CATTTG	466	6	+	Arabidopsis thaliana
StJAMM15	MYC	CATTTG	486	6	-	Arabidopsis thaliana
StJAMM15	MYC	CATTTG	499	6	+	Arabidopsis thaliana
StJAMM15	MYC	CATTTG	519	6	-	Arabidopsis thaliana
StJAMM15	MYC	CATTTG	532	6	+	Arabidopsis thaliana
StJAMM15	MYC	CATTTG	565	6	+	Arabidopsis thaliana
StJAMM15	MYC	CATTTG	843	6	+	Arabidopsis thaliana
StJAMM15	MYC	CATTTG	881	6	-	Arabidopsis thaliana
StJAMM15	MYC	CATTTG	894	6	+	Arabidopsis thaliana
StJAMM15	MYC	CATTTG	914	6	-	Arabidopsis thaliana
StJAMM15	MYC	CATTTG	964	6	-	Arabidopsis thaliana
StJAMM15	MYC	CATTTG	977	6	+	Arabidopsis thaliana
StJAMM15	MYC	CATTTG	997	6	-	Arabidopsis thaliana
StJAMM15	MYC	CATTTG	1010	6	+	Arabidopsis thaliana
StJAMM15	MYC	CATTTG	1163	6	+	Arabidopsis thaliana
StJAMM15	Myb	CAACTG	108	6	+	Arabidopsis thaliana
StJAMM15	Myb	TAACTG	1447	6	-	Arabidopsis thaliana
StJAMM15	TATA-box	ATTATA	226	6	+	Brassica napus	core promoter element around -30 of transcription start
StJAMM15	TATA-box	TATAA	227	5	-	Arabidopsis thaliana	core promoter element around -30 of transcription start
StJAMM15	TATA-box	TATA	228	4	+	Arabidopsis thaliana	core promoter element around -30 of transcription start
StJAMM15	TATA-box	ATTATA	271	6	+	Brassica napus	core promoter element around -30 of transcription start
StJAMM15	TATA-box	TATAA	272	5	-	Arabidopsis thaliana	core promoter element around -30 of transcription start
StJAMM15	TATA-box	TATA	273	4	+	Arabidopsis thaliana	core promoter element around -30 of transcription start
StJAMM15	TATA-box	TATAA	321	5	-	Arabidopsis thaliana	core promoter element around -30 of transcription start
StJAMM15	TATA-box	TATA	322	4	+	Arabidopsis thaliana	core promoter element around -30 of transcription start
StJAMM15	TATA-box	TATACA	386	6	-	Helianthus annuus	core promoter element around -30 of transcription start
StJAMM15	TATA-box	TATA	388	4	+	Arabidopsis thaliana	core promoter element around -30 of transcription start
StJAMM15	TATA-box	TATA	398	4	+	Arabidopsis thaliana	core promoter element around -30 of transcription start
StJAMM15	TATA-box	TATA	416	4	+	Arabidopsis thaliana	core promoter element around -30 of transcription start
StJAMM15	TATA-box	TATACA	437	6	-	Helianthus annuus	core promoter element around -30 of transcription start
StJAMM15	TATA-box	TATA	439	4	+	Arabidopsis thaliana	core promoter element around -30 of transcription start
StJAMM15	TATA-box	TATA	449	4	+	Arabidopsis thaliana	core promoter element around -30 of transcription start
StJAMM15	TATA-box	TATACA	470	6	-	Helianthus annuus	core promoter element around -30 of transcription start
StJAMM15	TATA-box	TATA	472	4	+	Arabidopsis thaliana	core promoter element around -30 of transcription start
StJAMM15	TATA-box	TATACA	503	6	-	Helianthus annuus	core promoter element around -30 of transcription start
StJAMM15	TATA-box	TATA	505	4	+	Arabidopsis thaliana	core promoter element around -30 of transcription start
StJAMM15	TATA-box	TATA	515	4	+	Arabidopsis thaliana	core promoter element around -30 of transcription start
StJAMM15	TATA-box	TATA	548	4	+	Arabidopsis thaliana	core promoter element around -30 of transcription start
StJAMM15	TATA-box	TATACA	569	6	-	Helianthus annuus	core promoter element around -30 of transcription start
StJAMM15	TATA-box	TATA	571	4	+	Arabidopsis thaliana	core promoter element around -30 of transcription start
StJAMM15	TATA-box	TATA	581	4	+	Arabidopsis thaliana	core promoter element around -30 of transcription start
StJAMM15	TATA-box	TACATAAA	609	8	-	Oryza sativa	core promoter element around -30 of transcription start
StJAMM15	TATA-box	TATACA	613	6	-	Helianthus annuus	core promoter element around -30 of transcription start
StJAMM15	TATA-box	TATA	615	4	+	Arabidopsis thaliana	core promoter element around -30 of transcription start
StJAMM15	TATA-box	TATACA	619	6	-	Helianthus annuus	core promoter element around -30 of transcription start
StJAMM15	TATA-box	TATA	621	4	+	Arabidopsis thaliana	core promoter element around -30 of transcription start
StJAMM15	TATA-box	TATA	631	4	+	Arabidopsis thaliana	core promoter element around -30 of transcription start
StJAMM15	TATA-box	TATA	668	4	+	Arabidopsis thaliana	core promoter element around -30 of transcription start
StJAMM15	TATA-box	ATTATA	679	6	+	Brassica napus	core promoter element around -30 of transcription start
StJAMM15	TATA-box	TATAA	680	5	-	Arabidopsis thaliana	core promoter element around -30 of transcription start
StJAMM15	TATA-box	TATA	681	4	+	Arabidopsis thaliana	core promoter element around -30 of transcription start
StJAMM15	TATA-box	TATA	690	4	+	Arabidopsis thaliana	core promoter element around -30 of transcription start
StJAMM15	TATA-box	TATAA	695	5	-	Arabidopsis thaliana	core promoter element around -30 of transcription start
StJAMM15	TATA-box	TATA	696	4	+	Arabidopsis thaliana	core promoter element around -30 of transcription start
StJAMM15	TATA-box	TATA	727	4	+	Arabidopsis thaliana	core promoter element around -30 of transcription start
StJAMM15	TATA-box	TATAA	782	5	-	Arabidopsis thaliana	core promoter element around -30 of transcription start
StJAMM15	TATA-box	TATA	783	4	+	Arabidopsis thaliana	core promoter element around -30 of transcription start
StJAMM15	TATA-box	TATA	789	4	+	Arabidopsis thaliana	core promoter element around -30 of transcription start
StJAMM15	TATA-box	TACAAAA	832	7	-	Oryza sativa	core promoter element around -30 of transcription start
StJAMM15	TATA-box	TATACA	847	6	-	Helianthus annuus	core promoter element around -30 of transcription start
StJAMM15	TATA-box	TATA	849	4	+	Arabidopsis thaliana	core promoter element around -30 of transcription start
StJAMM15	TATA-box	TATA	859	4	+	Arabidopsis thaliana	core promoter element around -30 of transcription start
StJAMM15	TATA-box	TATA	877	4	+	Arabidopsis thaliana	core promoter element around -30 of transcription start
StJAMM15	TATA-box	TATACA	898	6	-	Helianthus annuus	core promoter element around -30 of transcription start
StJAMM15	TATA-box	TATA	900	4	+	Arabidopsis thaliana	core promoter element around -30 of transcription start
StJAMM15	TATA-box	TATA	910	4	+	Arabidopsis thaliana	core promoter element around -30 of transcription start
StJAMM15	TATA-box	TATACA	930	6	-	Helianthus annuus	core promoter element around -30 of transcription start
StJAMM15	TATA-box	TATA	932	4	+	Arabidopsis thaliana	core promoter element around -30 of transcription start
StJAMM15	TATA-box	TATA	942	4	+	Arabidopsis thaliana	core promoter element around -30 of transcription start
StJAMM15	TATA-box	TATA	960	4	+	Arabidopsis thaliana	core promoter element around -30 of transcription start
StJAMM15	TATA-box	TATACA	981	6	-	Helianthus annuus	core promoter element around -30 of transcription start
StJAMM15	TATA-box	TATA	983	4	+	Arabidopsis thaliana	core promoter element around -30 of transcription start
StJAMM15	TATA-box	TATA	993	4	+	Arabidopsis thaliana	core promoter element around -30 of transcription start
StJAMM15	TATA-box	TATACA	1014	6	-	Helianthus annuus	core promoter element around -30 of transcription start
StJAMM15	TATA-box	TATA	1016	4	-	Arabidopsis thaliana	core promoter element around -30 of transcription start
StJAMM15	TATA-box	TATA	1026	4	-	Arabidopsis thaliana	core promoter element around -30 of transcription start
StJAMM15	TATA-box	TACATAAA	1053	8	-	Oryza sativa	core promoter element around -30 of transcription start
StJAMM15	TATA-box	TATACA	1057	6	-	Helianthus annuus	core promoter element around -30 of transcription start
StJAMM15	TATA-box	TATA	1059	4	-	Arabidopsis thaliana	core promoter element around -30 of transcription start
StJAMM15	TATA-box	TATACA	1063	6	-	Helianthus annuus	core promoter element around -30 of transcription start
StJAMM15	TATA-box	TATA	1065	4	-	Arabidopsis thaliana	core promoter element around -30 of transcription start
StJAMM15	TATA-box	ATTATA	1122	6	+	Brassica napus	core promoter element around -30 of transcription start
StJAMM15	TATA-box	TATAA	1123	5	-	Arabidopsis thaliana	core promoter element around -30 of transcription start
StJAMM15	TATA-box	TATA	1124	4	-	Arabidopsis thaliana	core promoter element around -30 of transcription start
StJAMM15	TATA-box	TATA	1133	4	-	Arabidopsis thaliana	core promoter element around -30 of transcription start
StJAMM15	TATA-box	ATTATA	1137	6	+	Brassica napus	core promoter element around -30 of transcription start
StJAMM15	TATA-box	TATAA	1138	5	-	Arabidopsis thaliana	core promoter element around -30 of transcription start
StJAMM15	TATA-box	TATA	1139	4	-	Arabidopsis thaliana	core promoter element around -30 of transcription start
StJAMM15	TATA-box	TATA	1170	4	-	Arabidopsis thaliana	core promoter element around -30 of transcription start
StJAMM15	TATA-box	ATTATA	1191	6	+	Brassica napus	core promoter element around -30 of transcription start
StJAMM15	TATA-box	TATATAA	1192	7	-	Arabidopsis thaliana	core promoter element around -30 of transcription start
StJAMM15	TATA-box	TATATA	1193	6	-	Arabidopsis thaliana	core promoter element around -30 of transcription start
StJAMM15	TATA-box	TATA	1195	4	-	Arabidopsis thaliana	core promoter element around -30 of transcription start
StJAMM15	TATA-box	TATA	1206	4	-	Arabidopsis thaliana	core promoter element around -30 of transcription start
StJAMM15	TATA-box	TATA	1299	4	-	Arabidopsis thaliana	core promoter element around -30 of transcription start
StJAMM15	TATA-box	TATTTAAA	1373	8	+	Arabidopsis thaliana	core promoter element around -30 of transcription start
StJAMM15	TATA-box	TATTTAAA	1451	8	+	Arabidopsis thaliana	core promoter element around -30 of transcription start
StJAMM15	TATA-box	TATTTAAA	1453	8	-	Arabidopsis thaliana	core promoter element around -30 of transcription start
StJAMM15	TATA-box	TATTTAAA	1459	8	+	Arabidopsis thaliana	core promoter element around -30 of transcription start
StJAMM15	TATA-box	TATAA	1488	5	-	Arabidopsis thaliana	core promoter element around -30 of transcription start
StJAMM15	TATA-box	TATA	1489	4	-	Arabidopsis thaliana	core promoter element around -30 of transcription start
StJAMM15	TATA-box	ATTATA	1573	6	+	Brassica napus	core promoter element around -30 of transcription start
StJAMM15	TATA-box	TATAA	1574	5	-	Arabidopsis thaliana	core promoter element around -30 of transcription start
StJAMM15	TATA-box	TATA	1575	4	-	Arabidopsis thaliana	core promoter element around -30 of transcription start
StJAMM15	TATA-box	ATTATA	1630	6	+	Brassica napus	core promoter element around -30 of transcription start
StJAMM15	TATA-box	TATAA	1631	5	-	Arabidopsis thaliana	core promoter element around -30 of transcription start
StJAMM15	TATA-box	TATA	1632	4	-	Arabidopsis thaliana	core promoter element around -30 of transcription start
StJAMM15	TATA-box	ATTATA	1677	6	+	Brassica napus	core promoter element around -30 of transcription start
StJAMM15	TATA-box	TATAA	1678	5	-	Arabidopsis thaliana	core promoter element around -30 of transcription start
StJAMM15	TATA-box	TATA	1679	4	-	Arabidopsis thaliana	core promoter element around -30 of transcription start
StJAMM15	TATA-box	TATACA	1739	6	-	Helianthus annuus	core promoter element around -30 of transcription start
StJAMM15	TATA-box	TATA	1741	4	-	Arabidopsis thaliana	core promoter element around -30 of transcription start
StJAMM15	TATA-box	TATATA	1751	6	-	Arabidopsis thaliana	core promoter element around -30 of transcription start
StJAMM15	TATA-box	ATATAA	1752	6	+	Brassica oleracea	core promoter element around -30 of transcription start
StJAMM15	TATA-box	TATA	1753	4	-	Arabidopsis thaliana	core promoter element around -30 of transcription start
StJAMM15	TATA-box	TATA	1816	4	-	Arabidopsis thaliana	core promoter element around -30 of transcription start
StJAMM15	TATA-box	TATAAAT	1902	7	-	Brassica juncea	core promoter element around -30 of transcription start
StJAMM15	TATA-box	TATAAA	1903	6	-	Helianthus annuus	core promoter element around -30 of transcription start
StJAMM15	TATA-box	TATAA	1904	5	-	Arabidopsis thaliana	core promoter element around -30 of transcription start
StJAMM15	TATA-box	TATA	1905	4	-	Arabidopsis thaliana	core promoter element around -30 of transcription start
StJAMM15	TCA-element	CCATCTTTTT	364	9	+	Nicotiana tabacum	cis-acting element involved in salicylic acid responsiveness
StJAMM16	TGACG-motif	TGACG	299	5	+	Hordeum vulgare	cis-acting regulatory element involved in the MeJA-responsiveness
StJAMM16	ABRE	ACGTG	183	5	-	Arabidopsis thaliana	cis-acting element involved in the abscisic acid responsiveness
StJAMM16	MYB	CAACCA	369	6	-	Arabidopsis thaliana
StJAMM16	MYB	TAACCA	675	6	+	Arabidopsis thaliana
StJAMM16	MYB	TAACCA	1346	6	+	Arabidopsis thaliana
StJAMM16	MYB	CAACCA	1377	6	-	Arabidopsis thaliana
StJAMM16	CGTCA-motif	CGTCA	299	5	-	Hordeum vulgare	cis-acting regulatory element involved in the MeJA-responsiveness
StJAMM16	TC-rich repeats	ATTCTCTAAC	378	9	-	Nicotiana tabacum	cis-acting element involved in defense and stress responsiveness
StJAMM16	Sp1	GGGCGG	1074	6	-	Oryza sativa	light responsive element
StJAMM16	Sp1	GGGCGG	1220	6	-	Oryza sativa	light responsive element
StJAMM16	STRE	AGGGG	1010	5	-	Arabidopsis thaliana
StJAMM16	STRE	AGGGG	1210	5	+	Arabidopsis thaliana
StJAMM16	MBS	CAACTG	861	6	-	Arabidopsis thaliana	MYB binding site involved in drought-inducibility
StJAMM16	Box 4	ATTAAT	1860	6	-	Petroselinum crispum	part of a conserved DNA module involved in light responsiveness
StJAMM16	as-1	TGACG	299	5	+	Arabidopsis thaliana
StJAMM16	ERE	ATTTCATA	880	8	+	Nicotiana glutinos
StJAMM16	ERE	ATTTTAAA	1700	8	-	Nicotiana glutinos
StJAMM16	A-box	AATAACAAACTCC	428	12	-	Oryza sativa	sequence conserved in alpha-amylase promoters
StJAMM16	TGA-element	AACGAC	1652	6	+	Brassica oleracea	auxin-responsive element
StJAMM16	MYB-like sequence	TAACCA	675	6	+	Arabidopsis thaliana
StJAMM16	MYB-like sequence	TAACCA	1346	6	+	Arabidopsis thaliana
StJAMM16	AAGAA-motif	GAAAGAA	93	7	+	Avena sativa
StJAMM16	AAGAA-motif	gGTAAAGAAA	445	9	-	Avena sativa
StJAMM16		motif_sequence	35	4	-	organism	short_function
StJAMM16		motif_sequence	1215	4	+	organism	short_function
StJAMM16		motif_sequence	1286	4	-	organism	short_function
StJAMM16		motif_sequence	1328	4	-	organism	short_function
StJAMM16		motif_sequence	1544	4	+	organism	short_function
StJAMM16	ATCT-motif	AATCTAATCC	1824	9	+	Pisum sativum	part of a conserved DNA module involved in light responsiveness
StJAMM16	G-box	CACGTC	183	6	+	Zea mays	cis-acting regulatory element involved in light responsiveness
StJAMM16	G-box	CACGAC	795	6	-	Zea mays	cis-acting regulatory element involved in light responsiveness
StJAMM16	Unnamed__4	CTCC	134	4	-	Petroselinum hortense
StJAMM16	Unnamed__4	CTCC	188	4	+	Petroselinum hortense
StJAMM16	Unnamed__4	CTCC	242	4	+	Petroselinum hortense
StJAMM16	Unnamed__4	CTCC	388	4	+	Petroselinum hortense
StJAMM16	Unnamed__4	CTCC	717	4	+	Petroselinum hortense
StJAMM16	Unnamed__4	CTCC	738	4	+	Petroselinum hortense
StJAMM16	Unnamed__4	CTCC	750	4	-	Petroselinum hortense
StJAMM16	Unnamed__4	CTCC	1361	4	-	Petroselinum hortense
StJAMM16	Unnamed__4	CTCC	1889	4	+	Petroselinum hortense
StJAMM16	Unnamed__4	CTCC	1904	4	+	Petroselinum hortense
StJAMM16	Unnamed__4	CTCC	1946	4	+	Petroselinum hortense
StJAMM16	MYC	CATTTG	18	6	+	Arabidopsis thaliana
StJAMM16	MYC	CATGTG	499	6	+	Arabidopsis thaliana
StJAMM16	MYC	CATTTG	639	6	+	Arabidopsis thaliana
StJAMM16	MYC	CATTTG	978	6	+	Arabidopsis thaliana
StJAMM16	MYC	CATTTG	1163	6	+	Arabidopsis thaliana
StJAMM16	ARE	AAACCA	85	6	+	Zea mays	cis-acting regulatory element essential for the anaerobic induction
StJAMM16	ARE	AAACCA	194	6	+	Zea mays	cis-acting regulatory element essential for the anaerobic induction
StJAMM16	ARE	AAACCA	1056	6	-	Zea mays	cis-acting regulatory element essential for the anaerobic induction
StJAMM16	P-box	CCTTTTG	1258	7	-	Oryza sativa	gibberellin-responsive element
StJAMM16	Myb	TAACTG	823	6	-	Arabidopsis thaliana
StJAMM16	Myb	CAACTG	861	6	-	Arabidopsis thaliana
StJAMM16	TATA-box	TATA	310	4	+	Arabidopsis thaliana	core promoter element around -30 of transcription start
StJAMM16	TATA-box	ccTATAAAaa	390	9	+	Arabidopsis thaliana	core promoter element around -30 of transcription start
StJAMM16	TATA-box	TATA	392	4	+	Arabidopsis thaliana	core promoter element around -30 of transcription start
StJAMM16	TATA-box	TATA	401	4	+	Arabidopsis thaliana	core promoter element around -30 of transcription start
StJAMM16	TATA-box	ATTATA	412	6	+	Brassica napus	core promoter element around -30 of transcription start
StJAMM16	TATA-box	TATAA	413	5	-	Arabidopsis thaliana	core promoter element around -30 of transcription start
StJAMM16	TATA-box	TATA	414	4	+	Arabidopsis thaliana	core promoter element around -30 of transcription start
StJAMM16	TATA-box	TATACA	490	6	-	Helianthus annuus	core promoter element around -30 of transcription start
StJAMM16	TATA-box	TATA	492	4	+	Arabidopsis thaliana	core promoter element around -30 of transcription start
StJAMM16	TATA-box	TATAAAA	836	7	-	Pisum sativum	core promoter element around -30 of transcription start
StJAMM16	TATA-box	TATAAA	837	6	-	Helianthus annuus	core promoter element around -30 of transcription start
StJAMM16	TATA-box	TATAA	838	5	-	Arabidopsis thaliana	core promoter element around -30 of transcription start
StJAMM16	TATA-box	TATA	839	4	+	Arabidopsis thaliana	core promoter element around -30 of transcription start
StJAMM16	TATA-box	TATAAA	869	6	-	Helianthus annuus	core promoter element around -30 of transcription start
StJAMM16	TATA-box	TATAA	870	5	-	Arabidopsis thaliana	core promoter element around -30 of transcription start
StJAMM16	TATA-box	TATA	871	4	+	Arabidopsis thaliana	core promoter element around -30 of transcription start
StJAMM16	TATA-box	ATATAT	1307	6	-	Brassica napus	core promoter element around -30 of transcription start
StJAMM16	TATA-box	TATA	1308	4	-	Arabidopsis thaliana	core promoter element around -30 of transcription start
StJAMM16	TATA-box	ATATAT	1372	6	-	Brassica napus	core promoter element around -30 of transcription start
StJAMM16	TATA-box	TATA	1373	4	-	Arabidopsis thaliana	core promoter element around -30 of transcription start
StJAMM16	TATA-box	TATA	1443	4	-	Arabidopsis thaliana	core promoter element around -30 of transcription start
StJAMM16	TATA-box	ATTATA	1501	6	+	Brassica napus	core promoter element around -30 of transcription start
StJAMM16	TATA-box	TATAA	1502	5	-	Arabidopsis thaliana	core promoter element around -30 of transcription start
StJAMM16	TATA-box	TATA	1503	4	-	Arabidopsis thaliana	core promoter element around -30 of transcription start
StJAMM16	TATA-box	ATTATA	1587	6	+	Brassica napus	core promoter element around -30 of transcription start
StJAMM16	TATA-box	TATAA	1588	5	-	Arabidopsis thaliana	core promoter element around -30 of transcription start
StJAMM16	TATA-box	TATA	1589	4	-	Arabidopsis thaliana	core promoter element around -30 of transcription start
StJAMM16	TATA-box	TATAAAA	1782	7	-	Pisum sativum	core promoter element around -30 of transcription start
StJAMM16	TATA-box	TATAAA	1783	6	-	Helianthus annuus	core promoter element around -30 of transcription start
StJAMM16	TATA-box	TATAA	1784	5	-	Arabidopsis thaliana	core promoter element around -30 of transcription start
StJAMM16	TATA-box	TATA	1785	4	-	Arabidopsis thaliana	core promoter element around -30 of transcription start
StJAMM16	TATA-box	TATAA	1834	5	-	Arabidopsis thaliana	core promoter element around -30 of transcription start
StJAMM16	TATA-box	TATA	1835	4	-	Arabidopsis thaliana	core promoter element around -30 of transcription start
StJAMM16	GT1-motif	GGTTAA	1345	6	-	Arabidopsis thaliana	light responsive element
StJAMM16	WUN-motif	TAATTACTC	72	9	-	Nicotiana glutinosa
StJAMM16	W box	TTGACC	927	6	+	Arabidopsis thaliana
StJAMM16	W box	TTGACC	1110	6	+	Arabidopsis thaliana
StJAMM16	W box	TTGACC	1179	6	-	Arabidopsis thaliana
StJAMM16	W box	TTGACC	1384	6	-	Arabidopsis thaliana
StJAMM16	CAAT-box	CAAAT	19	5	-	Pisum sativum	common cis-acting element in promoter and enhancer regions
StJAMM16	CAAT-box	CAAT	142	4	-	Nicotiana glutinosa
StJAMM16	CAAT-box	CAAT	317	4	+	Nicotiana glutinosa
StJAMM16	CAAT-box	CAAT	438	4	-	Nicotiana glutinosa
StJAMM16	CAAT-box	CAAT	495	4	-	Nicotiana glutinosa
StJAMM16	CAAT-box	CAAT	509	4	-	Nicotiana glutinosa
StJAMM16	CAAT-box	CAAT	519	4	-	Nicotiana glutinosa
StJAMM16	CAAT-box	CAAAT	640	5	-	Pisum sativum	common cis-acting element in promoter and enhancer regions
StJAMM16	CAAT-box	CCAAT	787	5	-	Arabidopsis thaliana	common cis-acting element in promoter and enhancer regions
StJAMM16	CAAT-box	CAAAT	979	5	-	Pisum sativum	common cis-acting element in promoter and enhancer regions
StJAMM16	CAAT-box	CAAT	987	4	-	Nicotiana glutinosa
StJAMM16	CAAT-box	CAAT	1053	4	+	Nicotiana glutinosa
StJAMM16	CAAT-box	CAAT	1069	4	+	Nicotiana glutinosa
StJAMM16	CAAT-box	CAAT	1109	4	-	Nicotiana glutinosa
StJAMM16	CAAT-box	CAAAT	1127	5	-	Pisum sativum	common cis-acting element in promoter and enhancer regions
StJAMM16	CAAT-box	CAAT	1149	4	+	Nicotiana glutinosa
StJAMM16	CAAT-box	CAAAT	1164	5	-	Pisum sativum	common cis-acting element in promoter and enhancer regions
StJAMM16	CAAT-box	CAAT	1186	4	-	Nicotiana glutinosa
StJAMM16	CAAT-box	CAAT	1337	4	-	Nicotiana glutinosa
StJAMM16	CAAT-box	CAAT	1351	4	-	Nicotiana glutinosa
StJAMM16	CAAT-box	CAAAT	1387	5	+	Pisum sativum	common cis-acting element in promoter and enhancer regions
StJAMM16	CAAT-box	CAAAT	1508	5	+	Pisum sativum	common cis-acting element in promoter and enhancer regions
StJAMM16	CAAT-box	CAAT	1518	4	+	Nicotiana glutinosa
StJAMM16	CAAT-box	CAAAT	1565	5	-	Pisum sativum	common cis-acting element in promoter and enhancer regions
StJAMM16	CAAT-box	CAAT	1606	4	+	Nicotiana glutinosa
StJAMM16	CAAT-box	CAAAT	1615	5	-	Pisum sativum	common cis-acting element in promoter and enhancer regions
StJAMM16	CAAT-box	CAAT	1626	4	+	Nicotiana glutinosa
StJAMM16	CAAT-box	CAAAT	1632	5	+	Pisum sativum	common cis-acting element in promoter and enhancer regions
StJAMM16	CAAT-box	CAAT	1657	4	+	Nicotiana glutinosa
StJAMM16	CAAT-box	CAAT	1665	4	+	Nicotiana glutinosa
StJAMM16	CAAT-box	CAAT	1684	4	+	Nicotiana glutinosa
StJAMM16	CAAT-box	CAAAT	1769	5	+	Pisum sativum	common cis-acting element in promoter and enhancer regions
StJAMM16	CAAT-box	CAAAT	1800	5	+	Pisum sativum	common cis-acting element in promoter and enhancer regions
StJAMM16	CAAT-box	CCAAT	1822	5	+	Arabidopsis thaliana	common cis-acting element in promoter and enhancer regions
StJAMM16	CAAT-box	CAAT	1823	4	+	Nicotiana glutinosa
StJAMM16	CAAT-box	CCAAT	1827	5	+	Arabidopsis thaliana	common cis-acting element in promoter and enhancer regions
StJAMM16	CAAT-box	CAAT	1828	4	+	Nicotiana glutinosa
StJAMM16	CAAT-box	CAAT	1870	4	-	Nicotiana glutinosa
StJAMM16	CAAT-box	CAAT	1910	4	+	Nicotiana glutinosa
StJAMM16	CAAT-box	CAAT	1942	4	-	Nicotiana glutinosa
StJAMM16	CAAT-box	CAAT	1975	4	+	Nicotiana glutinosa
StJAMM16	CAAT-box	CAAT	1987	4	+	Nicotiana glutinosa
StJAMM16	AACA_motif	TAACAAACTCCA	427	11	-	Oryza sativa	involved in endosperm-specific negative expression
StJAMM16	Unnamed__1	CGTGG	329	5	+	Zea mays
StJAMM16	Unnamed__1	CGTGG	797	5	+	Zea mays
StJAMM17	Unnamed__4	CTCC	386	4	+	Petroselinum hortense
StJAMM17	Unnamed__4	CTCC	389	4	+	Petroselinum hortense
StJAMM17	Unnamed__4	CTCC	913	4	+	Petroselinum hortense
StJAMM17	Unnamed__4	CTCC	971	4	-	Petroselinum hortense
StJAMM17	Unnamed__4	CTCC	1079	4	-	Petroselinum hortense
StJAMM17	Unnamed__4	CTCC	1619	4	+	Petroselinum hortense
StJAMM17	Unnamed__4	CTCC	1647	4	+	Petroselinum hortense
StJAMM17	G-box	CACGAC	431	6	-	Zea mays	cis-acting regulatory element involved in light responsiveness
StJAMM17	G-box	CACGTG	611	6	+	Arabidopsis thaliana	cis-acting regulatory element involved in light responsiveness
StJAMM17	G-box	TACGTG	646	6	-	Arabidopsis thaliana	cis-acting regulatory element involved in light responsiveness
StJAMM17	G-box	CACGAC	804	6	-	Zea mays	cis-acting regulatory element involved in light responsiveness
StJAMM17	G-box	TACGTG	1455	6	-	Arabidopsis thaliana	cis-acting regulatory element involved in light responsiveness
StJAMM17	G-box	CACGTC	1816	6	+	Zea mays	cis-acting regulatory element involved in light responsiveness
StJAMM17	CCAAT-box	CAACGG	534	6	+	Hordeum vulgare	MYBHv1 binding site
StJAMM17	GATA-motif	AAGATAAGATT	1523	10	+	Arabidopsis thaliana	part of a light responsive element
StJAMM17	ABRE3a	TACGTG	646	6	-	Zea mays
StJAMM17	ABRE3a	TACGTG	1455	6	-	Zea mays
StJAMM17	MYC	CATTTG	461	6	+	Arabidopsis thaliana
StJAMM17	MYC	CATGTG	620	6	-	Arabidopsis thaliana
StJAMM17	MYC	CAATTG	1142	6	-	Arabidopsis thaliana
StJAMM17	ARE	AAACCA	253	6	-	Zea mays	cis-acting regulatory element essential for the anaerobic induction
StJAMM17	ARE	AAACCA	1790	6	-	Zea mays	cis-acting regulatory element essential for the anaerobic induction
StJAMM17	Myb	CAACTG	347	6	-	Arabidopsis thaliana
StJAMM17	Myb	TAACTG	1624	6	+	Arabidopsis thaliana
StJAMM17	GARE-motif	TCTGTTG	930	7	-	Brassica oleracea	gibberellin-responsive element
StJAMM17	TATA-box	TACATAAA	61	8	-	Oryza sativa	core promoter element around -30 of transcription start
StJAMM17	TATA-box	TATAA	337	5	-	Arabidopsis thaliana	core promoter element around -30 of transcription start
StJAMM17	TATA-box	TATA	338	4	+	Arabidopsis thaliana	core promoter element around -30 of transcription start
StJAMM17	TATA-box	TATTTAAA	488	8	+	Arabidopsis thaliana	core promoter element around -30 of transcription start
StJAMM17	TATA-box	TACATAAA	506	8	+	Oryza sativa	core promoter element around -30 of transcription start
StJAMM17	TATA-box	TATA	545	4	+	Arabidopsis thaliana	core promoter element around -30 of transcription start
StJAMM17	TATA-box	TATA	667	4	+	Arabidopsis thaliana	core promoter element around -30 of transcription start
StJAMM17	TATA-box	TATAAAA	695	7	-	Pisum sativum	core promoter element around -30 of transcription start
StJAMM17	TATA-box	TATAAA	696	6	-	Helianthus annuus	core promoter element around -30 of transcription start
StJAMM17	TATA-box	TATAA	697	5	-	Arabidopsis thaliana	core promoter element around -30 of transcription start
StJAMM17	TATA-box	TATA	698	4	+	Arabidopsis thaliana	core promoter element around -30 of transcription start
StJAMM17	TATA-box	TATATAA	779	7	-	Arabidopsis thaliana	core promoter element around -30 of transcription start
StJAMM17	TATA-box	TATATA	780	6	+	Arabidopsis thaliana	core promoter element around -30 of transcription start
StJAMM17	TATA-box	ATATAT	781	6	+	Brassica napus	core promoter element around -30 of transcription start
StJAMM17	TATA-box	TATA	782	4	+	Arabidopsis thaliana	core promoter element around -30 of transcription start
StJAMM17	TATA-box	TATAAAA	853	7	-	Pisum sativum	core promoter element around -30 of transcription start
StJAMM17	TATA-box	TATAAA	854	6	-	Helianthus annuus	core promoter element around -30 of transcription start
StJAMM17	TATA-box	TATAA	855	5	-	Arabidopsis thaliana	core promoter element around -30 of transcription start
StJAMM17	TATA-box	TATA	856	4	+	Arabidopsis thaliana	core promoter element around -30 of transcription start
StJAMM17	TATA-box	ATATAT	936	6	+	Brassica napus	core promoter element around -30 of transcription start
StJAMM17	TATA-box	TATATA	937	6	+	Arabidopsis thaliana	core promoter element around -30 of transcription start
StJAMM17	TATA-box	TATA	939	4	+	Arabidopsis thaliana	core promoter element around -30 of transcription start
StJAMM17	TATA-box	TACAAAA	986	7	+	Oryza sativa	core promoter element around -30 of transcription start
StJAMM17	TATA-box	ATTATA	1014	6	+	Brassica napus	core promoter element around -30 of transcription start
StJAMM17	TATA-box	TATAA	1015	5	-	Arabidopsis thaliana	core promoter element around -30 of transcription start
StJAMM17	TATA-box	TATA	1016	4	-	Arabidopsis thaliana	core promoter element around -30 of transcription start
StJAMM17	TATA-box	ccTATAAAaa	1026	9	+	Arabidopsis thaliana	core promoter element around -30 of transcription start
StJAMM17	TATA-box	ATATAT	1117	6	-	Brassica napus	core promoter element around -30 of transcription start
StJAMM17	TATA-box	TATATA	1118	6	-	Arabidopsis thaliana	core promoter element around -30 of transcription start
StJAMM17	TATA-box	ATATAA	1119	6	+	Brassica oleracea	core promoter element around -30 of transcription start
StJAMM17	TATA-box	TATA	1120	4	-	Arabidopsis thaliana	core promoter element around -30 of transcription start
StJAMM17	TATA-box	ATTATA	1124	6	+	Brassica napus	core promoter element around -30 of transcription start
StJAMM17	TATA-box	TATATAA	1125	7	-	Arabidopsis thaliana	core promoter element around -30 of transcription start
StJAMM17	TATA-box	TATATA	1126	6	-	Arabidopsis thaliana	core promoter element around -30 of transcription start
StJAMM17	TATA-box	TATA	1128	4	-	Arabidopsis thaliana	core promoter element around -30 of transcription start
StJAMM17	TATA-box	TATACA	1158	6	-	Helianthus annuus	core promoter element around -30 of transcription start
StJAMM17	TATA-box	TATA	1160	4	-	Arabidopsis thaliana	core promoter element around -30 of transcription start
StJAMM17	TATA-box	TATATA	1200	6	-	Arabidopsis thaliana	core promoter element around -30 of transcription start
StJAMM17	TATA-box	ATATAA	1201	6	+	Brassica oleracea	core promoter element around -30 of transcription start
StJAMM17	TATA-box	TATA	1202	4	-	Arabidopsis thaliana	core promoter element around -30 of transcription start
StJAMM17	TATA-box	ATATAT	1214	6	-	Brassica napus	core promoter element around -30 of transcription start
StJAMM17	TATA-box	TATATA	1215	6	-	Arabidopsis thaliana	core promoter element around -30 of transcription start
StJAMM17	TATA-box	ATATAA	1216	6	+	Brassica oleracea	core promoter element around -30 of transcription start
StJAMM17	TATA-box	TATA	1217	4	-	Arabidopsis thaliana	core promoter element around -30 of transcription start
StJAMM17	TATA-box	TATACA	1238	6	-	Helianthus annuus	core promoter element around -30 of transcription start
StJAMM17	TATA-box	TATA	1240	4	-	Arabidopsis thaliana	core promoter element around -30 of transcription start
StJAMM17	TATA-box	ATATAA	1256	6	+	Brassica oleracea	core promoter element around -30 of transcription start
StJAMM17	TATA-box	TATA	1257	4	-	Arabidopsis thaliana	core promoter element around -30 of transcription start
StJAMM17	TATA-box	TACATAAA	1276	8	+	Oryza sativa	core promoter element around -30 of transcription start
StJAMM17	TATA-box	TACAAAA	1307	7	+	Oryza sativa	core promoter element around -30 of transcription start
StJAMM17	TATA-box	TACATAAA	1331	8	-	Oryza sativa	core promoter element around -30 of transcription start
StJAMM17	TATA-box	TATACA	1350	6	-	Helianthus annuus	core promoter element around -30 of transcription start
StJAMM17	TATA-box	TATA	1352	4	-	Arabidopsis thaliana	core promoter element around -30 of transcription start
StJAMM17	TATA-box	taTATAAAtc	1407	9	-	Arabidopsis thaliana	core promoter element around -30 of transcription start
StJAMM17	TATA-box	TATATAA	1410	7	-	Arabidopsis thaliana	core promoter element around -30 of transcription start
StJAMM17	TATA-box	TATATA	1411	6	-	Arabidopsis thaliana	core promoter element around -30 of transcription start
StJAMM17	TATA-box	TATA	1413	4	-	Arabidopsis thaliana	core promoter element around -30 of transcription start
StJAMM17	TATA-box	TACATAAA	1437	8	-	Oryza sativa	core promoter element around -30 of transcription start
StJAMM17	TATA-box	TACATAAA	1483	8	-	Oryza sativa	core promoter element around -30 of transcription start
StJAMM17	TATA-box	TATACA	1513	6	-	Helianthus annuus	core promoter element around -30 of transcription start
StJAMM17	TATA-box	TATA	1515	4	-	Arabidopsis thaliana	core promoter element around -30 of transcription start
StJAMM17	TATA-box	ATATAA	1524	6	+	Brassica oleracea	core promoter element around -30 of transcription start
StJAMM17	TATA-box	TATA	1525	4	-	Arabidopsis thaliana	core promoter element around -30 of transcription start
StJAMM17	TATA-box	TATAAAT	1567	7	-	Brassica juncea	core promoter element around -30 of transcription start
StJAMM17	TATA-box	TATAAA	1568	6	-	Helianthus annuus	core promoter element around -30 of transcription start
StJAMM17	TATA-box	TATAA	1569	5	-	Arabidopsis thaliana	core promoter element around -30 of transcription start
StJAMM17	TATA-box	TATA	1570	4	-	Arabidopsis thaliana	core promoter element around -30 of transcription start
StJAMM17	TATA-box	TATAA	1590	5	-	Arabidopsis thaliana	core promoter element around -30 of transcription start
StJAMM17	TATA-box	TATA	1591	4	-	Arabidopsis thaliana	core promoter element around -30 of transcription start
StJAMM17	TATA-box	ATTATA	1600	6	+	Brassica napus	core promoter element around -30 of transcription start
StJAMM17	TATA-box	TATATAA	1601	7	-	Arabidopsis thaliana	core promoter element around -30 of transcription start
StJAMM17	TATA-box	TATATA	1602	6	-	Arabidopsis thaliana	core promoter element around -30 of transcription start
StJAMM17	TATA-box	ATATAT	1603	6	-	Brassica napus	core promoter element around -30 of transcription start
StJAMM17	TATA-box	TATATA	1604	6	-	Arabidopsis thaliana	core promoter element around -30 of transcription start
StJAMM17	TATA-box	ATATAA	1605	6	+	Brassica oleracea	core promoter element around -30 of transcription start
StJAMM17	TATA-box	TATA	1606	4	-	Arabidopsis thaliana	core promoter element around -30 of transcription start
StJAMM17	TATA-box	TATA	1675	4	-	Arabidopsis thaliana	core promoter element around -30 of transcription start
StJAMM17	TATA-box	ATATAA	1760	6	+	Brassica oleracea	core promoter element around -30 of transcription start
StJAMM17	TATA-box	TATA	1761	4	-	Arabidopsis thaliana	core promoter element around -30 of transcription start
StJAMM17	TATA-box	ATTATA	1765	6	+	Brassica napus	core promoter element around -30 of transcription start
StJAMM17	TATA-box	TATAA	1766	5	-	Arabidopsis thaliana	core promoter element around -30 of transcription start
StJAMM17	TATA-box	TATA	1767	4	-	Arabidopsis thaliana	core promoter element around -30 of transcription start
StJAMM17	TATA-box	TATA	1822	4	-	Arabidopsis thaliana	core promoter element around -30 of transcription start
StJAMM17	TATA-box	ATTATA	1830	6	+	Brassica napus	core promoter element around -30 of transcription start
StJAMM17	TATA-box	TATAA	1831	5	-	Arabidopsis thaliana	core promoter element around -30 of transcription start
StJAMM17	TATA-box	TATA	1832	4	-	Arabidopsis thaliana	core promoter element around -30 of transcription start
StJAMM17	TATA-box	ccTATAAAaa	1841	9	-	Arabidopsis thaliana	core promoter element around -30 of transcription start
StJAMM17	TATA-box	TATATA	1907	6	-	Arabidopsis thaliana	core promoter element around -30 of transcription start
StJAMM17	TATA-box	ATATAA	1908	6	+	Brassica oleracea	core promoter element around -30 of transcription start
StJAMM17	TATA-box	TATA	1909	4	-	Arabidopsis thaliana	core promoter element around -30 of transcription start
StJAMM17	TATA-box	TACAAAA	1958	7	+	Oryza sativa	core promoter element around -30 of transcription start
StJAMM17	I-box	atGATAAGGTC	870	10	+	Helianthus annuus	part of a light responsive element
StJAMM17	W box	TTGACC	136	6	-	Arabidopsis thaliana
StJAMM17	W box	TTGACC	877	6	-	Arabidopsis thaliana
StJAMM17	AT~TATA-box	TATATA	780	6	+	Arabidopsis thaliana
StJAMM17	AT~TATA-box	TATATA	937	6	+	Arabidopsis thaliana
StJAMM17	AT~TATA-box	TATATA	1118	6	-	Arabidopsis thaliana
StJAMM17	AT~TATA-box	TATATA	1126	6	-	Arabidopsis thaliana
StJAMM17	AT~TATA-box	TATATA	1200	6	-	Arabidopsis thaliana
StJAMM17	AT~TATA-box	TATATA	1215	6	-	Arabidopsis thaliana
StJAMM17	AT~TATA-box	TATATA	1411	6	-	Arabidopsis thaliana
StJAMM17	AT~TATA-box	TATATA	1602	6	-	Arabidopsis thaliana
StJAMM17	AT~TATA-box	TATATA	1604	6	-	Arabidopsis thaliana
StJAMM17	AT~TATA-box	TATATA	1907	6	-	Arabidopsis thaliana
StJAMM17	CAAT-box	CAAAT	36	5	-	Pisum sativum	common cis-acting element in promoter and enhancer regions
StJAMM17	CAAT-box	CCAAT	74	5	+	Arabidopsis thaliana	common cis-acting element in promoter and enhancer regions
StJAMM17	CAAT-box	CAAT	75	4	+	Nicotiana glutinosa
StJAMM17	CAAT-box	CAAT	129	4	-	Nicotiana glutinosa
StJAMM17	CAAT-box	CAAT	150	4	+	Nicotiana glutinosa
StJAMM17	CAAT-box	CAAAT	197	5	+	Pisum sativum	common cis-acting element in promoter and enhancer regions
StJAMM17	CAAT-box	CAAAT	202	5	+	Pisum sativum	common cis-acting element in promoter and enhancer regions
StJAMM17	CAAT-box	CAAT	224	4	+	Nicotiana glutinosa
StJAMM17	CAAT-box	CCAAT	251	5	-	Arabidopsis thaliana	common cis-acting element in promoter and enhancer regions
StJAMM17	CAAT-box	CCAAT	299	5	+	Arabidopsis thaliana	common cis-acting element in promoter and enhancer regions
StJAMM17	CAAT-box	CAAT	300	4	+	Nicotiana glutinosa
StJAMM17	CAAT-box	CAAAT	314	5	-	Pisum sativum	common cis-acting element in promoter and enhancer regions
StJAMM17	CAAT-box	CAAT	443	4	-	Nicotiana glutinosa
StJAMM17	CAAT-box	CAAT	454	4	-	Nicotiana glutinosa
StJAMM17	CAAT-box	CAAAT	462	5	-	Pisum sativum	common cis-acting element in promoter and enhancer regions
StJAMM17	CAAT-box	CAAT	595	4	-	Nicotiana glutinosa
StJAMM17	CAAT-box	CAAAT	601	5	+	Pisum sativum	common cis-acting element in promoter and enhancer regions
StJAMM17	CAAT-box	CAAAT	657	5	+	Pisum sativum	common cis-acting element in promoter and enhancer regions
StJAMM17	CAAT-box	CAAAT	685	5	-	Pisum sativum	common cis-acting element in promoter and enhancer regions
StJAMM17	CAAT-box	CAAT	833	4	-	Nicotiana glutinosa
StJAMM17	CAAT-box	CAAT	847	4	-	Nicotiana glutinosa
StJAMM17	CAAT-box	CAAT	862	4	+	Nicotiana glutinosa
StJAMM17	CAAT-box	CAAT	883	4	+	Nicotiana glutinosa
StJAMM17	CAAT-box	CAAT	1084	4	-	Nicotiana glutinosa
StJAMM17	CAAT-box	CAAT	1142	4	+	Nicotiana glutinosa
StJAMM17	CAAT-box	CCAAT	1144	5	-	Arabidopsis thaliana	common cis-acting element in promoter and enhancer regions
StJAMM17	CAAT-box	CAAT	1166	4	-	Nicotiana glutinosa
StJAMM17	CAAT-box	CAAAT	1182	5	-	Pisum sativum	common cis-acting element in promoter and enhancer regions
StJAMM17	CAAT-box	CAAT	1575	4	-	Nicotiana glutinosa
StJAMM17	CAAT-box	CAAAT	1798	5	-	Pisum sativum	common cis-acting element in promoter and enhancer regions
StJAMM17	CAAT-box	CAAT	1835	4	-	Nicotiana glutinosa
StJAMM17	CAAT-box	CAAT	1879	4	-	Nicotiana glutinosa
StJAMM17	CAAT-box	CAAT	1924	4	-	Nicotiana glutinosa
StJAMM17	CAAT-box	CAAT	1940	4	+	Nicotiana glutinosa
StJAMM17	Unnamed__1	GAATTTAATTAA	275	11	-	Glycine max	60K protein binding site
StJAMM17	Unnamed__1	GAATTTAATTAA	487	11	-	Glycine max	60K protein binding site
StJAMM17	Unnamed__1	CGTGG	645	5	-	Zea mays
StJAMM17	Unnamed__1	CGTGG	1815	5	-	Zea mays
StJAMM17	AACA_motif	TAACAAACTCCA	1284	11	+	Oryza sativa	involved in endosperm-specific negative expression
StJAMM17	TGACG-motif	TGACG	835	5	+	Hordeum vulgare	cis-acting regulatory element involved in the MeJA-responsiveness
StJAMM17	MYB	CAACCA	9	6	+	Arabidopsis thaliana
StJAMM17	MYB	CAACAG	930	6	+	Arabidopsis thaliana
StJAMM17	MYB	TAACCA	1360	6	+	Arabidopsis thaliana
StJAMM17	MYB	TAACCA	1401	6	-	Arabidopsis thaliana
StJAMM17	ABRE	CGCACGTGTC	609	9	+	Hordeum vulgare	cis-acting element involved in the abscisic acid responsiveness
StJAMM17	ABRE	CACGTG	611	6	+	Arabidopsis thaliana	cis-acting element involved in the abscisic acid responsiveness
StJAMM17	ABRE	ACGTG	612	5	+	Arabidopsis thaliana	cis-acting element involved in the abscisic acid responsiveness
StJAMM17	ABRE	ACGTG	646	5	-	Arabidopsis thaliana	cis-acting element involved in the abscisic acid responsiveness
StJAMM17	ABRE	ACGTG	1455	5	-	Arabidopsis thaliana	cis-acting element involved in the abscisic acid responsiveness
StJAMM17	ABRE	ACGTG	1816	5	-	Arabidopsis thaliana	cis-acting element involved in the abscisic acid responsiveness
StJAMM17	CGTCA-motif	CGTCA	835	5	-	Hordeum vulgare	cis-acting regulatory element involved in the MeJA-responsiveness
StJAMM17	TC-rich repeats	ATTCTCTAAC	548	9	+	Nicotiana tabacum	cis-acting element involved in defense and stress responsiveness
StJAMM17	TATA	TATAAAAT	694	8	-	Arabidopsis thaliana
StJAMM17	TATA	TATAAAAT	852	8	-	Arabidopsis thaliana
StJAMM17	TATA	TATAAAAT	1160	8	+	Arabidopsis thaliana
StJAMM17	TATA	TATAAAAT	1515	8	+	Arabidopsis thaliana
StJAMM17	TATA	TATAAAAT	1767	8	+	Arabidopsis thaliana
StJAMM17	Myc	TCTCTTA	1042	7	+	Arabidopsis thaliana
StJAMM17	STRE	AGGGG	22	5	+	Arabidopsis thaliana
StJAMM17	MBS	CAACTG	347	6	-	Arabidopsis thaliana	MYB binding site involved in drought-inducibility
StJAMM17	G-Box	CACGTG	611	6	+	Pisum sativum	cis-acting regulatory element involved in light responsiveness
StJAMM17	Box 4	ATTAAT	188	6	+	Petroselinum crispum	part of a conserved DNA module involved in light responsiveness
StJAMM17	Box 4	ATTAAT	274	6	+	Petroselinum crispum	part of a conserved DNA module involved in light responsiveness
StJAMM17	Box 4	ATTAAT	439	6	+	Petroselinum crispum	part of a conserved DNA module involved in light responsiveness
StJAMM17	Box 4	ATTAAT	1341	6	-	Petroselinum crispum	part of a conserved DNA module involved in light responsiveness
StJAMM17	Box 4	ATTAAT	1460	6	-	Petroselinum crispum	part of a conserved DNA module involved in light responsiveness
StJAMM17	Box 4	ATTAAT	1594	6	-	Petroselinum crispum	part of a conserved DNA module involved in light responsiveness
StJAMM17	Box 4	ATTAAT	1746	6	-	Petroselinum crispum	part of a conserved DNA module involved in light responsiveness
StJAMM17	as-1	TGACG	835	5	+	Arabidopsis thaliana
StJAMM17	ERE	ATTTTAAA	265	8	+	Nicotiana glutinos
StJAMM17	Myb-binding site	CAACAG	930	6	+	Nicotiana tabacum
StJAMM17	Unnamed__6	taTAAATATct	1606	10	+	Zea mays
StJAMM17	A-box	AATAACAAACTCC	1282	12	+	Oryza sativa	sequence conserved in alpha-amylase promoters
StJAMM17	MYB recognition site	CCGTTG	534	6	-	Arabidopsis thaliana
StJAMM17	ABRE4	CACGTA	646	6	+	Zea mays
StJAMM17	ABRE4	CACGTA	1455	6	+	Zea mays
StJAMM17	TGA-element	AACGAC	483	6	-	Brassica oleracea	auxin-responsive element
StJAMM17	TGA-element	AACGAC	1373	6	+	Brassica oleracea	auxin-responsive element
StJAMM17	MYB-like sequence	TAACCA	1360	6	+	Arabidopsis thaliana
StJAMM17	MYB-like sequence	TAACCA	1401	6	-	Arabidopsis thaliana
StJAMM17	TCT-motif	TCTTAC	1148	6	-	Arabidopsis thaliana	part of a light responsive element
StJAMM17	CAT-box	GCCACT	332	6	+	Arabidopsis thaliana	cis-acting regulatory element related to meristem expression
StJAMM17		motif_sequence	392	4	+	organism	short_function
StJAMM17		motif_sequence	448	4	-	organism	short_function
StJAMM17		motif_sequence	911	4	+	organism	short_function
StJAMM17		motif_sequence	1006	4	+	organism	short_function
StJAMM17		motif_sequence	1469	4	-	organism	short_function
StJAMM17		motif_sequence	1486	4	+	organism	short_function
StJAMM17		motif_sequence	1502	4	+	organism	short_function
StJAMM17		motif_sequence	1976	4	-	organism	short_function
StJAMM17		motif_sequence	1994	4	+	organism	short_function
StJAMM17	MRE	AACCTAA	1846	7	-	Petroselinum crispum	MYB binding site involved in light responsiveness
StJAMM18	MYC	CATTTG	554	6	+	Arabidopsis thaliana
StJAMM18	MYC	CAATTG	874	6	+	Arabidopsis thaliana
StJAMM18	MYC	CAATTG	1013	6	-	Arabidopsis thaliana
StJAMM18	MYC	CAATTG	1566	6	-	Arabidopsis thaliana
StJAMM18	MYC	CAATTG	1969	6	-	Arabidopsis thaliana
StJAMM18	ARE	AAACCA	36	6	-	Zea mays	cis-acting regulatory element essential for the anaerobic induction
StJAMM18	ARE	AAACCA	66	6	-	Zea mays	cis-acting regulatory element essential for the anaerobic induction
StJAMM18	ARE	AAACCA	1035	6	-	Zea mays	cis-acting regulatory element essential for the anaerobic induction
StJAMM18	box S	AGCCACC	1646	7	-	Arabidopsis thaliana
StJAMM18	Myb	CAACTG	654	6	-	Arabidopsis thaliana
StJAMM18	TATA-box	TATAA	48	5	-	Arabidopsis thaliana	core promoter element around -30 of transcription start
StJAMM18	TATA-box	TATA	49	4	+	Arabidopsis thaliana	core promoter element around -30 of transcription start
StJAMM18	TATA-box	TATA	60	4	+	Arabidopsis thaliana	core promoter element around -30 of transcription start
StJAMM18	TATA-box	TATA	385	4	+	Arabidopsis thaliana	core promoter element around -30 of transcription start
StJAMM18	TATA-box	TATACA	389	6	-	Helianthus annuus	core promoter element around -30 of transcription start
StJAMM18	TATA-box	TATATA	391	6	+	Arabidopsis thaliana	core promoter element around -30 of transcription start
StJAMM18	TATA-box	ATATAT	392	6	+	Brassica napus	core promoter element around -30 of transcription start
StJAMM18	TATA-box	TATATA	393	6	+	Arabidopsis thaliana	core promoter element around -30 of transcription start
StJAMM18	TATA-box	ATATAT	394	6	+	Brassica napus	core promoter element around -30 of transcription start
StJAMM18	TATA-box	TATATA	395	6	+	Arabidopsis thaliana	core promoter element around -30 of transcription start
StJAMM18	TATA-box	ATATAT	396	6	+	Brassica napus	core promoter element around -30 of transcription start
StJAMM18	TATA-box	TATATA	397	6	+	Arabidopsis thaliana	core promoter element around -30 of transcription start
StJAMM18	TATA-box	TATA	399	4	+	Arabidopsis thaliana	core promoter element around -30 of transcription start
StJAMM18	TATA-box	TACATAAA	401	8	+	Oryza sativa	core promoter element around -30 of transcription start
StJAMM18	TATA-box	ATATAT	414	6	+	Brassica napus	core promoter element around -30 of transcription start
StJAMM18	TATA-box	TATA	415	4	+	Arabidopsis thaliana	core promoter element around -30 of transcription start
StJAMM18	TATA-box	ATATAT	476	6	+	Brassica napus	core promoter element around -30 of transcription start
StJAMM18	TATA-box	TATA	477	4	+	Arabidopsis thaliana	core promoter element around -30 of transcription start
StJAMM18	TATA-box	ATTATA	529	6	+	Brassica napus	core promoter element around -30 of transcription start
StJAMM18	TATA-box	TATAA	530	5	-	Arabidopsis thaliana	core promoter element around -30 of transcription start
StJAMM18	TATA-box	TATA	531	4	+	Arabidopsis thaliana	core promoter element around -30 of transcription start
StJAMM18	TATA-box	TATA	543	4	+	Arabidopsis thaliana	core promoter element around -30 of transcription start
StJAMM18	TATA-box	ATATAT	722	6	+	Brassica napus	core promoter element around -30 of transcription start
StJAMM18	TATA-box	TATA	723	4	+	Arabidopsis thaliana	core promoter element around -30 of transcription start
StJAMM18	TATA-box	ATTATA	779	6	+	Brassica napus	core promoter element around -30 of transcription start
StJAMM18	TATA-box	TATAA	780	5	-	Arabidopsis thaliana	core promoter element around -30 of transcription start
StJAMM18	TATA-box	TATA	781	4	+	Arabidopsis thaliana	core promoter element around -30 of transcription start
StJAMM18	TATA-box	TATATA	844	6	+	Arabidopsis thaliana	core promoter element around -30 of transcription start
StJAMM18	TATA-box	TATA	846	4	+	Arabidopsis thaliana	core promoter element around -30 of transcription start
StJAMM18	TATA-box	TATAAAA	893	7	-	Pisum sativum	core promoter element around -30 of transcription start
StJAMM18	TATA-box	TATAAA	894	6	-	Helianthus annuus	core promoter element around -30 of transcription start
StJAMM18	TATA-box	TATAA	895	5	-	Arabidopsis thaliana	core promoter element around -30 of transcription start
StJAMM18	TATA-box	TATA	896	4	+	Arabidopsis thaliana	core promoter element around -30 of transcription start
StJAMM18	TATA-box	ATTATA	1106	6	+	Brassica napus	core promoter element around -30 of transcription start
StJAMM18	TATA-box	TATAA	1107	5	-	Arabidopsis thaliana	core promoter element around -30 of transcription start
StJAMM18	TATA-box	TATA	1108	4	-	Arabidopsis thaliana	core promoter element around -30 of transcription start
StJAMM18	TATA-box	TATACA	1283	6	-	Helianthus annuus	core promoter element around -30 of transcription start
StJAMM18	TATA-box	TATA	1285	4	-	Arabidopsis thaliana	core promoter element around -30 of transcription start
StJAMM18	TATA-box	TATACA	1370	6	-	Helianthus annuus	core promoter element around -30 of transcription start
StJAMM18	TATA-box	TATA	1372	4	-	Arabidopsis thaliana	core promoter element around -30 of transcription start
StJAMM18	TATA-box	TATAAAT	1469	7	-	Brassica juncea	core promoter element around -30 of transcription start
StJAMM18	TATA-box	TATAAA	1470	6	-	Helianthus annuus	core promoter element around -30 of transcription start
StJAMM18	TATA-box	TATAA	1471	5	-	Arabidopsis thaliana	core promoter element around -30 of transcription start
StJAMM18	TATA-box	TATA	1472	4	-	Arabidopsis thaliana	core promoter element around -30 of transcription start
StJAMM18	TATA-box	TATA	1544	4	-	Arabidopsis thaliana	core promoter element around -30 of transcription start
StJAMM18	TATA-box	TACATAAA	1667	8	+	Oryza sativa	core promoter element around -30 of transcription start
StJAMM18	TATA-box	ccTATAAAaa	1768	9	+	Arabidopsis thaliana	core promoter element around -30 of transcription start
StJAMM18	TATA-box	TATA	1770	4	-	Arabidopsis thaliana	core promoter element around -30 of transcription start
StJAMM18	TATA-box	ATATAT	1775	6	-	Brassica napus	core promoter element around -30 of transcription start
StJAMM18	TATA-box	TATA	1776	4	-	Arabidopsis thaliana	core promoter element around -30 of transcription start
StJAMM18	TATA-box	ATATAT	1792	6	-	Brassica napus	core promoter element around -30 of transcription start
StJAMM18	TATA-box	TATATA	1793	6	-	Arabidopsis thaliana	core promoter element around -30 of transcription start
StJAMM18	TATA-box	ATATAT	1794	6	-	Brassica napus	core promoter element around -30 of transcription start
StJAMM18	TATA-box	TATA	1795	4	-	Arabidopsis thaliana	core promoter element around -30 of transcription start
StJAMM18	TATA-box	TATATAA	1812	7	-	Arabidopsis thaliana	core promoter element around -30 of transcription start
StJAMM18	TATA-box	TATATA	1813	6	-	Arabidopsis thaliana	core promoter element around -30 of transcription start
StJAMM18	TATA-box	ATATAA	1814	6	+	Brassica oleracea	core promoter element around -30 of transcription start
StJAMM18	TATA-box	TATA	1815	4	-	Arabidopsis thaliana	core promoter element around -30 of transcription start
StJAMM18	TATA-box	TACATAAA	1831	8	+	Oryza sativa	core promoter element around -30 of transcription start
StJAMM18	TATA-box	ATTATA	1885	6	+	Brassica napus	core promoter element around -30 of transcription start
StJAMM18	TATA-box	TATATAA	1886	7	-	Arabidopsis thaliana	core promoter element around -30 of transcription start
StJAMM18	TATA-box	TATATA	1887	6	-	Arabidopsis thaliana	core promoter element around -30 of transcription start
StJAMM18	TATA-box	ATATAA	1888	6	+	Brassica oleracea	core promoter element around -30 of transcription start
StJAMM18	TATA-box	TATA	1889	4	-	Arabidopsis thaliana	core promoter element around -30 of transcription start
StJAMM18	TATA-box	TATATAA	1939	7	-	Arabidopsis thaliana	core promoter element around -30 of transcription start
StJAMM18	TATA-box	TATATA	1940	6	-	Arabidopsis thaliana	core promoter element around -30 of transcription start
StJAMM18	TATA-box	ATATAT	1941	6	-	Brassica napus	core promoter element around -30 of transcription start
StJAMM18	TATA-box	TATATA	1942	6	-	Arabidopsis thaliana	core promoter element around -30 of transcription start
StJAMM18	TATA-box	ATATAA	1943	6	+	Brassica oleracea	core promoter element around -30 of transcription start
StJAMM18	TATA-box	TATA	1944	4	-	Arabidopsis thaliana	core promoter element around -30 of transcription start
StJAMM18	Unnamed__4	CTCC	119	4	+	Petroselinum hortense
StJAMM18	Unnamed__4	CTCC	242	4	-	Petroselinum hortense
StJAMM18	Unnamed__4	CTCC	281	4	+	Petroselinum hortense
StJAMM18	Unnamed__4	CTCC	315	4	-	Petroselinum hortense
StJAMM18	Unnamed__4	CTCC	377	4	-	Petroselinum hortense
StJAMM18	Unnamed__4	CTCC	452	4	-	Petroselinum hortense
StJAMM18	Unnamed__4	CTCC	486	4	+	Petroselinum hortense
StJAMM18	Unnamed__4	CTCC	508	4	+	Petroselinum hortense
StJAMM18	Unnamed__4	CTCC	636	4	+	Petroselinum hortense
StJAMM18	Unnamed__4	CTCC	689	4	-	Petroselinum hortense
StJAMM18	Unnamed__4	CTCC	714	4	+	Petroselinum hortense
StJAMM18	Unnamed__4	CTCC	756	4	+	Petroselinum hortense
StJAMM18	Unnamed__4	CTCC	1458	4	+	Petroselinum hortense
StJAMM18	Unnamed__4	CTCC	1982	4	+	Petroselinum hortense
StJAMM18	AT-rich sequence	TAAAATACT	1864	9	+	Pisum sativum	element for maximal elicitor-mediated activation (2copies)
StJAMM18	AT~TATA-box	TATATA	391	6	+	Arabidopsis thaliana
StJAMM18	AT~TATA-box	TATATA	393	6	+	Arabidopsis thaliana
StJAMM18	AT~TATA-box	TATATA	395	6	+	Arabidopsis thaliana
StJAMM18	AT~TATA-box	TATATA	397	6	+	Arabidopsis thaliana
StJAMM18	AT~TATA-box	TATATA	844	6	+	Arabidopsis thaliana
StJAMM18	AT~TATA-box	TATATA	1793	6	-	Arabidopsis thaliana
StJAMM18	AT~TATA-box	TATATA	1813	6	-	Arabidopsis thaliana
StJAMM18	AT~TATA-box	TATATA	1887	6	-	Arabidopsis thaliana
StJAMM18	AT~TATA-box	TATATA	1940	6	-	Arabidopsis thaliana
StJAMM18	AT~TATA-box	TATATA	1942	6	-	Arabidopsis thaliana
StJAMM18	Unnamed__10	TCCACGTAGA	1155	9	-	Zea mays
StJAMM18	CAAT-box	CAAT	24	4	-	Nicotiana glutinosa
StJAMM18	CAAT-box	CAAAT	28	5	-	Pisum sativum	common cis-acting element in promoter and enhancer regions
StJAMM18	CAAT-box	CAAAT	33	5	-	Pisum sativum	common cis-acting element in promoter and enhancer regions
StJAMM18	CAAT-box	CAAAT	181	5	+	Pisum sativum	common cis-acting element in promoter and enhancer regions
StJAMM18	CAAT-box	CAAAT	473	5	+	Pisum sativum	common cis-acting element in promoter and enhancer regions
StJAMM18	CAAT-box	CAAAT	555	5	-	Pisum sativum	common cis-acting element in promoter and enhancer regions
StJAMM18	CAAT-box	CAAAT	568	5	+	Pisum sativum	common cis-acting element in promoter and enhancer regions
StJAMM18	CAAT-box	CAAAT	577	5	-	Pisum sativum	common cis-acting element in promoter and enhancer regions
StJAMM18	CAAT-box	CAAT	599	4	-	Nicotiana glutinosa
StJAMM18	CAAT-box	CAAAT	603	5	+	Pisum sativum	common cis-acting element in promoter and enhancer regions
StJAMM18	CAAT-box	CAAAT	618	5	+	Pisum sativum	common cis-acting element in promoter and enhancer regions
StJAMM18	CAAT-box	CAAT	630	4	-	Nicotiana glutinosa
StJAMM18	CAAT-box	CCAAT	664	5	+	Arabidopsis thaliana	common cis-acting element in promoter and enhancer regions
StJAMM18	CAAT-box	CAAT	665	4	+	Nicotiana glutinosa
StJAMM18	CAAT-box	CAAT	720	4	+	Nicotiana glutinosa
StJAMM18	CAAT-box	CCAAT	758	5	+	Arabidopsis thaliana	common cis-acting element in promoter and enhancer regions
StJAMM18	CAAT-box	CAAT	759	4	+	Nicotiana glutinosa
StJAMM18	CAAT-box	CAAT	796	4	-	Nicotiana glutinosa
StJAMM18	CAAT-box	CAAT	865	4	+	Nicotiana glutinosa
StJAMM18	CAAT-box	CAAT	874	4	+	Nicotiana glutinosa
StJAMM18	CAAT-box	CAAT	876	4	-	Nicotiana glutinosa
StJAMM18	CAAT-box	CAAT	887	4	-	Nicotiana glutinosa
StJAMM18	CAAT-box	CAAAT	945	5	-	Pisum sativum	common cis-acting element in promoter and enhancer regions
StJAMM18	CAAT-box	CAAT	958	4	-	Nicotiana glutinosa
StJAMM18	CAAT-box	CAAT	1013	4	+	Nicotiana glutinosa
StJAMM18	CAAT-box	CAAT	1015	4	-	Nicotiana glutinosa
StJAMM18	CAAT-box	TGCCAAC	1261	7	-	Petunia hybrida	common cis-acting element in promoter and enhancer regions
StJAMM18	CAAT-box	CAAAT	1288	5	-	Pisum sativum	common cis-acting element in promoter and enhancer regions
StJAMM18	CAAT-box	CAAT	1319	4	-	Nicotiana glutinosa
StJAMM18	CAAT-box	CAAT	1406	4	+	Nicotiana glutinosa
StJAMM18	CAAT-box	CAAT	1412	4	+	Nicotiana glutinosa
StJAMM18	CAAT-box	CAAT	1422	4	-	Nicotiana glutinosa
StJAMM18	CAAT-box	CAAAT	1479	5	-	Pisum sativum	common cis-acting element in promoter and enhancer regions
StJAMM18	CAAT-box	CAAT	1524	4	-	Nicotiana glutinosa
StJAMM18	CAAT-box	CAAT	1553	4	+	Nicotiana glutinosa
StJAMM18	CAAT-box	CAAT	1566	4	+	Nicotiana glutinosa
StJAMM18	CAAT-box	CAAT	1568	4	-	Nicotiana glutinosa
StJAMM18	CAAT-box	CAAAT	1574	5	+	Pisum sativum	common cis-acting element in promoter and enhancer regions
StJAMM18	CAAT-box	CCAAT	1589	5	+	Arabidopsis thaliana	common cis-acting element in promoter and enhancer regions
StJAMM18	CAAT-box	CAAT	1590	4	+	Nicotiana glutinosa
StJAMM18	CAAT-box	CAAT	1608	4	-	Nicotiana glutinosa
StJAMM18	CAAT-box	CCAAT	1620	5	+	Arabidopsis thaliana	common cis-acting element in promoter and enhancer regions
StJAMM18	CAAT-box	CAAT	1621	4	+	Nicotiana glutinosa
StJAMM18	CAAT-box	CAAAT	1630	5	+	Pisum sativum	common cis-acting element in promoter and enhancer regions
StJAMM18	CAAT-box	CAAAT	1703	5	-	Pisum sativum	common cis-acting element in promoter and enhancer regions
StJAMM18	CAAT-box	CCAAT	1747	5	+	Arabidopsis thaliana	common cis-acting element in promoter and enhancer regions
StJAMM18	CAAT-box	CAAT	1748	4	+	Nicotiana glutinosa
StJAMM18	CAAT-box	CAAT	1969	4	+	Nicotiana glutinosa
StJAMM18	CAAT-box	CAAT	1971	4	-	Nicotiana glutinosa
StJAMM18	Unnamed__12	TCCACGTAGA	1155	9	-	Zea mays
StJAMM18	Unnamed__8	TCCACGTAGA	1155	9	-	Zea mays
StJAMM18	WUN-motif	CAATTACAT	1621	9	+	Nicotiana glutinosa
StJAMM18	MSA-like	TCAAACGGT	1360	9	+	Catharanthus roseus	cis-acting element involved in cell cycle regulation
StJAMM18	TATA	TATAAAAT	1944	8	+	Arabidopsis thaliana
StJAMM18	Myc	TCTCTTA	805	7	+	Arabidopsis thaliana
StJAMM18	STRE	AGGGG	121	5	-	Arabidopsis thaliana
StJAMM18	STRE	AGGGG	468	5	-	Arabidopsis thaliana
StJAMM18	MBS	CAACTG	654	6	-	Arabidopsis thaliana	MYB binding site involved in drought-inducibility
StJAMM18	ABRE	AACCCGG	638	7	-	Arabidopsis thaliana	cis-acting element involved in the abscisic acid responsiveness
StJAMM18	MYB	CAACCA	701	6	+	Arabidopsis thaliana
StJAMM18	GTGGC-motif	GATTCTGTGGC	4	10	-	Spinacia oleracea	part of a light responsive element
StJAMM18	LTR	CCGAAA	283	6	+	Hordeum vulgare	cis-acting element involved in low-temperature responsiveness
StJAMM18	AAGAA-motif	gGTAAAGAAA	161	9	+	Avena sativa
StJAMM18	AAGAA-motif	GAAAGAA	1167	7	-	Avena sativa
StJAMM18	Unnamed__14	TCCACGTAGA	1155	9	-	Zea mays
StJAMM18		motif_sequence	114	4	+	organism	short_function
StJAMM18		motif_sequence	214	4	-	organism	short_function
StJAMM18		motif_sequence	634	4	+	organism	short_function
StJAMM18		motif_sequence	667	4	+	organism	short_function
StJAMM18		motif_sequence	908	4	+	organism	short_function
StJAMM18		motif_sequence	1329	4	+	organism	short_function
StJAMM18		motif_sequence	1456	4	+	organism	short_function
StJAMM18		motif_sequence	1489	4	-	organism	short_function
StJAMM18		motif_sequence	1828	4	+	organism	short_function
StJAMM18		motif_sequence	1830	4	-	organism	short_function
StJAMM18		motif_sequence	1956	4	-	organism	short_function
StJAMM18		motif_sequence	1964	4	+	organism	short_function
StJAMM18	Box 4	ATTAAT	987	6	+	Petroselinum crispum	part of a conserved DNA module involved in light responsiveness
StJAMM18	Box 4	ATTAAT	1112	6	-	Petroselinum crispum	part of a conserved DNA module involved in light responsiveness
StJAMM18	Box 4	ATTAAT	1918	6	-	Petroselinum crispum	part of a conserved DNA module involved in light responsiveness
StJAMM18	ERE	ATTTTAAA	1386	8	+	Nicotiana glutinos
StJAMM18	ERE	ATTTTAAA	1783	8	+	Nicotiana glutinos
StJAMM18	ERE	ATTTTAAA	1862	8	-	Nicotiana glutinos
StJAMM18	Unnamed__6	taTAAATATct	1770	10	+	Zea mays
StJAMM19	Unnamed__4	CTCC	119	4	+	Petroselinum hortense
StJAMM19	Unnamed__4	CTCC	242	4	-	Petroselinum hortense
StJAMM19	Unnamed__4	CTCC	281	4	+	Petroselinum hortense
StJAMM19	Unnamed__4	CTCC	315	4	-	Petroselinum hortense
StJAMM19	Unnamed__4	CTCC	377	4	-	Petroselinum hortense
StJAMM19	Unnamed__4	CTCC	452	4	-	Petroselinum hortense
StJAMM19	Unnamed__4	CTCC	486	4	+	Petroselinum hortense
StJAMM19	Unnamed__4	CTCC	508	4	+	Petroselinum hortense
StJAMM19	Unnamed__4	CTCC	636	4	+	Petroselinum hortense
StJAMM19	Unnamed__4	CTCC	689	4	-	Petroselinum hortense
StJAMM19	Unnamed__4	CTCC	714	4	+	Petroselinum hortense
StJAMM19	Unnamed__4	CTCC	756	4	+	Petroselinum hortense
StJAMM19	Unnamed__4	CTCC	1458	4	+	Petroselinum hortense
StJAMM19	Unnamed__4	CTCC	1982	4	+	Petroselinum hortense
StJAMM19	AT-rich sequence	TAAAATACT	1864	9	+	Pisum sativum	element for maximal elicitor-mediated activation (2copies)
StJAMM19	box S	AGCCACC	1646	7	-	Arabidopsis thaliana
StJAMM19	ARE	AAACCA	36	6	-	Zea mays	cis-acting regulatory element essential for the anaerobic induction
StJAMM19	ARE	AAACCA	66	6	-	Zea mays	cis-acting regulatory element essential for the anaerobic induction
StJAMM19	ARE	AAACCA	1035	6	-	Zea mays	cis-acting regulatory element essential for the anaerobic induction
StJAMM19	MYC	CATTTG	554	6	+	Arabidopsis thaliana
StJAMM19	MYC	CAATTG	874	6	+	Arabidopsis thaliana
StJAMM19	MYC	CAATTG	1013	6	-	Arabidopsis thaliana
StJAMM19	MYC	CAATTG	1566	6	-	Arabidopsis thaliana
StJAMM19	MYC	CAATTG	1969	6	-	Arabidopsis thaliana
StJAMM19	Myb	CAACTG	654	6	-	Arabidopsis thaliana
StJAMM19	TATA-box	TATAA	48	5	-	Arabidopsis thaliana	core promoter element around -30 of transcription start
StJAMM19	TATA-box	TATA	49	4	+	Arabidopsis thaliana	core promoter element around -30 of transcription start
StJAMM19	TATA-box	TATA	60	4	+	Arabidopsis thaliana	core promoter element around -30 of transcription start
StJAMM19	TATA-box	TATA	385	4	+	Arabidopsis thaliana	core promoter element around -30 of transcription start
StJAMM19	TATA-box	TATACA	389	6	-	Helianthus annuus	core promoter element around -30 of transcription start
StJAMM19	TATA-box	TATATA	391	6	+	Arabidopsis thaliana	core promoter element around -30 of transcription start
StJAMM19	TATA-box	ATATAT	392	6	+	Brassica napus	core promoter element around -30 of transcription start
StJAMM19	TATA-box	TATATA	393	6	+	Arabidopsis thaliana	core promoter element around -30 of transcription start
StJAMM19	TATA-box	ATATAT	394	6	+	Brassica napus	core promoter element around -30 of transcription start
StJAMM19	TATA-box	TATATA	395	6	+	Arabidopsis thaliana	core promoter element around -30 of transcription start
StJAMM19	TATA-box	ATATAT	396	6	+	Brassica napus	core promoter element around -30 of transcription start
StJAMM19	TATA-box	TATATA	397	6	+	Arabidopsis thaliana	core promoter element around -30 of transcription start
StJAMM19	TATA-box	TATA	399	4	+	Arabidopsis thaliana	core promoter element around -30 of transcription start
StJAMM19	TATA-box	TACATAAA	401	8	+	Oryza sativa	core promoter element around -30 of transcription start
StJAMM19	TATA-box	ATATAT	414	6	+	Brassica napus	core promoter element around -30 of transcription start
StJAMM19	TATA-box	TATA	415	4	+	Arabidopsis thaliana	core promoter element around -30 of transcription start
StJAMM19	TATA-box	ATATAT	476	6	+	Brassica napus	core promoter element around -30 of transcription start
StJAMM19	TATA-box	TATA	477	4	+	Arabidopsis thaliana	core promoter element around -30 of transcription start
StJAMM19	TATA-box	ATTATA	529	6	+	Brassica napus	core promoter element around -30 of transcription start
StJAMM19	TATA-box	TATAA	530	5	-	Arabidopsis thaliana	core promoter element around -30 of transcription start
StJAMM19	TATA-box	TATA	531	4	+	Arabidopsis thaliana	core promoter element around -30 of transcription start
StJAMM19	TATA-box	TATA	543	4	+	Arabidopsis thaliana	core promoter element around -30 of transcription start
StJAMM19	TATA-box	ATATAT	722	6	+	Brassica napus	core promoter element around -30 of transcription start
StJAMM19	TATA-box	TATA	723	4	+	Arabidopsis thaliana	core promoter element around -30 of transcription start
StJAMM19	TATA-box	ATTATA	779	6	+	Brassica napus	core promoter element around -30 of transcription start
StJAMM19	TATA-box	TATAA	780	5	-	Arabidopsis thaliana	core promoter element around -30 of transcription start
StJAMM19	TATA-box	TATA	781	4	+	Arabidopsis thaliana	core promoter element around -30 of transcription start
StJAMM19	TATA-box	TATATA	844	6	+	Arabidopsis thaliana	core promoter element around -30 of transcription start
StJAMM19	TATA-box	TATA	846	4	+	Arabidopsis thaliana	core promoter element around -30 of transcription start
StJAMM19	TATA-box	TATAAAA	893	7	-	Pisum sativum	core promoter element around -30 of transcription start
StJAMM19	TATA-box	TATAAA	894	6	-	Helianthus annuus	core promoter element around -30 of transcription start
StJAMM19	TATA-box	TATAA	895	5	-	Arabidopsis thaliana	core promoter element around -30 of transcription start
StJAMM19	TATA-box	TATA	896	4	+	Arabidopsis thaliana	core promoter element around -30 of transcription start
StJAMM19	TATA-box	ATTATA	1106	6	+	Brassica napus	core promoter element around -30 of transcription start
StJAMM19	TATA-box	TATAA	1107	5	-	Arabidopsis thaliana	core promoter element around -30 of transcription start
StJAMM19	TATA-box	TATA	1108	4	-	Arabidopsis thaliana	core promoter element around -30 of transcription start
StJAMM19	TATA-box	TATACA	1283	6	-	Helianthus annuus	core promoter element around -30 of transcription start
StJAMM19	TATA-box	TATA	1285	4	-	Arabidopsis thaliana	core promoter element around -30 of transcription start
StJAMM19	TATA-box	TATACA	1370	6	-	Helianthus annuus	core promoter element around -30 of transcription start
StJAMM19	TATA-box	TATA	1372	4	-	Arabidopsis thaliana	core promoter element around -30 of transcription start
StJAMM19	TATA-box	TATAAAT	1469	7	-	Brassica juncea	core promoter element around -30 of transcription start
StJAMM19	TATA-box	TATAAA	1470	6	-	Helianthus annuus	core promoter element around -30 of transcription start
StJAMM19	TATA-box	TATAA	1471	5	-	Arabidopsis thaliana	core promoter element around -30 of transcription start
StJAMM19	TATA-box	TATA	1472	4	-	Arabidopsis thaliana	core promoter element around -30 of transcription start
StJAMM19	TATA-box	TATA	1544	4	-	Arabidopsis thaliana	core promoter element around -30 of transcription start
StJAMM19	TATA-box	TACATAAA	1667	8	+	Oryza sativa	core promoter element around -30 of transcription start
StJAMM19	TATA-box	ccTATAAAaa	1768	9	+	Arabidopsis thaliana	core promoter element around -30 of transcription start
StJAMM19	TATA-box	TATA	1770	4	-	Arabidopsis thaliana	core promoter element around -30 of transcription start
StJAMM19	TATA-box	ATATAT	1775	6	-	Brassica napus	core promoter element around -30 of transcription start
StJAMM19	TATA-box	TATA	1776	4	-	Arabidopsis thaliana	core promoter element around -30 of transcription start
StJAMM19	TATA-box	ATATAT	1792	6	-	Brassica napus	core promoter element around -30 of transcription start
StJAMM19	TATA-box	TATATA	1793	6	-	Arabidopsis thaliana	core promoter element around -30 of transcription start
StJAMM19	TATA-box	ATATAT	1794	6	-	Brassica napus	core promoter element around -30 of transcription start
StJAMM19	TATA-box	TATA	1795	4	-	Arabidopsis thaliana	core promoter element around -30 of transcription start
StJAMM19	TATA-box	TATATAA	1812	7	-	Arabidopsis thaliana	core promoter element around -30 of transcription start
StJAMM19	TATA-box	TATATA	1813	6	-	Arabidopsis thaliana	core promoter element around -30 of transcription start
StJAMM19	TATA-box	ATATAA	1814	6	+	Brassica oleracea	core promoter element around -30 of transcription start
StJAMM19	TATA-box	TATA	1815	4	-	Arabidopsis thaliana	core promoter element around -30 of transcription start
StJAMM19	TATA-box	TACATAAA	1831	8	+	Oryza sativa	core promoter element around -30 of transcription start
StJAMM19	TATA-box	ATTATA	1885	6	+	Brassica napus	core promoter element around -30 of transcription start
StJAMM19	TATA-box	TATATAA	1886	7	-	Arabidopsis thaliana	core promoter element around -30 of transcription start
StJAMM19	TATA-box	TATATA	1887	6	-	Arabidopsis thaliana	core promoter element around -30 of transcription start
StJAMM19	TATA-box	ATATAA	1888	6	+	Brassica oleracea	core promoter element around -30 of transcription start
StJAMM19	TATA-box	TATA	1889	4	-	Arabidopsis thaliana	core promoter element around -30 of transcription start
StJAMM19	TATA-box	TATATAA	1939	7	-	Arabidopsis thaliana	core promoter element around -30 of transcription start
StJAMM19	TATA-box	TATATA	1940	6	-	Arabidopsis thaliana	core promoter element around -30 of transcription start
StJAMM19	TATA-box	ATATAT	1941	6	-	Brassica napus	core promoter element around -30 of transcription start
StJAMM19	TATA-box	TATATA	1942	6	-	Arabidopsis thaliana	core promoter element around -30 of transcription start
StJAMM19	TATA-box	ATATAA	1943	6	+	Brassica oleracea	core promoter element around -30 of transcription start
StJAMM19	TATA-box	TATA	1944	4	-	Arabidopsis thaliana	core promoter element around -30 of transcription start
StJAMM19	WUN-motif	CAATTACAT	1621	9	+	Nicotiana glutinosa
StJAMM19	MSA-like	TCAAACGGT	1360	9	+	Catharanthus roseus	cis-acting element involved in cell cycle regulation
StJAMM19	AT~TATA-box	TATATA	391	6	+	Arabidopsis thaliana
StJAMM19	AT~TATA-box	TATATA	393	6	+	Arabidopsis thaliana
StJAMM19	AT~TATA-box	TATATA	395	6	+	Arabidopsis thaliana
StJAMM19	AT~TATA-box	TATATA	397	6	+	Arabidopsis thaliana
StJAMM19	AT~TATA-box	TATATA	844	6	+	Arabidopsis thaliana
StJAMM19	AT~TATA-box	TATATA	1793	6	-	Arabidopsis thaliana
StJAMM19	AT~TATA-box	TATATA	1813	6	-	Arabidopsis thaliana
StJAMM19	AT~TATA-box	TATATA	1887	6	-	Arabidopsis thaliana
StJAMM19	AT~TATA-box	TATATA	1940	6	-	Arabidopsis thaliana
StJAMM19	AT~TATA-box	TATATA	1942	6	-	Arabidopsis thaliana
StJAMM19	CAAT-box	CAAT	24	4	-	Nicotiana glutinosa
StJAMM19	CAAT-box	CAAAT	28	5	-	Pisum sativum	common cis-acting element in promoter and enhancer regions
StJAMM19	CAAT-box	CAAAT	33	5	-	Pisum sativum	common cis-acting element in promoter and enhancer regions
StJAMM19	CAAT-box	CAAAT	181	5	+	Pisum sativum	common cis-acting element in promoter and enhancer regions
StJAMM19	CAAT-box	CAAAT	473	5	+	Pisum sativum	common cis-acting element in promoter and enhancer regions
StJAMM19	CAAT-box	CAAAT	555	5	-	Pisum sativum	common cis-acting element in promoter and enhancer regions
StJAMM19	CAAT-box	CAAAT	568	5	+	Pisum sativum	common cis-acting element in promoter and enhancer regions
StJAMM19	CAAT-box	CAAAT	577	5	-	Pisum sativum	common cis-acting element in promoter and enhancer regions
StJAMM19	CAAT-box	CAAT	599	4	-	Nicotiana glutinosa
StJAMM19	CAAT-box	CAAAT	603	5	+	Pisum sativum	common cis-acting element in promoter and enhancer regions
StJAMM19	CAAT-box	CAAAT	618	5	+	Pisum sativum	common cis-acting element in promoter and enhancer regions
StJAMM19	CAAT-box	CAAT	630	4	-	Nicotiana glutinosa
StJAMM19	CAAT-box	CCAAT	664	5	+	Arabidopsis thaliana	common cis-acting element in promoter and enhancer regions
StJAMM19	CAAT-box	CAAT	665	4	+	Nicotiana glutinosa
StJAMM19	CAAT-box	CAAT	720	4	+	Nicotiana glutinosa
StJAMM19	CAAT-box	CCAAT	758	5	+	Arabidopsis thaliana	common cis-acting element in promoter and enhancer regions
StJAMM19	CAAT-box	CAAT	759	4	+	Nicotiana glutinosa
StJAMM19	CAAT-box	CAAT	796	4	-	Nicotiana glutinosa
StJAMM19	CAAT-box	CAAT	865	4	+	Nicotiana glutinosa
StJAMM19	CAAT-box	CAAT	874	4	+	Nicotiana glutinosa
StJAMM19	CAAT-box	CAAT	876	4	-	Nicotiana glutinosa
StJAMM19	CAAT-box	CAAT	887	4	-	Nicotiana glutinosa
StJAMM19	CAAT-box	CAAAT	945	5	-	Pisum sativum	common cis-acting element in promoter and enhancer regions
[truncated: 17,526 more rows]
