# Supplementary material for: RNA-seq provides insights into potato deubiquitinase responses to drought stress in seedling stage
Source: Front Plant Sci. 2023 Sep 14;14:1268448. doi: 10.3389/fpls.2023.1268448 (PMC10539648; doi:10.3389/fpls.2023.1268448)
Supplement: Supplementary Table 1 — The information on the potato deubiquitinase gene. [file DataSheet_1.zip › Table S5.xlsx]

## Sheet: C88-Arabidopsis
Table S5. Orthologs of potato deubiquitination genes
Species or variety	Gene ID	Species or variety	Gene ID	Score
C88	C88_C04H2G046260.1	Arabidopsis	AT1G10600mRNA4	340
C88	C88_C04H4G112070.1	Arabidopsis	AT1G10600mRNA4	334
C88	C88_C07H4G101830.1	Arabidopsis	AT1G17110mRNA2	729
C88	C88_C03H1G024960.1	Arabidopsis	AT1G74750mRNA1	1250
C88	C88_C03H3G095280.1	Arabidopsis	AT1G74750mRNA1	1250
C88	C88_C03H4G129770.1	Arabidopsis	AT1G74750mRNA1	1260
C88	C88_C06H1G022750.1	Arabidopsis	AT1G80210mRNA1	258
C88	C88_C06H2G055720.1	Arabidopsis	AT1G80210mRNA1	362
C88	C88_C06H3G089170.1	Arabidopsis	AT1G80210mRNA1	362
C88	C88_C11H1G020730.1	Arabidopsis	AT2G27350mRNA2	640
C88	C88_C09H2G030910.1	Arabidopsis	AT2G38025mRNA1	272
C88	C88_C09H3G061670.1	Arabidopsis	AT2G38025mRNA1	272
C88	C88_C09H1G000920.1	Arabidopsis	AT2G38025mRNA1	266
C88	C88_C05H1G022510.1	Arabidopsis	AT2G39990mRNA1	544
C88	C88_C05H2G048620.1	Arabidopsis	AT2G39990mRNA1	563
C88	C88_C05H3G074880.1	Arabidopsis	AT2G39990mRNA1	563
C88	C88_C07H2G048060.1	Arabidopsis	AT3G14400mRNA1	495
C88	C88_C07H3G072020.1	Arabidopsis	AT3G14400mRNA1	485
C88	C88_C07H4G101610.1	Arabidopsis	AT3G14400mRNA1	489
C88	C88_C07H1G021090.1	Arabidopsis	AT3G14400mRNA1	489
C88	C88_C07H1G012800.1	Arabidopsis	AT3G22260mRNA1	410
C88	C88_C07H2G040110.1	Arabidopsis	AT3G22260mRNA1	436
C88	C88_C07H3G066830.1	Arabidopsis	AT3G22260mRNA1	406
C88	C88_C03H2G060040.1	Arabidopsis	AT3G47910mRNA2	721
C88	C88_C06H1G025470.1	Arabidopsis	AT3G47910mRNA2	775
C88	C88_C06H2G057920.1	Arabidopsis	AT3G47910mRNA2	784
C88	C88_C06H3G091320.1	Arabidopsis	AT3G47910mRNA2	784
C88	C88_C06H4G123370.1	Arabidopsis	AT3G47910mRNA2	787
C88	C88_C10H1G018620.1	Arabidopsis	AT3G54130mRNA1	427
C88	C88_C10H2G048020.1	Arabidopsis	AT3G54130mRNA1	427
C88	C88_C10H3G076940.1	Arabidopsis	AT3G54130mRNA1	425
C88	C88_C10H4G105470.1	Arabidopsis	AT3G54130mRNA1	427
C88	C88_C08H1G021780.1	Arabidopsis	AT4G11860mRNA1	523
C88	C88_C08H2G049290.1	Arabidopsis	AT4G11860mRNA1	520
C88	C88_C08H3G075470.2	Arabidopsis	AT4G11860mRNA1	523
C88	C88_C08H4G101840.1	Arabidopsis	AT4G11860mRNA1	523
C88	C88_C01H1G017870.1	Arabidopsis	AT4G16144mRNA1	503
C88	C88_C01H2G065620.1	Arabidopsis	AT4G16144mRNA1	496
C88	C88_C01H3G112380.1	Arabidopsis	AT4G16144mRNA1	542
C88	C88_C01H4G159040.1	Arabidopsis	AT4G16144mRNA1	542
C88	C88_C06H3G083310.1	Arabidopsis	AT4G17510mRNA1	557
C88	C88_C06H4G115930.1	Arabidopsis	AT4G17510mRNA1	557
C88	C88_C08H2G046910.1	Arabidopsis	AT4G17510mRNA1	515
C88	C88_C08H3G073070.1	Arabidopsis	AT4G17510mRNA1	515
C88	C88_C08H4G099560.1	Arabidopsis	AT4G17510mRNA1	515
C88	C88_C06H1G017880.1	Arabidopsis	AT4G17510mRNA1	406
C88	C88_C06H2G050600.1	Arabidopsis	AT4G17510mRNA1	569
C88	C88_C08H1G018470.1	Arabidopsis	AT4G17895mRNA1	177
C88	C88_C08H2G045670.1	Arabidopsis	AT4G17895mRNA1	188
C88	C88_C08H3G071760.1	Arabidopsis	AT4G17895mRNA1	245
C88	C88_C08H4G098300.1	Arabidopsis	AT4G17895mRNA1	198
C88	C88_C04H1G026150.1	Arabidopsis	AT4G24560mRNA1	609
C88	C88_C04H2G062510.1	Arabidopsis	AT4G24560mRNA1	604
C88	C88_C04H3G093150.1	Arabidopsis	AT4G24560mRNA1	614
C88	C88_C04H4G125750.1	Arabidopsis	AT4G24560mRNA1	614
C88	C88_C12H1G003750.1	Arabidopsis	AT4G31670mRNA1	666
C88	C88_C12H2G032150.1	Arabidopsis	AT4G31670mRNA1	663
C88	C88_C12H3G060640.1	Arabidopsis	AT4G31670mRNA1	666
C88	C88_C12H4G088840.1	Arabidopsis	AT4G31670mRNA1	663
C88	C88_C04H1G019400.1	Arabidopsis	AT4G39370mRNA3	160
C88	C88_C04H2G055650.1	Arabidopsis	AT4G39370mRNA3	166
C88	C88_C04H3G088110.1	Arabidopsis	AT4G39370mRNA3	160
C88	C88_C04H4G119380.1	Arabidopsis	AT4G39370mRNA3	166
C88	C88_C04H2G053090.2	Arabidopsis	AT4G39910mRNA1	950
C88	C88_C04H4G117380.1	Arabidopsis	AT4G39910mRNA1	944
C88	C88_C08H1G015320.1	Arabidopsis	AT5G10790mRNA2	414
C88	C88_C08H4G094320.1	Arabidopsis	AT5G10790mRNA2	435
C88	C88_C07H2G029990.1	Arabidopsis	AT5G20300mRNA1	588
C88	C88_C07H3G056670.1	Arabidopsis	AT5G20300mRNA1	617
C88	C88_C07H4G083530.1	Arabidopsis	AT5G20300mRNA1	617
C88	C88_C07H1G002970.1	Arabidopsis	AT5G20300mRNA1	588
C88	C88_C06H1G028280.1	Arabidopsis	AT5G22030mRNA2	743
C88	C88_C06H2G060750.1	Arabidopsis	AT5G22030mRNA2	740
C88	C88_C06H3G094120.1	Arabidopsis	AT5G22030mRNA2	753
C88	C88_C06H4G126230.1	Arabidopsis	AT5G22030mRNA2	743
C88	C88_C07H3G054120.1	Arabidopsis	AT5G57990mRNA1	653
C88	C88_C07H4G080990.2	Arabidopsis	AT5G57990mRNA1	650
C88	C88_C07H1G000470.2	Arabidopsis	AT5G57990mRNA1	653
C88	C88_C07H2G026970.1	Arabidopsis	AT5G57990mRNA1	650
Atlantic	Soltu.Atl.09_2G018830.2	Arabidopsis	AT1G04860mRNA1	425
Atlantic	Soltu.Atl.04_0G002540.3	Arabidopsis	AT1G10600mRNA4	340
Atlantic	Soltu.Atl.08_1G018220.1	Arabidopsis	AT1G32850mRNA1	596
Atlantic	Soltu.Atl.08_2G018840.1	Arabidopsis	AT1G32850mRNA1	593
Atlantic	Soltu.Atl.02_3G019960.1	Arabidopsis	AT1G32850mRNA1	593
Atlantic	Soltu.Atl.03_0G005490.1	Arabidopsis	AT1G48790mRNA1	485
Atlantic	Soltu.Atl.03_1G027630.1	Arabidopsis	AT1G48790mRNA1	485
Atlantic	Soltu.Atl.03_1G022070.2	Arabidopsis	AT1G74750mRNA1	1260
Atlantic	Soltu.Atl.03_3G026340.1	Arabidopsis	AT1G74750mRNA1	1250
Atlantic	Soltu.Atl.03_4G018530.1	Arabidopsis	AT1G74750mRNA1	1250
Atlantic	Soltu.Atl.06_2G018490.1	Arabidopsis	AT1G80210mRNA1	294
Atlantic	Soltu.Atl.06_3G012130.1	Arabidopsis	AT1G80210mRNA1	294
Atlantic	Soltu.Atl.06_3G012440.1	Arabidopsis	AT1G80210mRNA1	255
Atlantic	Soltu.Atl.06_4G018080.1	Arabidopsis	AT2G27350mRNA2	591
Atlantic	Soltu.Atl.11_1G014220.2	Arabidopsis	AT2G27350mRNA2	631
Atlantic	Soltu.Atl.11_2G010440.1	Arabidopsis	AT2G27350mRNA2	631
Atlantic	Soltu.Atl.11_3G016070.3	Arabidopsis	AT2G27350mRNA2	634
Atlantic	Soltu.Atl.09_3G022660.1	Arabidopsis	AT2G32780mRNA1	198
Atlantic	Soltu.Atl.09_0G000500.1	Arabidopsis	AT2G38025mRNA1	262
Atlantic	Soltu.Atl.09_2G000780.1	Arabidopsis	AT2G38025mRNA1	262
Atlantic	Soltu.Atl.05_2G018800.1	Arabidopsis	AT2G39990mRNA1	553
Atlantic	Soltu.Atl.05_3G019700.1	Arabidopsis	AT2G39990mRNA1	563
Atlantic	Soltu.Atl.05_4G018560.1	Arabidopsis	AT2G39990mRNA1	563
Atlantic	Soltu.Atl.07_1G015300.1	Arabidopsis	AT3G14400mRNA1	485
Atlantic	Soltu.Atl.07_2G013620.1	Arabidopsis	AT3G14400mRNA1	490
Atlantic	Soltu.Atl.07_3G017090.1	Arabidopsis	AT3G14400mRNA1	489
Atlantic	Soltu.Atl.07_4G018490.1	Arabidopsis	AT3G14400mRNA1	490
Atlantic	Soltu.Atl.07_0G006610.1	Arabidopsis	AT3G22260mRNA1	433
Atlantic	Soltu.Atl.07_1G008500.2	Arabidopsis	AT3G22260mRNA1	436
Atlantic	Soltu.Atl.07_2G007390.1	Arabidopsis	AT3G22260mRNA1	436
Atlantic	Soltu.Atl.07_4G010390.1	Arabidopsis	AT3G22260mRNA1	440
Atlantic	Soltu.Atl.03_2G019930.2	Arabidopsis	AT3G47910mRNA2	712
Atlantic	Soltu.Atl.06_1G010380.1	Arabidopsis	AT3G47910mRNA2	787
Atlantic	Soltu.Atl.06_2G020830.1	Arabidopsis	AT3G47910mRNA2	784
Atlantic	Soltu.Atl.06_3G014780.1	Arabidopsis	AT3G47910mRNA2	784
Atlantic	Soltu.Atl.06_4G014460.1	Arabidopsis	AT3G47910mRNA2	775
Atlantic	Soltu.Atl.10_4G004170.1	Arabidopsis	AT3G54130mRNA1	266
Atlantic	Soltu.Atl.08_1G015250.1	Arabidopsis	AT4G11860mRNA1	523
Atlantic	Soltu.Atl.08_2G016710.1	Arabidopsis	AT4G11860mRNA1	527
Atlantic	Soltu.Atl.08_3G014600.1	Arabidopsis	AT4G11860mRNA1	520
Atlantic	Soltu.Atl.01_1G011800.1	Arabidopsis	AT4G16144mRNA1	493
Atlantic	Soltu.Atl.01_2G015700.1	Arabidopsis	AT4G16144mRNA1	476
Atlantic	Soltu.Atl.08_1G013030.1	Arabidopsis	AT4G17510mRNA1	515
Atlantic	Soltu.Atl.08_2G014320.2	Arabidopsis	AT4G17510mRNA1	506
Atlantic	Soltu.Atl.08_4G016050.1	Arabidopsis	AT4G17510mRNA1	515
Atlantic	Soltu.Atl.06_1G005990.1	Arabidopsis	AT4G17510mRNA1	546
Atlantic	Soltu.Atl.06_2G013110.1	Arabidopsis	AT4G17510mRNA1	560
Atlantic	Soltu.Atl.08_1G012000.1	Arabidopsis	AT4G17895mRNA1	188
Atlantic	Soltu.Atl.08_2G013100.1	Arabidopsis	AT4G17895mRNA1	174
Atlantic	Soltu.Atl.08_3G012370.1	Arabidopsis	AT4G17895mRNA1	180
Atlantic	Soltu.Atl.08_4G014820.2	Arabidopsis	AT4G17895mRNA1	198
Atlantic	Soltu.Atl.04_1G014230.1	Arabidopsis	AT4G24560mRNA1	604
Atlantic	Soltu.Atl.04_2G013320.1	Arabidopsis	AT4G24560mRNA1	604
Atlantic	Soltu.Atl.04_3G014790.1	Arabidopsis	AT4G24560mRNA1	609
Atlantic	Soltu.Atl.04_4G014840.1	Arabidopsis	AT4G24560mRNA1	614
Atlantic	Soltu.Atl.12_0G000950.1	Arabidopsis	AT4G31670mRNA1	653
Atlantic	Soltu.Atl.12_2G004520.1	Arabidopsis	AT4G31670mRNA1	666
Atlantic	Soltu.Atl.12_3G003650.1	Arabidopsis	AT4G31670mRNA1	666
Atlantic	Soltu.Atl.04_2G008510.1	Arabidopsis	AT4G39370mRNA3	169
Atlantic	Soltu.Atl.04_0G006370.1	Arabidopsis	AT4G39910mRNA1	949
Atlantic	Soltu.Atl.04_1G011250.1	Arabidopsis	AT4G39910mRNA1	950
Atlantic	Soltu.Atl.04_1G011450.1	Arabidopsis	AT4G39910mRNA1	933
Atlantic	Soltu.Atl.09_0G005210.1	Arabidopsis	AT5G03330mRNA2	307
Atlantic	Soltu.Atl.09_2G005010.1	Arabidopsis	AT5G03330mRNA2	300
Atlantic	Soltu.Atl.09_3G003540.2	Arabidopsis	AT5G03330mRNA2	307
Atlantic	Soltu.Atl.09_4G003280.1	Arabidopsis	AT5G03330mRNA2	307
Atlantic	Soltu.Atl.08_1G007560.1	Arabidopsis	AT5G10790mRNA2	429
Atlantic	Soltu.Atl.07_1G001980.1	Arabidopsis	AT5G20300mRNA1	604
Atlantic	Soltu.Atl.07_2G002010.1	Arabidopsis	AT5G20300mRNA1	588
Atlantic	Soltu.Atl.07_3G002220.1	Arabidopsis	AT5G20300mRNA1	588
Atlantic	Soltu.Atl.07_4G001160.1	Arabidopsis	AT5G20300mRNA1	617
Atlantic	Soltu.Atl.06_1G012940.1	Arabidopsis	AT5G22030mRNA2	743
Atlantic	Soltu.Atl.06_2G024010.1	Arabidopsis	AT5G22030mRNA2	753
Atlantic	Soltu.Atl.06_3G017920.1	Arabidopsis	AT5G22030mRNA2	740
Atlantic	Soltu.Atl.06_4G017860.1	Arabidopsis	AT5G22030mRNA2	751
Atlantic	Soltu.Atl.07_0G000780.1	Arabidopsis	AT5G57990mRNA1	650
Atlantic	Soltu.Atl.07_1G000490.1	Arabidopsis	AT5G57990mRNA1	653
Atlantic	Soltu.Atl.07_2G000490.1	Arabidopsis	AT5G57990mRNA1	653
Atlantic	Soltu.Atl.07_3G000500.1	Arabidopsis	AT5G57990mRNA1	650
Atlantic	Soltu.Atl.03_1G004720.1	Arabidopsis	AT5G67170mRNA3	332
Atlantic	Soltu.Atl.03_2G005120.1	Arabidopsis	AT5G67170mRNA3	330
Atlantic	Soltu.Atl.03_3G006860.1	Arabidopsis	AT5G67170mRNA3	330
DM 1-3	Soltu.DM.01G020050.1	Arabidopsis	AT4G16144mRNA1	496
DM 1-3	Soltu.DM.09G028990.1	Arabidopsis	AT1G04860mRNA1	425
DM 1-3	Soltu.DM.04G013930.1	Arabidopsis	AT1G10600mRNA4	334
DM 1-3	Soltu.DM.07G022820.1	Arabidopsis	AT1G17110mRNA2	729
DM 1-3	Soltu.DM.08G030210.1	Arabidopsis	AT1G32850mRNA1	596
DM 1-3	Soltu.DM.03G033760.1	Arabidopsis	AT1G48790mRNA1	485
DM 1-3	Soltu.DM.06G023690.1	Arabidopsis	AT1G80210mRNA1	258
DM 1-3	Soltu.DM.11G022080.1	Arabidopsis	AT2G27350mRNA2	634
DM 1-3	Soltu.DM.05G022710.1	Arabidopsis	AT2G39990mRNA1	563
DM 1-3	Soltu.DM.07G022580.1	Arabidopsis	AT3G14410mRNA1	751
DM 1-3	Soltu.DM.07G014240.1	Arabidopsis	AT3G22260mRNA1	436
DM 1-3	Soltu.DM.06G026240.1	Arabidopsis	AT3G47910mRNA2	778
DM 1-3	Soltu.DM.03G027280.1	Arabidopsis	AT3G47910mRNA2	718
DM 1-3	Soltu.DM.10G019940.1	Arabidopsis	AT3G54130mRNA1	323
DM 1-3	Soltu.DM.08G026770.1	Arabidopsis	AT4G11860mRNA1	530
DM 1-3	Soltu.DM.06G018150.1	Arabidopsis	AT4G17510mRNA1	566
DM 1-3	Soltu.DM.08G024100.1	Arabidopsis	AT4G17510mRNA1	515
DM 1-3	Soltu.DM.08G004030.1	Arabidopsis	AT4G17895mRNA1	176
DM 1-3	Soltu.DM.08G022750.1	Arabidopsis	AT4G17895mRNA1	174
DM 1-3	Soltu.DM.04G030810.1	Arabidopsis	AT4G24560mRNA1	604
DM 1-3	Soltu.DM.12G003990.1	Arabidopsis	AT4G31670mRNA1	659
DM 1-3	Soltu.DM.04G024060.1	Arabidopsis	AT4G39370mRNA3	163
DM 1-3	Soltu.DM.04G021220.1	Arabidopsis	AT4G39910mRNA1	947
DM 1-3	Soltu.DM.09G005580.1	Arabidopsis	AT5G03330mRNA2	304
DM 1-3	Soltu.DM.08G018070.1	Arabidopsis	AT5G10790mRNA2	435
DM 1-3	Soltu.DM.07G003020.1	Arabidopsis	AT5G20300mRNA1	588
DM 1-3	Soltu.DM.06G029320.1	Arabidopsis	AT5G22030mRNA2	667
DM 1-3	Soltu.DM.07G000570.1	Arabidopsis	AT5G57990mRNA1	650
DM 1-3	Soltu.DM.03G005830.1	Arabidopsis	AT5G67170mRNA3	330
Atlantic	Soltu.Atl.01_0G006580.1	C88	C88_C01H1G017870.1	2290
Atlantic	Soltu.Atl.01_1G011800.1	C88	C88_C01H1G017870.1	2290
Atlantic	Soltu.Atl.01_0G008460.1	C88	C88_C01H1G023380.1	2470
Atlantic	Soltu.Atl.01_1G015470.1	C88	C88_C01H1G023380.1	2470
Atlantic	Soltu.Atl.01_3G015800.1	C88	C88_C01H1G023380.1	2470
Atlantic	Soltu.Atl.01_1G025790.1	C88	C88_C01H1G040150.1	1720
Atlantic	Soltu.Atl.01_2G031740.1	C88	C88_C01H1G040150.1	1720
Atlantic	Soltu.Atl.01_3G027600.1	C88	C88_C01H1G040150.1	1730
Atlantic	Soltu.Atl.01_4G029330.1	C88	C88_C01H1G040150.1	1740
Atlantic	Soltu.Atl.02_2G010310.1	C88	C88_C02H1G010850.1	2580
Atlantic	Soltu.Atl.02_3G010270.1	C88	C88_C02H1G010850.1	2600
Atlantic	Soltu.Atl.02_3G010700.1	C88	C88_C02H1G010850.1	2620
Atlantic	Soltu.Atl.02_1G009110.1	C88	C88_C02H1G010850.1	2620
Atlantic	Soltu.Atl.03_1G004720.1	C88	C88_C03H1G005540.1	1440
Atlantic	Soltu.Atl.03_2G005120.1	C88	C88_C03H1G005540.1	1800
Atlantic	Soltu.Atl.03_3G006860.1	C88	C88_C03H1G005540.1	1760
Atlantic	Soltu.Atl.03_1G004720.4	C88	C88_C03H1G005540.3	666
Atlantic	Soltu.Atl.03_1G008490.1	C88	C88_C03H1G010690.1	5180
Atlantic	Soltu.Atl.03_2G008310.1	C88	C88_C03H1G010690.1	5060
Atlantic	Soltu.Atl.03_4G005750.1	C88	C88_C03H1G010690.1	5060
Atlantic	Soltu.Atl.03_0G005490.1	C88	C88_C03H1G030990.1	2400
Atlantic	Soltu.Atl.03_1G027630.1	C88	C88_C03H1G030990.1	2400
Atlantic	Soltu.Atl.03_1G022070.2	C88	C88_C03H3G095280.1	10800
Atlantic	Soltu.Atl.03_3G026340.1	C88	C88_C03H3G095280.1	11600
Atlantic	Soltu.Atl.03_4G018530.1	C88	C88_C03H3G095280.1	11600
Atlantic	Soltu.Atl.04_0G002540.3	C88	C88_C04H1G011710.1	1110
Atlantic	Soltu.Atl.04_0G002540.6	C88	C88_C04H1G011710.1	568
Atlantic	Soltu.Atl.04_0G003790.1	C88	C88_C04H1G014260.1	1570
Atlantic	Soltu.Atl.04_0G006370.1	C88	C88_C04H1G017220.1	1700
Atlantic	Soltu.Atl.04_1G011250.1	C88	C88_C04H1G017220.1	1720
Atlantic	Soltu.Atl.04_1G011450.1	C88	C88_C04H1G017220.1	1650
Atlantic	Soltu.Atl.04_2G008020.1	C88	C88_C04H1G018560.2	1550
Atlantic	Soltu.Atl.04_4G009960.1	C88	C88_C04H1G018560.2	1550
Atlantic	Soltu.Atl.04_2G008510.1	C88	C88_C04H1G019400.1	2660
Atlantic	Soltu.Atl.04_3G009910.1	C88	C88_C04H1G019400.1	2660
Atlantic	Soltu.Atl.04_1G014230.1	C88	C88_C04H1G026150.1	5420
Atlantic	Soltu.Atl.04_2G013320.1	C88	C88_C04H1G026150.1	5450
Atlantic	Soltu.Atl.04_3G014790.1	C88	C88_C04H1G026150.1	5560
Atlantic	Soltu.Atl.04_4G014840.1	C88	C88_C04H1G026150.1	5400
Atlantic	Soltu.Atl.04_1G017240.1	C88	C88_C04H1G029040.1	1470
Atlantic	Soltu.Atl.04_2G016640.1	C88	C88_C04H1G029040.1	1470
Atlantic	Soltu.Atl.04_3G017620.1	C88	C88_C04H1G029040.1	1470
Atlantic	Soltu.Atl.04_4G018000.1	C88	C88_C04H1G029040.1	1490
Atlantic	Soltu.Atl.04_0G006370.2	C88	C88_C04H2G053090.1	827
Atlantic	Soltu.Atl.04_1G011250.2	C88	C88_C04H2G053090.1	830
Atlantic	Soltu.Atl.04_0G006990.1	C88	C88_C04H2G054640.1	1560
Atlantic	Soltu.Atl.05_2G018800.1	C88	C88_C05H1G022510.1	1340
Atlantic	Soltu.Atl.05_3G019700.1	C88	C88_C05H1G022510.1	1330
Atlantic	Soltu.Atl.05_4G018560.1	C88	C88_C05H1G022510.1	1330
Atlantic	Soltu.Atl.05_1G020080.1	C88	C88_C05H1G023570.1	4800
Atlantic	Soltu.Atl.05_2G019810.1	C88	C88_C05H1G023570.1	4600
Atlantic	Soltu.Atl.05_4G019260.1	C88	C88_C05H2G049680.1	4730
Atlantic	Soltu.Atl.05_1G021620.1	C88	C88_C05H2G051420.2	5230
Atlantic	Soltu.Atl.05_2G021510.1	C88	C88_C05H2G051420.2	5240
Atlantic	Soltu.Atl.05_3G021660.1	C88	C88_C05H2G051420.2	4670
Atlantic	Soltu.Atl.05_4G020630.1	C88	C88_C05H2G051420.2	5230
Atlantic	Soltu.Atl.06_2G013110.4	C88	C88_C06H1G017880.1	648
Atlantic	Soltu.Atl.06_2G018490.1	C88	C88_C06H1G022750.1	1620
Atlantic	Soltu.Atl.06_3G012130.1	C88	C88_C06H1G022750.1	1600
Atlantic	Soltu.Atl.06_3G012440.1	C88	C88_C06H1G022750.1	1620
Atlantic	Soltu.Atl.06_1G010380.1	C88	C88_C06H1G025470.1	7680
Atlantic	Soltu.Atl.06_2G020830.1	C88	C88_C06H1G025470.1	7560
Atlantic	Soltu.Atl.06_3G014780.1	C88	C88_C06H1G025470.1	7560
Atlantic	Soltu.Atl.06_4G014460.1	C88	C88_C06H1G025470.1	7780
Atlantic	Soltu.Atl.06_1G012570.1	C88	C88_C06H1G027490.1	1740
Atlantic	Soltu.Atl.06_2G023080.1	C88	C88_C06H1G027490.1	1730
Atlantic	Soltu.Atl.06_1G012940.1	C88	C88_C06H1G028280.1	4160
Atlantic	Soltu.Atl.06_2G024010.1	C88	C88_C06H1G028280.1	4110
Atlantic	Soltu.Atl.06_3G017920.1	C88	C88_C06H1G028280.1	4150
Atlantic	Soltu.Atl.06_4G017860.1	C88	C88_C06H1G028280.1	3360
Atlantic	Soltu.Atl.06_1G013220.1	C88	C88_C06H1G028530.2	2470
Atlantic	Soltu.Atl.06_3G018210.1	C88	C88_C06H1G028530.2	1740
Atlantic	Soltu.Atl.06_4G018080.1	C88	C88_C06H1G028530.2	1740
Atlantic	Soltu.Atl.06_1G005990.1	C88	C88_C06H2G050600.1	1050
Atlantic	Soltu.Atl.06_2G013110.1	C88	C88_C06H2G050600.1	1060
Atlantic	Soltu.Atl.06_2G023910.1	C88	C88_C06H2G060640.1	4480
Atlantic	Soltu.Atl.06_1G012840.1	C88	C88_C06H2G060640.2	5180
Atlantic	Soltu.Atl.06_3G017810.1	C88	C88_C06H2G060640.2	5180
Atlantic	Soltu.Atl.06_4G017760.1	C88	C88_C06H2G060640.2	5110
Atlantic	Soltu.Atl.06_0G003980.1	C88	C88_C06H4G107680.1	871
Atlantic	Soltu.Atl.06_2G004990.1	C88	C88_C06H4G107680.1	871
Atlantic	Soltu.Atl.06_3G005470.1	C88	C88_C06H4G107680.1	874
Atlantic	Soltu.Atl.06_3G012450.1	C88	C88_C06H4G121080.1	244
Atlantic	Soltu.Atl.07_0G000780.1	C88	C88_C07H1G000470.2	4330
Atlantic	Soltu.Atl.07_1G000490.1	C88	C88_C07H1G000470.2	4300
Atlantic	Soltu.Atl.07_2G000490.1	C88	C88_C07H1G000470.2	4420
Atlantic	Soltu.Atl.07_3G000500.1	C88	C88_C07H1G000470.2	4050
Atlantic	Soltu.Atl.07_4G001160.1	C88	C88_C07H1G002970.1	5930
Atlantic	Soltu.Atl.07_0G006610.1	C88	C88_C07H1G012800.1	1030
Atlantic	Soltu.Atl.07_1G008500.2	C88	C88_C07H1G012800.1	1040
Atlantic	Soltu.Atl.07_1G015300.1	C88	C88_C07H1G021090.1	3010
Atlantic	Soltu.Atl.07_2G013620.1	C88	C88_C07H1G021090.1	3030
Atlantic	Soltu.Atl.07_3G017090.1	C88	C88_C07H1G021090.1	3070
Atlantic	Soltu.Atl.07_4G018490.1	C88	C88_C07H1G021090.1	3030
Atlantic	Soltu.Atl.07_4G018820.1	C88	C88_C07H1G021310.1	4430
Atlantic	Soltu.Atl.07_1G015620.1	C88	C88_C07H1G021310.1	4450
Atlantic	Soltu.Atl.07_2G013940.1	C88	C88_C07H1G021310.1	4430
Atlantic	Soltu.Atl.07_3G017430.1	C88	C88_C07H1G021310.1	4430
Atlantic	Soltu.Atl.07_1G017570.1	C88	C88_C07H1G023130.1	3760
Atlantic	Soltu.Atl.07_2G016050.1	C88	C88_C07H1G023130.1	3760
Atlantic	Soltu.Atl.07_3G019260.1	C88	C88_C07H1G023130.1	3760
Atlantic	Soltu.Atl.07_1G001980.1	C88	C88_C07H3G056670.2	2830
Atlantic	Soltu.Atl.07_2G002010.2	C88	C88_C07H3G056670.2	2770
Atlantic	Soltu.Atl.07_3G002220.2	C88	C88_C07H3G056670.2	2770
Atlantic	Soltu.Atl.08_0G008740.1	C88	C88_C08H1G015320.1	2260
Atlantic	Soltu.Atl.08_1G007560.1	C88	C88_C08H1G015320.1	2250
Atlantic	Soltu.Atl.08_1G007990.1	C88	C88_C08H1G015570.1	3570
Atlantic	Soltu.Atl.08_2G011450.1	C88	C88_C08H1G015570.1	3590
Atlantic	Soltu.Atl.08_3G009110.1	C88	C88_C08H1G015570.1	3590
Atlantic	Soltu.Atl.08_4G010900.1	C88	C88_C08H1G015570.1	3600
Atlantic	Soltu.Atl.08_1G012000.1	C88	C88_C08H1G018470.1	3040
Atlantic	Soltu.Atl.08_2G013100.1	C88	C88_C08H1G018470.1	3090
Atlantic	Soltu.Atl.08_3G012370.1	C88	C88_C08H1G018470.1	3090
Atlantic	Soltu.Atl.08_4G014820.2	C88	C88_C08H1G018470.1	3020
Atlantic	Soltu.Atl.08_1G015250.1	C88	C88_C08H1G021780.1	3270
Atlantic	Soltu.Atl.08_2G016710.1	C88	C88_C08H1G021780.1	3420
Atlantic	Soltu.Atl.08_3G014600.1	C88	C88_C08H1G021780.1	3290
Atlantic	Soltu.Atl.08_1G018220.1	C88	C88_C08H1G025180.1	4420
Atlantic	Soltu.Atl.08_2G018840.1	C88	C88_C08H1G025180.1	4410
Atlantic	Soltu.Atl.02_3G019960.1	C88	C88_C08H1G025180.1	5320
Atlantic	Soltu.Atl.08_1G013030.1	C88	C88_C08H2G046910.1	1120
Atlantic	Soltu.Atl.08_2G014320.2	C88	C88_C08H2G046910.1	1130
Atlantic	Soltu.Atl.08_4G016050.1	C88	C88_C08H2G046910.1	1100
Atlantic	Soltu.Atl.09_0G000500.1	C88	C88_C09H1G000920.1	1080
Atlantic	Soltu.Atl.09_2G000780.1	C88	C88_C09H1G000920.1	1070
Atlantic	Soltu.Atl.09_4G000510.2	C88	C88_C09H1G000920.1	1100
Atlantic	Soltu.Atl.09_0G005210.1	C88	C88_C09H1G006030.2	1590
Atlantic	Soltu.Atl.09_2G005010.1	C88	C88_C09H1G006030.2	1590
Atlantic	Soltu.Atl.09_3G003540.2	C88	C88_C09H1G006030.2	1620
Atlantic	Soltu.Atl.09_4G003280.1	C88	C88_C09H1G006030.2	1590
Atlantic	Soltu.Atl.09_0G008330.1	C88	C88_C09H1G013740.1	889
Atlantic	Soltu.Atl.09_3G009510.1	C88	C88_C09H1G013740.1	889
Atlantic	Soltu.Atl.09_0G009400.1	C88	C88_C09H1G014020.1	4480
Atlantic	Soltu.Atl.09_0G009560.1	C88	C88_C09H1G014020.1	4440
Atlantic	Soltu.Atl.09_3G010700.1	C88	C88_C09H1G014020.1	3370
Atlantic	Soltu.Atl.09_4G009020.1	C88	C88_C09H1G014020.1	4430
Atlantic	Soltu.Atl.09_2G018830.2	C88	C88_C09H1G027910.3	4980
Atlantic	Soltu.Atl.09_1G015080.1	C88	C88_C09H1G030140.1	1540
Atlantic	Soltu.Atl.09_2G019710.1	C88	C88_C09H1G030140.1	1600
Atlantic	Soltu.Atl.09_3G024230.1	C88	C88_C09H1G030140.1	1610
Atlantic	Soltu.Atl.09_4G022440.1	C88	C88_C09H1G030140.1	1590
Atlantic	Soltu.Atl.10_0G000780.1	C88	C88_C10H1G000710.1	1470
Atlantic	Soltu.Atl.10_1G000750.1	C88	C88_C10H1G000710.1	1480
Atlantic	Soltu.Atl.10_2G000760.1	C88	C88_C10H1G000710.1	1480
Atlantic	Soltu.Atl.10_0G008530.1	C88	C88_C10H1G018620.1	916
Atlantic	Soltu.Atl.10_4G004170.1	C88	C88_C10H1G018620.1	906
Atlantic	Soltu.Atl.10_0G004550.1	C88	C88_C10H2G040790.1	508
Atlantic	Soltu.Atl.10_2G010530.1	C88	C88_C10H3G080630.1	841
Atlantic	Soltu.Atl.11_4G004490.2	C88	C88_C11H1G006080.1	1580
Atlantic	Soltu.Atl.11_0G003080.2	C88	C88_C11H1G008020.2	5240
Atlantic	Soltu.Atl.11_1G005250.2	C88	C88_C11H1G008020.2	4610
Atlantic	Soltu.Atl.11_2G004400.2	C88	C88_C11H1G008020.2	5220
Atlantic	Soltu.Atl.11_4G006440.1	C88	C88_C11H1G008020.2	4510
Atlantic	Soltu.Atl.11_0G004970.1	C88	C88_C11H1G010080.1	1720
Atlantic	Soltu.Atl.11_1G007180.1	C88	C88_C11H1G010080.1	1720
Atlantic	Soltu.Atl.11_3G006340.1	C88	C88_C11H1G010080.1	1730
Atlantic	Soltu.Atl.11_4G008660.1	C88	C88_C11H1G010080.1	1470
Atlantic	Soltu.Atl.11_0G005600.1	C88	C88_C11H1G010680.1	1340
Atlantic	Soltu.Atl.11_1G007860.1	C88	C88_C11H1G010680.1	1330
Atlantic	Soltu.Atl.11_3G007040.1	C88	C88_C11H1G010680.1	1340
Atlantic	Soltu.Atl.11_4G009250.1	C88	C88_C11H1G010680.1	1350
Atlantic	Soltu.Atl.11_3G013690.1	C88	C88_C11H1G017930.1	2510
Atlantic	Soltu.Atl.11_4G013990.1	C88	C88_C11H1G017930.1	2530
Atlantic	Soltu.Atl.11_1G014220.2	C88	C88_C11H1G020730.10	2440
Atlantic	Soltu.Atl.11_2G010440.1	C88	C88_C11H1G020730.10	2450
Atlantic	Soltu.Atl.11_1G015630.1	C88	C88_C11H1G021960.1	1640
Atlantic	Soltu.Atl.11_3G017120.2	C88	C88_C11H1G021960.1	1660
Atlantic	Soltu.Atl.11_4G016640.3	C88	C88_C11H1G021960.1	1640
Atlantic	Soltu.Atl.11_2G011930.3	C88	C88_C11H1G023270.1	5240
Atlantic	Soltu.Atl.11_3G018470.6	C88	C88_C11H1G023270.1	5300
Atlantic	Soltu.Atl.11_3G016070.3	C88	C88_C11H2G046570.1	2490
Atlantic	Soltu.Atl.11_3G016070.4	C88	C88_C11H2G046570.4	2240
Atlantic	Soltu.Atl.11_4G015930.3	C88	C88_C11H2G046570.4	2200
Atlantic	Soltu.Atl.11_2G010930.2	C88	C88_C11H2G047710.1	1660
Atlantic	Soltu.Atl.11_4G015930.1	C88	C88_C11H4G094970.1	2490
Atlantic	Soltu.Atl.12_1G000970.4	C88	C88_C12H1G002070.1	1600
Atlantic	Soltu.Atl.12_2G002990.1	C88	C88_C12H1G002070.1	1570
Atlantic	Soltu.Atl.12_3G002170.3	C88	C88_C12H1G002070.1	1600
Atlantic	Soltu.Atl.12_4G001200.1	C88	C88_C12H1G002070.1	1540
Atlantic	Soltu.Atl.12_0G000950.1	C88	C88_C12H1G003750.1	2790
Atlantic	Soltu.Atl.12_2G004520.1	C88	C88_C12H1G003750.1	2830
Atlantic	Soltu.Atl.12_3G003650.1	C88	C88_C12H1G003750.1	2890
Atlantic	Soltu.Atl.12_1G003520.1	C88	C88_C12H1G009500.1	1670
Atlantic	Soltu.Atl.12_2G010000.1	C88	C88_C12H1G009500.1	2250
Atlantic	Soltu.Atl.12_3G008120.1	C88	C88_C12H1G009500.1	2260
DM 1-3	Soltu.DM.01G020050.1	C88	C88_C01H1G017870.1	2290
DM 1-3	Soltu.DM.01G026160.1	C88	C88_C01H1G023380.1	2470
DM 1-3	Soltu.DM.01G032440.1	C88	C88_C01H1G029250.1	1470
DM 1-3	Soltu.DM.01G044450.1	C88	C88_C01H1G040150.1	1730
DM 1-3	Soltu.DM.02G011260.1	C88	C88_C02H1G010850.1	2600
DM 1-3	Soltu.DM.03G005830.1	C88	C88_C03H1G005540.1	1800
DM 1-3	Soltu.DM.03G011720.1	C88	C88_C03H1G010690.1	5060
DM 1-3	Soltu.DM.03G027280.1	C88	C88_C03H1G024960.1	7480
DM 1-3	Soltu.DM.03G033760.1	C88	C88_C03H1G030990.1	2400
DM 1-3	Soltu.DM.04G013930.1	C88	C88_C04H1G011710.1	1120
DM 1-3	Soltu.DM.04G016850.1	C88	C88_C04H1G013020.1	756
DM 1-3	Soltu.DM.04G018020.1	C88	C88_C04H1G014260.1	1330
DM 1-3	Soltu.DM.04G021220.1	C88	C88_C04H1G017220.1	1720
DM 1-3	Soltu.DM.04G023070.1	C88	C88_C04H1G018560.2	1550
DM 1-3	Soltu.DM.04G024060.1	C88	C88_C04H1G019400.1	2670
DM 1-3	Soltu.DM.04G030810.1	C88	C88_C04H1G026150.1	5420
DM 1-3	Soltu.DM.04G034050.1	C88	C88_C04H1G029040.1	1470
DM 1-3	Soltu.DM.04G021220.2	C88	C88_C04H2G053090.1	827
DM 1-3	Soltu.DM.05G022710.1	C88	C88_C05H1G022510.1	1320
DM 1-3	Soltu.DM.05G023860.1	C88	C88_C05H1G023570.1	4590
DM 1-3	Soltu.DM.05G025630.1	C88	C88_C05H2G051420.2	5230
DM 1-3	Soltu.DM.06G018150.1	C88	C88_C06H1G017880.1	761
DM 1-3	Soltu.DM.06G023690.1	C88	C88_C06H1G022750.1	1620
DM 1-3	Soltu.DM.06G026240.1	C88	C88_C06H1G025470.1	7710
DM 1-3	Soltu.DM.06G028470.1	C88	C88_C06H1G027490.1	1740
DM 1-3	Soltu.DM.06G029220.1	C88	C88_C06H1G028180.1	2690
DM 1-3	Soltu.DM.06G029320.1	C88	C88_C06H1G028280.1	4130
DM 1-3	Soltu.DM.06G029610.1	C88	C88_C06H1G028530.1	1730
DM 1-3	Soltu.DM.06G009020.1	C88	C88_C06H4G107680.1	871
DM 1-3	Soltu.DM.07G000570.1	C88	C88_C07H1G000470.2	4290
DM 1-3	Soltu.DM.07G003020.1	C88	C88_C07H1G002970.1	6220
DM 1-3	Soltu.DM.07G007900.1	C88	C88_C07H1G007230.1	1730
DM 1-3	Soltu.DM.07G022580.1	C88	C88_C07H1G021090.1	3070
DM 1-3	Soltu.DM.07G022820.1	C88	C88_C07H1G021310.1	4430
DM 1-3	Soltu.DM.07G024960.1	C88	C88_C07H1G023130.1	3810
DM 1-3	Soltu.DM.07G028200.1	C88	C88_C07H1G026020.1	546
DM 1-3	Soltu.DM.07G026250.1	C88	C88_C07H2G051420.2	980
DM 1-3	Soltu.DM.08G012340.1	C88	C88_C08H1G010820.3	291
DM 1-3	Soltu.DM.08G018070.1	C88	C88_C08H1G015320.1	2270
DM 1-3	Soltu.DM.08G018420.1	C88	C88_C08H1G015570.1	3600
DM 1-3	Soltu.DM.08G022750.1	C88	C88_C08H1G018470.1	3090
DM 1-3	Soltu.DM.08G030210.1	C88	C88_C08H1G025190.1	4420
DM 1-3	Soltu.DM.08G007020.1	C88	C88_C08H2G032320.1	979
DM 1-3	Soltu.DM.08G024100.1	C88	C88_C08H2G046910.1	1080
DM 1-3	Soltu.DM.08G004030.1	C88	C88_C08H3G056080.1	1900
DM 1-3	Soltu.DM.09G000730.2	C88	C88_C09H1G000920.1	1100
DM 1-3	Soltu.DM.09G005580.1	C88	C88_C09H1G006030.2	1590
DM 1-3	Soltu.DM.09G013060.1	C88	C88_C09H1G013740.1	889
DM 1-3	Soltu.DM.09G014590.1	C88	C88_C09H1G014020.1	4470
DM 1-3	Soltu.DM.09G028990.1	C88	C88_C09H1G027910.3	4970
DM 1-3	Soltu.DM.09G031490.1	C88	C88_C09H1G030140.1	1610
DM 1-3	Soltu.DM.10G000740.1	C88	C88_C10H1G000710.1	1470
DM 1-3	Soltu.DM.10G011600.1	C88	C88_C10H1G010830.1	761
DM 1-3	Soltu.DM.10G012900.1	C88	C88_C10H1G011920.1	862
DM 1-3	Soltu.DM.10G019940.1	C88	C88_C10H1G018620.1	1280
DM 1-3	Soltu.DM.10G011630.1	C88	C88_C10H2G039650.1	968
DM 1-3	Soltu.DM.10G023840.1	C88	C88_C10H3G080630.1	803
DM 1-3	Soltu.DM.11G005240.1	C88	C88_C11H1G006080.1	1590
DM 1-3	Soltu.DM.11G007670.1	C88	C88_C11H1G008020.2	5250
DM 1-3	Soltu.DM.11G009940.1	C88	C88_C11H1G010080.1	1730
DM 1-3	Soltu.DM.11G010610.1	C88	C88_C11H1G010680.1	1340
DM 1-3	Soltu.DM.11G019280.1	C88	C88_C11H1G017930.1	2530
DM 1-3	Soltu.DM.11G023170.1	C88	C88_C11H1G021960.2	1640
DM 1-3	Soltu.DM.11G024540.1	C88	C88_C11H1G023270.1	5240
DM 1-3	Soltu.DM.11G022080.1	C88	C88_C11H2G046570.1	2490
DM 1-3	Soltu.DM.11G022080.3	C88	C88_C11H2G046570.4	2240
DM 1-3	Soltu.DM.12G002320.1	C88	C88_C12H1G002070.1	1600
DM 1-3	Soltu.DM.12G003990.1	C88	C88_C12H1G003750.1	2770
DM 1-3	Soltu.DM.12G009740.1	C88	C88_C12H1G009500.1	1490
Atlantic	Soltu.Atl.01_0G006580.1	DM 1-3	Soltu.DM.01G020050.1	2450
Atlantic	Soltu.Atl.01_1G011800.1	DM 1-3	Soltu.DM.01G020050.1	2420
Atlantic	Soltu.Atl.01_0G008460.1	DM 1-3	Soltu.DM.01G026160.1	2500
Atlantic	Soltu.Atl.01_1G015470.1	DM 1-3	Soltu.DM.01G026160.1	2510
Atlantic	Soltu.Atl.01_3G015800.1	DM 1-3	Soltu.DM.01G026160.1	2500
Atlantic	Soltu.Atl.01_1G025790.1	DM 1-3	Soltu.DM.01G044450.1	1730
Atlantic	Soltu.Atl.01_2G031740.1	DM 1-3	Soltu.DM.01G044450.1	1720
Atlantic	Soltu.Atl.01_3G027600.1	DM 1-3	Soltu.DM.01G044450.1	1730
Atlantic	Soltu.Atl.01_4G029330.1	DM 1-3	Soltu.DM.01G044450.1	1730
Atlantic	Soltu.Atl.02_2G010310.1	DM 1-3	Soltu.DM.02G011260.1	2590
Atlantic	Soltu.Atl.02_3G010270.1	DM 1-3	Soltu.DM.02G011260.1	2610
Atlantic	Soltu.Atl.02_3G010700.1	DM 1-3	Soltu.DM.02G011260.1	2600
Atlantic	Soltu.Atl.02_1G009110.1	DM 1-3	Soltu.DM.02G011260.1	2600
Atlantic	Soltu.Atl.03_1G004720.1	DM 1-3	Soltu.DM.03G005830.1	1430
Atlantic	Soltu.Atl.03_2G005120.1	DM 1-3	Soltu.DM.03G005830.1	1800
Atlantic	Soltu.Atl.03_3G006860.1	DM 1-3	Soltu.DM.03G005830.1	1760
Atlantic	Soltu.Atl.03_1G005570.1	DM 1-3	Soltu.DM.03G009020.1	534
Atlantic	Soltu.Atl.03_2G006320.1	DM 1-3	Soltu.DM.03G009020.1	572
Atlantic	Soltu.Atl.03_3G009580.1	DM 1-3	Soltu.DM.03G009020.1	515
Atlantic	Soltu.Atl.03_1G008490.1	DM 1-3	Soltu.DM.03G011720.1	5060
Atlantic	Soltu.Atl.03_2G008310.1	DM 1-3	Soltu.DM.03G011720.1	5180
Atlantic	Soltu.Atl.03_4G005750.1	DM 1-3	Soltu.DM.03G011720.1	5150
Atlantic	Soltu.Atl.03_1G022070.2	DM 1-3	Soltu.DM.03G027280.1	6600
Atlantic	Soltu.Atl.03_3G026340.1	DM 1-3	Soltu.DM.03G027280.1	7440
Atlantic	Soltu.Atl.03_4G018530.1	DM 1-3	Soltu.DM.03G027280.1	7410
Atlantic	Soltu.Atl.03_0G005490.1	DM 1-3	Soltu.DM.03G033760.1	2450
Atlantic	Soltu.Atl.03_1G027630.1	DM 1-3	Soltu.DM.03G033760.1	2450
Atlantic	Soltu.Atl.04_0G002540.3	DM 1-3	Soltu.DM.04G013930.1	1110
Atlantic	Soltu.Atl.04_0G002540.6	DM 1-3	Soltu.DM.04G013930.3	969
Atlantic	Soltu.Atl.04_0G003790.1	DM 1-3	Soltu.DM.04G018020.1	1330
Atlantic	Soltu.Atl.04_0G006370.1	DM 1-3	Soltu.DM.04G021220.1	1730
Atlantic	Soltu.Atl.04_1G011250.1	DM 1-3	Soltu.DM.04G021220.1	1750
Atlantic	Soltu.Atl.04_1G011450.1	DM 1-3	Soltu.DM.04G021220.1	1680
Atlantic	Soltu.Atl.04_0G006370.2	DM 1-3	Soltu.DM.04G021220.2	1230
Atlantic	Soltu.Atl.04_1G011250.2	DM 1-3	Soltu.DM.04G021220.2	1230
Atlantic	Soltu.Atl.04_0G006990.1	DM 1-3	Soltu.DM.04G023070.1	1560
Atlantic	Soltu.Atl.04_2G008020.1	DM 1-3	Soltu.DM.04G023070.1	1560
Atlantic	Soltu.Atl.04_4G009960.1	DM 1-3	Soltu.DM.04G023070.1	1550
Atlantic	Soltu.Atl.04_2G008510.1	DM 1-3	Soltu.DM.04G024060.1	2680
Atlantic	Soltu.Atl.04_3G009910.1	DM 1-3	Soltu.DM.04G024060.1	2680
Atlantic	Soltu.Atl.04_1G014230.1	DM 1-3	Soltu.DM.04G030810.1	5560
Atlantic	Soltu.Atl.04_2G013320.1	DM 1-3	Soltu.DM.04G030810.1	5440
Atlantic	Soltu.Atl.04_3G014790.1	DM 1-3	Soltu.DM.04G030810.1	5420
Atlantic	Soltu.Atl.04_4G014840.1	DM 1-3	Soltu.DM.04G030810.1	5420
Atlantic	Soltu.Atl.04_1G017240.1	DM 1-3	Soltu.DM.04G034050.1	1470
Atlantic	Soltu.Atl.04_2G016640.1	DM 1-3	Soltu.DM.04G034050.1	1490
Atlantic	Soltu.Atl.04_3G017620.1	DM 1-3	Soltu.DM.04G034050.1	1490
Atlantic	Soltu.Atl.04_4G018000.1	DM 1-3	Soltu.DM.04G034050.1	1470
Atlantic	Soltu.Atl.05_2G018800.1	DM 1-3	Soltu.DM.05G022710.1	1340
Atlantic	Soltu.Atl.05_3G019700.1	DM 1-3	Soltu.DM.05G022710.1	1340
Atlantic	Soltu.Atl.05_4G018560.1	DM 1-3	Soltu.DM.05G022710.1	1340
Atlantic	Soltu.Atl.05_4G019260.1	DM 1-3	Soltu.DM.05G023850.1	2180
Atlantic	Soltu.Atl.05_1G020080.1	DM 1-3	Soltu.DM.05G023860.1	4590
Atlantic	Soltu.Atl.05_2G019810.1	DM 1-3	Soltu.DM.05G023860.1	4720
Atlantic	Soltu.Atl.05_1G021620.1	DM 1-3	Soltu.DM.05G025630.1	5310
Atlantic	Soltu.Atl.05_2G021510.1	DM 1-3	Soltu.DM.05G025630.1	5270
Atlantic	Soltu.Atl.05_3G021660.1	DM 1-3	Soltu.DM.05G025630.1	4600
Atlantic	Soltu.Atl.05_4G020630.1	DM 1-3	Soltu.DM.05G025630.1	5310
Atlantic	Soltu.Atl.06_0G003980.1	DM 1-3	Soltu.DM.06G009020.1	1060
Atlantic	Soltu.Atl.06_2G004990.1	DM 1-3	Soltu.DM.06G009020.1	928
Atlantic	Soltu.Atl.06_3G005470.1	DM 1-3	Soltu.DM.06G009020.1	936
Atlantic	Soltu.Atl.06_1G005990.1	DM 1-3	Soltu.DM.06G018150.1	1050
Atlantic	Soltu.Atl.06_2G013110.1	DM 1-3	Soltu.DM.06G018150.1	1070
Atlantic	Soltu.Atl.06_2G018490.1	DM 1-3	Soltu.DM.06G023690.1	1620
Atlantic	Soltu.Atl.06_3G012130.1	DM 1-3	Soltu.DM.06G023690.1	1600
Atlantic	Soltu.Atl.06_3G012440.1	DM 1-3	Soltu.DM.06G023690.1	1620
Atlantic	Soltu.Atl.06_3G012450.1	DM 1-3	Soltu.DM.06G023710.1	270
Atlantic	Soltu.Atl.06_1G010380.1	DM 1-3	Soltu.DM.06G026240.1	7680
Atlantic	Soltu.Atl.06_2G020830.1	DM 1-3	Soltu.DM.06G026240.1	7560
Atlantic	Soltu.Atl.06_3G014780.1	DM 1-3	Soltu.DM.06G026240.1	7560
Atlantic	Soltu.Atl.06_4G014460.1	DM 1-3	Soltu.DM.06G026240.1	7710
Atlantic	Soltu.Atl.06_1G012570.1	DM 1-3	Soltu.DM.06G028470.1	1750
Atlantic	Soltu.Atl.06_2G023080.1	DM 1-3	Soltu.DM.06G028470.1	1730
Atlantic	Soltu.Atl.06_1G012840.1	DM 1-3	Soltu.DM.06G029220.1	2690
Atlantic	Soltu.Atl.06_2G023910.1	DM 1-3	Soltu.DM.06G029220.1	2240
Atlantic	Soltu.Atl.06_3G017810.1	DM 1-3	Soltu.DM.06G029220.1	2690
Atlantic	Soltu.Atl.06_4G017760.1	DM 1-3	Soltu.DM.06G029220.1	2680
Atlantic	Soltu.Atl.06_1G012940.1	DM 1-3	Soltu.DM.06G029320.1	4130
Atlantic	Soltu.Atl.06_2G024010.1	DM 1-3	Soltu.DM.06G029320.1	4100
Atlantic	Soltu.Atl.06_3G017920.1	DM 1-3	Soltu.DM.06G029320.1	4130
Atlantic	Soltu.Atl.06_4G017860.1	DM 1-3	Soltu.DM.06G029320.1	3360
Atlantic	Soltu.Atl.06_1G013220.1	DM 1-3	Soltu.DM.06G029610.1	1720
Atlantic	Soltu.Atl.06_3G018210.1	DM 1-3	Soltu.DM.06G029610.1	2380
Atlantic	Soltu.Atl.06_4G018080.1	DM 1-3	Soltu.DM.06G029610.1	2380
Atlantic	Soltu.Atl.07_0G000780.1	DM 1-3	Soltu.DM.07G000570.1	4330
Atlantic	Soltu.Atl.07_1G000490.1	DM 1-3	Soltu.DM.07G000570.1	4180
Atlantic	Soltu.Atl.07_2G000490.1	DM 1-3	Soltu.DM.07G000570.1	4300
Atlantic	Soltu.Atl.07_3G000500.1	DM 1-3	Soltu.DM.07G000570.1	4060
Atlantic	Soltu.Atl.07_4G001160.1	DM 1-3	Soltu.DM.07G003020.1	6780
Atlantic	Soltu.Atl.07_0G006610.1	DM 1-3	Soltu.DM.07G014240.1	1100
Atlantic	Soltu.Atl.07_1G008500.2	DM 1-3	Soltu.DM.07G014240.1	1110
Atlantic	Soltu.Atl.07_2G007390.1	DM 1-3	Soltu.DM.07G014240.1	1110
Atlantic	Soltu.Atl.07_4G010390.1	DM 1-3	Soltu.DM.07G014240.1	1100
Atlantic	Soltu.Atl.07_1G015300.1	DM 1-3	Soltu.DM.07G022580.1	3060
Atlantic	Soltu.Atl.07_2G013620.1	DM 1-3	Soltu.DM.07G022580.1	3080
Atlantic	Soltu.Atl.07_3G017090.1	DM 1-3	Soltu.DM.07G022580.1	3130
Atlantic	Soltu.Atl.07_4G018490.1	DM 1-3	Soltu.DM.07G022580.1	3190
Atlantic	Soltu.Atl.07_4G018820.1	DM 1-3	Soltu.DM.07G022820.1	4550
Atlantic	Soltu.Atl.07_1G015620.1	DM 1-3	Soltu.DM.07G022820.1	4530
Atlantic	Soltu.Atl.07_2G013940.1	DM 1-3	Soltu.DM.07G022820.1	4550
Atlantic	Soltu.Atl.07_3G017430.1	DM 1-3	Soltu.DM.07G022820.1	4540
Atlantic	Soltu.Atl.07_1G017570.1	DM 1-3	Soltu.DM.07G024960.1	3760
Atlantic	Soltu.Atl.07_2G016050.1	DM 1-3	Soltu.DM.07G024960.1	3760
Atlantic	Soltu.Atl.07_3G019260.1	DM 1-3	Soltu.DM.07G024960.1	3760
Atlantic	Soltu.Atl.08_2G007140.1	DM 1-3	Soltu.DM.08G012340.1	405
Atlantic	Soltu.Atl.08_0G008740.1	DM 1-3	Soltu.DM.08G018070.1	2570
Atlantic	Soltu.Atl.08_1G007560.1	DM 1-3	Soltu.DM.08G018070.1	2540
Atlantic	Soltu.Atl.08_1G007990.1	DM 1-3	Soltu.DM.08G018420.1	3630
Atlantic	Soltu.Atl.08_2G011450.1	DM 1-3	Soltu.DM.08G018420.1	3660
Atlantic	Soltu.Atl.08_3G009110.1	DM 1-3	Soltu.DM.08G018420.1	3660
Atlantic	Soltu.Atl.08_4G010900.1	DM 1-3	Soltu.DM.08G018420.1	3660
Atlantic	Soltu.Atl.08_1G012000.1	DM 1-3	Soltu.DM.08G022750.1	3230
Atlantic	Soltu.Atl.08_2G013100.1	DM 1-3	Soltu.DM.08G022750.1	3340
Atlantic	Soltu.Atl.08_3G012370.1	DM 1-3	Soltu.DM.08G022750.1	3360
Atlantic	Soltu.Atl.08_4G014820.2	DM 1-3	Soltu.DM.08G022750.1	3230
Atlantic	Soltu.Atl.08_1G013030.1	DM 1-3	Soltu.DM.08G024100.1	1080
Atlantic	Soltu.Atl.08_2G014320.2	DM 1-3	Soltu.DM.08G024100.1	1070
Atlantic	Soltu.Atl.08_4G016050.1	DM 1-3	Soltu.DM.08G024100.1	1080
Atlantic	Soltu.Atl.08_1G015250.1	DM 1-3	Soltu.DM.08G026770.2	3220
Atlantic	Soltu.Atl.08_2G016710.1	DM 1-3	Soltu.DM.08G026770.2	3250
Atlantic	Soltu.Atl.08_3G014600.1	DM 1-3	Soltu.DM.08G026770.2	3240
Atlantic	Soltu.Atl.08_1G018220.1	DM 1-3	Soltu.DM.08G030200.2	4470
Atlantic	Soltu.Atl.08_2G018840.1	DM 1-3	Soltu.DM.08G030200.2	4380
Atlantic	Soltu.Atl.02_3G019960.1	DM 1-3	Soltu.DM.08G030200.2	5250
Atlantic	Soltu.Atl.09_0G000500.1	DM 1-3	Soltu.DM.09G000730.2	1080
Atlantic	Soltu.Atl.09_2G000780.1	DM 1-3	Soltu.DM.09G000730.2	1070
Atlantic	Soltu.Atl.09_4G000510.2	DM 1-3	Soltu.DM.09G000730.2	1100
Atlantic	Soltu.Atl.09_0G005210.1	DM 1-3	Soltu.DM.09G005580.1	1600
Atlantic	Soltu.Atl.09_2G005010.1	DM 1-3	Soltu.DM.09G005580.1	1600
Atlantic	Soltu.Atl.09_3G003540.2	DM 1-3	Soltu.DM.09G005580.1	1590
Atlantic	Soltu.Atl.09_4G003280.1	DM 1-3	Soltu.DM.09G005580.1	1600
Atlantic	Soltu.Atl.09_0G008330.1	DM 1-3	Soltu.DM.09G013060.1	889
Atlantic	Soltu.Atl.09_3G009510.1	DM 1-3	Soltu.DM.09G013060.1	889
Atlantic	Soltu.Atl.09_3G010500.1	DM 1-3	Soltu.DM.09G014290.1	1470
Atlantic	Soltu.Atl.09_4G008860.1	DM 1-3	Soltu.DM.09G014290.1	1470
Atlantic	Soltu.Atl.09_0G009400.1	DM 1-3	Soltu.DM.09G014590.1	4470
Atlantic	Soltu.Atl.09_0G009560.1	DM 1-3	Soltu.DM.09G014590.1	4420
Atlantic	Soltu.Atl.09_3G010700.1	DM 1-3	Soltu.DM.09G014590.1	3380
Atlantic	Soltu.Atl.09_4G009020.1	DM 1-3	Soltu.DM.09G014590.1	4430
Atlantic	Soltu.Atl.09_2G018830.2	DM 1-3	Soltu.DM.09G028990.1	4980
Atlantic	Soltu.Atl.09_1G015080.1	DM 1-3	Soltu.DM.09G031490.1	1540
Atlantic	Soltu.Atl.09_2G019710.1	DM 1-3	Soltu.DM.09G031490.1	1600
Atlantic	Soltu.Atl.09_3G024230.1	DM 1-3	Soltu.DM.09G031490.1	1610
Atlantic	Soltu.Atl.09_4G022440.1	DM 1-3	Soltu.DM.09G031490.1	1590
Atlantic	Soltu.Atl.10_0G000780.1	DM 1-3	Soltu.DM.10G000740.1	1480
Atlantic	Soltu.Atl.10_1G000750.1	DM 1-3	Soltu.DM.10G000740.1	1470
Atlantic	Soltu.Atl.10_2G000760.1	DM 1-3	Soltu.DM.10G000740.1	1480
Atlantic	Soltu.Atl.10_0G004550.1	DM 1-3	Soltu.DM.10G012900.1	305
Atlantic	Soltu.Atl.10_0G008530.1	DM 1-3	Soltu.DM.10G019940.1	925
Atlantic	Soltu.Atl.10_4G004170.1	DM 1-3	Soltu.DM.10G019940.1	903
Atlantic	Soltu.Atl.10_2G010530.1	DM 1-3	Soltu.DM.10G023840.1	803
Atlantic	Soltu.Atl.10_0G014440.1	DM 1-3	Soltu.DM.10G025740.1	2860
Atlantic	Soltu.Atl.10_0G017820.1	DM 1-3	Soltu.DM.10G025740.1	3030
Atlantic	Soltu.Atl.11_4G004490.2	DM 1-3	Soltu.DM.11G005240.1	1570
Atlantic	Soltu.Atl.11_0G003080.2	DM 1-3	Soltu.DM.11G007670.1	5260
Atlantic	Soltu.Atl.11_1G005250.2	DM 1-3	Soltu.DM.11G007670.1	4640
Atlantic	Soltu.Atl.11_2G004400.2	DM 1-3	Soltu.DM.11G007670.1	5230
Atlantic	Soltu.Atl.11_4G006440.1	DM 1-3	Soltu.DM.11G007670.1	4530
Atlantic	Soltu.Atl.11_0G004970.1	DM 1-3	Soltu.DM.11G009940.1	1710
Atlantic	Soltu.Atl.11_1G007180.1	DM 1-3	Soltu.DM.11G009940.1	1710
Atlantic	Soltu.Atl.11_3G006340.1	DM 1-3	Soltu.DM.11G009940.1	1720
Atlantic	Soltu.Atl.11_4G008660.1	DM 1-3	Soltu.DM.11G009940.1	1460
Atlantic	Soltu.Atl.11_0G005600.1	DM 1-3	Soltu.DM.11G010610.1	1340
Atlantic	Soltu.Atl.11_1G007860.1	DM 1-3	Soltu.DM.11G010610.1	1330
Atlantic	Soltu.Atl.11_3G007040.1	DM 1-3	Soltu.DM.11G010610.1	1340
Atlantic	Soltu.Atl.11_4G009250.1	DM 1-3	Soltu.DM.11G010610.1	1350
Atlantic	Soltu.Atl.11_3G013690.1	DM 1-3	Soltu.DM.11G019280.1	2510
Atlantic	Soltu.Atl.11_4G013990.1	DM 1-3	Soltu.DM.11G019280.1	2530
Atlantic	Soltu.Atl.11_1G014220.2	DM 1-3	Soltu.DM.11G022080.1	2480
Atlantic	Soltu.Atl.11_2G010440.1	DM 1-3	Soltu.DM.11G022080.1	2490
Atlantic	Soltu.Atl.11_3G016070.3	DM 1-3	Soltu.DM.11G022080.1	2490
Atlantic	Soltu.Atl.11_4G015930.1	DM 1-3	Soltu.DM.11G022080.1	2460
Atlantic	Soltu.Atl.11_3G016070.4	DM 1-3	Soltu.DM.11G022080.3	2240
Atlantic	Soltu.Atl.11_4G015930.3	DM 1-3	Soltu.DM.11G022080.3	2200
Atlantic	Soltu.Atl.11_1G015630.1	DM 1-3	Soltu.DM.11G023170.1	1660
Atlantic	Soltu.Atl.11_2G010930.2	DM 1-3	Soltu.DM.11G023170.1	1650
Atlantic	Soltu.Atl.11_3G017120.2	DM 1-3	Soltu.DM.11G023170.1	1640
Atlantic	Soltu.Atl.11_4G016640.3	DM 1-3	Soltu.DM.11G023170.1	1660
Atlantic	Soltu.Atl.11_2G011930.3	DM 1-3	Soltu.DM.11G024540.1	5290
Atlantic	Soltu.Atl.11_3G018470.6	DM 1-3	Soltu.DM.11G024540.1	5240
Atlantic	Soltu.Atl.12_1G000970.4	DM 1-3	Soltu.DM.12G002320.1	1600
Atlantic	Soltu.Atl.12_2G002990.1	DM 1-3	Soltu.DM.12G002320.1	1580
Atlantic	Soltu.Atl.12_3G002170.3	DM 1-3	Soltu.DM.12G002320.1	1600
Atlantic	Soltu.Atl.12_4G001200.1	DM 1-3	Soltu.DM.12G002320.1	1540
Atlantic	Soltu.Atl.12_0G000950.1	DM 1-3	Soltu.DM.12G003990.1	2860
Atlantic	Soltu.Atl.12_2G004520.1	DM 1-3	Soltu.DM.12G003990.1	2790
Atlantic	Soltu.Atl.12_3G003650.1	DM 1-3	Soltu.DM.12G003990.1	2820
Atlantic	Soltu.Atl.12_1G003520.1	DM 1-3	Soltu.DM.12G009740.1	1490
Atlantic	Soltu.Atl.12_2G010000.1	DM 1-3	Soltu.DM.12G009740.1	1450
Atlantic	Soltu.Atl.12_3G008120.1	DM 1-3	Soltu.DM.12G009740.1	1450
Atlantic	Soltu.Atl.12_1G003530.1	DM 1-3	Soltu.DM.12G009750.1	642

## Sheet: Atlantic-Arabidopsis
Table S5. Orthologs of potato deubiquitination genes
Atlantic Gene ID	Arabidopsis Gene ID	Score
Soltu.Atl.09_2G018830.2	AT1G04860mRNA1	425
Soltu.Atl.04_0G002540.3	AT1G10600mRNA4	340
Soltu.Atl.08_1G018220.1	AT1G32850mRNA1	596
Soltu.Atl.08_2G018840.1	AT1G32850mRNA1	593
Soltu.Atl.02_3G019960.1	AT1G32850mRNA1	593
Soltu.Atl.03_0G005490.1	AT1G48790mRNA1	485
Soltu.Atl.03_1G027630.1	AT1G48790mRNA1	485
Soltu.Atl.03_1G022070.2	AT1G74750mRNA1	1260
Soltu.Atl.03_3G026340.1	AT1G74750mRNA1	1250
Soltu.Atl.03_4G018530.1	AT1G74750mRNA1	1250
Soltu.Atl.06_2G018490.1	AT1G80210mRNA1	294
Soltu.Atl.06_3G012130.1	AT1G80210mRNA1	294
Soltu.Atl.06_3G012440.1	AT1G80210mRNA1	255
Soltu.Atl.06_4G018080.1	AT2G27350mRNA2	591
Soltu.Atl.11_1G014220.2	AT2G27350mRNA2	631
Soltu.Atl.11_2G010440.1	AT2G27350mRNA2	631
Soltu.Atl.11_3G016070.3	AT2G27350mRNA2	634
Soltu.Atl.09_3G022660.1	AT2G32780mRNA1	198
Soltu.Atl.09_0G000500.1	AT2G38025mRNA1	262
Soltu.Atl.09_2G000780.1	AT2G38025mRNA1	262
Soltu.Atl.05_2G018800.1	AT2G39990mRNA1	553
Soltu.Atl.05_3G019700.1	AT2G39990mRNA1	563
Soltu.Atl.05_4G018560.1	AT2G39990mRNA1	563
Soltu.Atl.07_1G015300.1	AT3G14400mRNA1	485
Soltu.Atl.07_2G013620.1	AT3G14400mRNA1	490
Soltu.Atl.07_3G017090.1	AT3G14400mRNA1	489
Soltu.Atl.07_4G018490.1	AT3G14400mRNA1	490
Soltu.Atl.07_0G006610.1	AT3G22260mRNA1	433
Soltu.Atl.07_1G008500.2	AT3G22260mRNA1	436
Soltu.Atl.07_2G007390.1	AT3G22260mRNA1	436
Soltu.Atl.07_4G010390.1	AT3G22260mRNA1	440
Soltu.Atl.03_2G019930.2	AT3G47910mRNA2	712
Soltu.Atl.06_1G010380.1	AT3G47910mRNA2	787
Soltu.Atl.06_2G020830.1	AT3G47910mRNA2	784
Soltu.Atl.06_3G014780.1	AT3G47910mRNA2	784
Soltu.Atl.06_4G014460.1	AT3G47910mRNA2	775
Soltu.Atl.10_4G004170.1	AT3G54130mRNA1	266
Soltu.Atl.08_1G015250.1	AT4G11860mRNA1	523
Soltu.Atl.08_2G016710.1	AT4G11860mRNA1	527
Soltu.Atl.08_3G014600.1	AT4G11860mRNA1	520
Soltu.Atl.01_1G011800.1	AT4G16144mRNA1	493
Soltu.Atl.01_2G015700.1	AT4G16144mRNA1	476
Soltu.Atl.08_1G013030.1	AT4G17510mRNA1	515
Soltu.Atl.08_2G014320.2	AT4G17510mRNA1	506
Soltu.Atl.08_4G016050.1	AT4G17510mRNA1	515
Soltu.Atl.06_1G005990.1	AT4G17510mRNA1	546
Soltu.Atl.06_2G013110.1	AT4G17510mRNA1	560
Soltu.Atl.08_1G012000.1	AT4G17895mRNA1	188
Soltu.Atl.08_2G013100.1	AT4G17895mRNA1	174
Soltu.Atl.08_3G012370.1	AT4G17895mRNA1	180
Soltu.Atl.08_4G014820.2	AT4G17895mRNA1	198
Soltu.Atl.04_1G014230.1	AT4G24560mRNA1	604
Soltu.Atl.04_2G013320.1	AT4G24560mRNA1	604
Soltu.Atl.04_3G014790.1	AT4G24560mRNA1	609
Soltu.Atl.04_4G014840.1	AT4G24560mRNA1	614
Soltu.Atl.12_0G000950.1	AT4G31670mRNA1	653
Soltu.Atl.12_2G004520.1	AT4G31670mRNA1	666
Soltu.Atl.12_3G003650.1	AT4G31670mRNA1	666
Soltu.Atl.04_2G008510.1	AT4G39370mRNA3	169
Soltu.Atl.04_0G006370.1	AT4G39910mRNA1	949
Soltu.Atl.04_1G011250.1	AT4G39910mRNA1	950
Soltu.Atl.04_1G011450.1	AT4G39910mRNA1	933
Soltu.Atl.09_0G005210.1	AT5G03330mRNA2	307
Soltu.Atl.09_2G005010.1	AT5G03330mRNA2	300
Soltu.Atl.09_3G003540.2	AT5G03330mRNA2	307
Soltu.Atl.09_4G003280.1	AT5G03330mRNA2	307
Soltu.Atl.08_1G007560.1	AT5G10790mRNA2	429
Soltu.Atl.07_1G001980.1	AT5G20300mRNA1	604
Soltu.Atl.07_2G002010.1	AT5G20300mRNA1	588
Soltu.Atl.07_3G002220.1	AT5G20300mRNA1	588
Soltu.Atl.07_4G001160.1	AT5G20300mRNA1	617
Soltu.Atl.06_1G012940.1	AT5G22030mRNA2	743
Soltu.Atl.06_2G024010.1	AT5G22030mRNA2	753
Soltu.Atl.06_3G017920.1	AT5G22030mRNA2	740
Soltu.Atl.06_4G017860.1	AT5G22030mRNA2	751
Soltu.Atl.07_0G000780.1	AT5G57990mRNA1	650
Soltu.Atl.07_1G000490.1	AT5G57990mRNA1	653
Soltu.Atl.07_2G000490.1	AT5G57990mRNA1	653
Soltu.Atl.07_3G000500.1	AT5G57990mRNA1	650
Soltu.Atl.03_1G004720.1	AT5G67170mRNA3	332
Soltu.Atl.03_2G005120.1	AT5G67170mRNA3	330
Soltu.Atl.03_3G006860.1	AT5G67170mRNA3	330

## Sheet: DM-Arabidopsis
Table S5. Orthologs of potato deubiquitination genes
DM Gene ID	Arabidopsis Gene ID	Score
Soltu.DM.01G020050.1	AT4G16144mRNA1	496
Soltu.DM.09G028990.1	AT1G04860mRNA1	425
Soltu.DM.04G013930.1	AT1G10600mRNA4	334
Soltu.DM.07G022820.1	AT1G17110mRNA2	729
Soltu.DM.08G030210.1	AT1G32850mRNA1	596
Soltu.DM.03G033760.1	AT1G48790mRNA1	485
Soltu.DM.06G023690.1	AT1G80210mRNA1	258
Soltu.DM.11G022080.1	AT2G27350mRNA2	634
Soltu.DM.05G022710.1	AT2G39990mRNA1	563
Soltu.DM.07G022580.1	AT3G14410mRNA1	751
Soltu.DM.07G014240.1	AT3G22260mRNA1	436
Soltu.DM.06G026240.1	AT3G47910mRNA2	778
Soltu.DM.03G027280.1	AT3G47910mRNA2	718
Soltu.DM.10G019940.1	AT3G54130mRNA1	323
Soltu.DM.08G026770.1	AT4G11860mRNA1	530
Soltu.DM.06G018150.1	AT4G17510mRNA1	566
Soltu.DM.08G024100.1	AT4G17510mRNA1	515
Soltu.DM.08G004030.1	AT4G17895mRNA1	176
Soltu.DM.08G022750.1	AT4G17895mRNA1	174
Soltu.DM.04G030810.1	AT4G24560mRNA1	604
Soltu.DM.12G003990.1	AT4G31670mRNA1	659
Soltu.DM.04G024060.1	AT4G39370mRNA3	163
Soltu.DM.04G021220.1	AT4G39910mRNA1	947
Soltu.DM.09G005580.1	AT5G03330mRNA2	304
Soltu.DM.08G018070.1	AT5G10790mRNA2	435
Soltu.DM.07G003020.1	AT5G20300mRNA1	588
Soltu.DM.06G029320.1	AT5G22030mRNA2	667
Soltu.DM.07G000570.1	AT5G57990mRNA1	650
Soltu.DM.03G005830.1	AT5G67170mRNA3	330

## Sheet: Atlantic-C88
Table S5. Orthologs of potato deubiquitination genes
Atlantic Gene ID	C88 Gene ID	Score
Soltu.Atl.01_0G006580.1	C88_C01H1G017870.1	2290
Soltu.Atl.01_1G011800.1	C88_C01H1G017870.1	2290
Soltu.Atl.01_0G008460.1	C88_C01H1G023380.1	2470
Soltu.Atl.01_1G015470.1	C88_C01H1G023380.1	2470
Soltu.Atl.01_3G015800.1	C88_C01H1G023380.1	2470
Soltu.Atl.01_1G025790.1	C88_C01H1G040150.1	1720
Soltu.Atl.01_2G031740.1	C88_C01H1G040150.1	1720
Soltu.Atl.01_3G027600.1	C88_C01H1G040150.1	1730
Soltu.Atl.01_4G029330.1	C88_C01H1G040150.1	1740
Soltu.Atl.02_2G010310.1	C88_C02H1G010850.1	2580
Soltu.Atl.02_3G010270.1	C88_C02H1G010850.1	2600
Soltu.Atl.02_3G010700.1	C88_C02H1G010850.1	2620
Soltu.Atl.02_1G009110.1	C88_C02H1G010850.1	2620
Soltu.Atl.03_1G004720.1	C88_C03H1G005540.1	1440
Soltu.Atl.03_2G005120.1	C88_C03H1G005540.1	1800
Soltu.Atl.03_3G006860.1	C88_C03H1G005540.1	1760
Soltu.Atl.03_1G004720.4	C88_C03H1G005540.3	666
Soltu.Atl.03_1G008490.1	C88_C03H1G010690.1	5180
Soltu.Atl.03_2G008310.1	C88_C03H1G010690.1	5060
Soltu.Atl.03_4G005750.1	C88_C03H1G010690.1	5060
Soltu.Atl.03_0G005490.1	C88_C03H1G030990.1	2400
Soltu.Atl.03_1G027630.1	C88_C03H1G030990.1	2400
Soltu.Atl.03_1G022070.2	C88_C03H3G095280.1	10800
Soltu.Atl.03_3G026340.1	C88_C03H3G095280.1	11600
Soltu.Atl.03_4G018530.1	C88_C03H3G095280.1	11600
Soltu.Atl.04_0G002540.3	C88_C04H1G011710.1	1110
Soltu.Atl.04_0G002540.6	C88_C04H1G011710.1	568
Soltu.Atl.04_0G003790.1	C88_C04H1G014260.1	1570
Soltu.Atl.04_0G006370.1	C88_C04H1G017220.1	1700
Soltu.Atl.04_1G011250.1	C88_C04H1G017220.1	1720
Soltu.Atl.04_1G011450.1	C88_C04H1G017220.1	1650
Soltu.Atl.04_2G008020.1	C88_C04H1G018560.2	1550
Soltu.Atl.04_4G009960.1	C88_C04H1G018560.2	1550
Soltu.Atl.04_2G008510.1	C88_C04H1G019400.1	2660
Soltu.Atl.04_3G009910.1	C88_C04H1G019400.1	2660
Soltu.Atl.04_1G014230.1	C88_C04H1G026150.1	5420
Soltu.Atl.04_2G013320.1	C88_C04H1G026150.1	5450
Soltu.Atl.04_3G014790.1	C88_C04H1G026150.1	5560
Soltu.Atl.04_4G014840.1	C88_C04H1G026150.1	5400
Soltu.Atl.04_1G017240.1	C88_C04H1G029040.1	1470
Soltu.Atl.04_2G016640.1	C88_C04H1G029040.1	1470
Soltu.Atl.04_3G017620.1	C88_C04H1G029040.1	1470
Soltu.Atl.04_4G018000.1	C88_C04H1G029040.1	1490
Soltu.Atl.04_0G006370.2	C88_C04H2G053090.1	827
Soltu.Atl.04_1G011250.2	C88_C04H2G053090.1	830
Soltu.Atl.04_0G006990.1	C88_C04H2G054640.1	1560
Soltu.Atl.05_2G018800.1	C88_C05H1G022510.1	1340
Soltu.Atl.05_3G019700.1	C88_C05H1G022510.1	1330
Soltu.Atl.05_4G018560.1	C88_C05H1G022510.1	1330
Soltu.Atl.05_1G020080.1	C88_C05H1G023570.1	4800
Soltu.Atl.05_2G019810.1	C88_C05H1G023570.1	4600
Soltu.Atl.05_4G019260.1	C88_C05H2G049680.1	4730
Soltu.Atl.05_1G021620.1	C88_C05H2G051420.2	5230
Soltu.Atl.05_2G021510.1	C88_C05H2G051420.2	5240
Soltu.Atl.05_3G021660.1	C88_C05H2G051420.2	4670
Soltu.Atl.05_4G020630.1	C88_C05H2G051420.2	5230
Soltu.Atl.06_2G013110.4	C88_C06H1G017880.1	648
Soltu.Atl.06_2G018490.1	C88_C06H1G022750.1	1620
Soltu.Atl.06_3G012130.1	C88_C06H1G022750.1	1600
Soltu.Atl.06_3G012440.1	C88_C06H1G022750.1	1620
Soltu.Atl.06_1G010380.1	C88_C06H1G025470.1	7680
Soltu.Atl.06_2G020830.1	C88_C06H1G025470.1	7560
Soltu.Atl.06_3G014780.1	C88_C06H1G025470.1	7560
Soltu.Atl.06_4G014460.1	C88_C06H1G025470.1	7780
Soltu.Atl.06_1G012570.1	C88_C06H1G027490.1	1740
Soltu.Atl.06_2G023080.1	C88_C06H1G027490.1	1730
Soltu.Atl.06_1G012940.1	C88_C06H1G028280.1	4160
Soltu.Atl.06_2G024010.1	C88_C06H1G028280.1	4110
Soltu.Atl.06_3G017920.1	C88_C06H1G028280.1	4150
Soltu.Atl.06_4G017860.1	C88_C06H1G028280.1	3360
Soltu.Atl.06_1G013220.1	C88_C06H1G028530.2	2470
Soltu.Atl.06_3G018210.1	C88_C06H1G028530.2	1740
Soltu.Atl.06_4G018080.1	C88_C06H1G028530.2	1740
Soltu.Atl.06_1G005990.1	C88_C06H2G050600.1	1050
Soltu.Atl.06_2G013110.1	C88_C06H2G050600.1	1060
Soltu.Atl.06_2G023910.1	C88_C06H2G060640.1	4480
Soltu.Atl.06_1G012840.1	C88_C06H2G060640.2	5180
Soltu.Atl.06_3G017810.1	C88_C06H2G060640.2	5180
Soltu.Atl.06_4G017760.1	C88_C06H2G060640.2	5110
Soltu.Atl.06_0G003980.1	C88_C06H4G107680.1	871
Soltu.Atl.06_2G004990.1	C88_C06H4G107680.1	871
Soltu.Atl.06_3G005470.1	C88_C06H4G107680.1	874
Soltu.Atl.06_3G012450.1	C88_C06H4G121080.1	244
Soltu.Atl.07_0G000780.1	C88_C07H1G000470.2	4330
Soltu.Atl.07_1G000490.1	C88_C07H1G000470.2	4300
Soltu.Atl.07_2G000490.1	C88_C07H1G000470.2	4420
Soltu.Atl.07_3G000500.1	C88_C07H1G000470.2	4050
Soltu.Atl.07_4G001160.1	C88_C07H1G002970.1	5930
Soltu.Atl.07_0G006610.1	C88_C07H1G012800.1	1030
Soltu.Atl.07_1G008500.2	C88_C07H1G012800.1	1040
Soltu.Atl.07_1G015300.1	C88_C07H1G021090.1	3010
Soltu.Atl.07_2G013620.1	C88_C07H1G021090.1	3030
Soltu.Atl.07_3G017090.1	C88_C07H1G021090.1	3070
Soltu.Atl.07_4G018490.1	C88_C07H1G021090.1	3030
Soltu.Atl.07_4G018820.1	C88_C07H1G021310.1	4430
Soltu.Atl.07_1G015620.1	C88_C07H1G021310.1	4450
Soltu.Atl.07_2G013940.1	C88_C07H1G021310.1	4430
Soltu.Atl.07_3G017430.1	C88_C07H1G021310.1	4430
Soltu.Atl.07_1G017570.1	C88_C07H1G023130.1	3760
Soltu.Atl.07_2G016050.1	C88_C07H1G023130.1	3760
Soltu.Atl.07_3G019260.1	C88_C07H1G023130.1	3760
Soltu.Atl.07_1G001980.1	C88_C07H3G056670.2	2830
Soltu.Atl.07_2G002010.2	C88_C07H3G056670.2	2770
Soltu.Atl.07_3G002220.2	C88_C07H3G056670.2	2770
Soltu.Atl.08_0G008740.1	C88_C08H1G015320.1	2260
Soltu.Atl.08_1G007560.1	C88_C08H1G015320.1	2250
Soltu.Atl.08_1G007990.1	C88_C08H1G015570.1	3570
Soltu.Atl.08_2G011450.1	C88_C08H1G015570.1	3590
Soltu.Atl.08_3G009110.1	C88_C08H1G015570.1	3590
Soltu.Atl.08_4G010900.1	C88_C08H1G015570.1	3600
Soltu.Atl.08_1G012000.1	C88_C08H1G018470.1	3040
Soltu.Atl.08_2G013100.1	C88_C08H1G018470.1	3090
Soltu.Atl.08_3G012370.1	C88_C08H1G018470.1	3090
Soltu.Atl.08_4G014820.2	C88_C08H1G018470.1	3020
Soltu.Atl.08_1G015250.1	C88_C08H1G021780.1	3270
Soltu.Atl.08_2G016710.1	C88_C08H1G021780.1	3420
Soltu.Atl.08_3G014600.1	C88_C08H1G021780.1	3290
Soltu.Atl.08_1G018220.1	C88_C08H1G025180.1	4420
Soltu.Atl.08_2G018840.1	C88_C08H1G025180.1	4410
Soltu.Atl.02_3G019960.1	C88_C08H1G025180.1	5320
Soltu.Atl.08_1G013030.1	C88_C08H2G046910.1	1120
Soltu.Atl.08_2G014320.2	C88_C08H2G046910.1	1130
Soltu.Atl.08_4G016050.1	C88_C08H2G046910.1	1100
Soltu.Atl.09_0G000500.1	C88_C09H1G000920.1	1080
Soltu.Atl.09_2G000780.1	C88_C09H1G000920.1	1070
Soltu.Atl.09_4G000510.2	C88_C09H1G000920.1	1100
Soltu.Atl.09_0G005210.1	C88_C09H1G006030.2	1590
Soltu.Atl.09_2G005010.1	C88_C09H1G006030.2	1590
Soltu.Atl.09_3G003540.2	C88_C09H1G006030.2	1620
Soltu.Atl.09_4G003280.1	C88_C09H1G006030.2	1590
Soltu.Atl.09_0G008330.1	C88_C09H1G013740.1	889
Soltu.Atl.09_3G009510.1	C88_C09H1G013740.1	889
Soltu.Atl.09_0G009400.1	C88_C09H1G014020.1	4480
Soltu.Atl.09_0G009560.1	C88_C09H1G014020.1	4440
Soltu.Atl.09_3G010700.1	C88_C09H1G014020.1	3370
Soltu.Atl.09_4G009020.1	C88_C09H1G014020.1	4430
Soltu.Atl.09_2G018830.2	C88_C09H1G027910.3	4980
Soltu.Atl.09_1G015080.1	C88_C09H1G030140.1	1540
Soltu.Atl.09_2G019710.1	C88_C09H1G030140.1	1600
Soltu.Atl.09_3G024230.1	C88_C09H1G030140.1	1610
Soltu.Atl.09_4G022440.1	C88_C09H1G030140.1	1590
Soltu.Atl.10_0G000780.1	C88_C10H1G000710.1	1470
Soltu.Atl.10_1G000750.1	C88_C10H1G000710.1	1480
Soltu.Atl.10_2G000760.1	C88_C10H1G000710.1	1480
Soltu.Atl.10_0G008530.1	C88_C10H1G018620.1	916
Soltu.Atl.10_4G004170.1	C88_C10H1G018620.1	906
Soltu.Atl.10_0G004550.1	C88_C10H2G040790.1	508
Soltu.Atl.10_2G010530.1	C88_C10H3G080630.1	841
Soltu.Atl.11_4G004490.2	C88_C11H1G006080.1	1580
Soltu.Atl.11_0G003080.2	C88_C11H1G008020.2	5240
Soltu.Atl.11_1G005250.2	C88_C11H1G008020.2	4610
Soltu.Atl.11_2G004400.2	C88_C11H1G008020.2	5220
Soltu.Atl.11_4G006440.1	C88_C11H1G008020.2	4510
Soltu.Atl.11_0G004970.1	C88_C11H1G010080.1	1720
Soltu.Atl.11_1G007180.1	C88_C11H1G010080.1	1720
Soltu.Atl.11_3G006340.1	C88_C11H1G010080.1	1730
Soltu.Atl.11_4G008660.1	C88_C11H1G010080.1	1470
Soltu.Atl.11_0G005600.1	C88_C11H1G010680.1	1340
Soltu.Atl.11_1G007860.1	C88_C11H1G010680.1	1330
Soltu.Atl.11_3G007040.1	C88_C11H1G010680.1	1340
Soltu.Atl.11_4G009250.1	C88_C11H1G010680.1	1350
Soltu.Atl.11_3G013690.1	C88_C11H1G017930.1	2510
Soltu.Atl.11_4G013990.1	C88_C11H1G017930.1	2530
Soltu.Atl.11_1G014220.2	C88_C11H1G020730.10	2440
Soltu.Atl.11_2G010440.1	C88_C11H1G020730.10	2450
Soltu.Atl.11_1G015630.1	C88_C11H1G021960.1	1640
Soltu.Atl.11_3G017120.2	C88_C11H1G021960.1	1660
Soltu.Atl.11_4G016640.3	C88_C11H1G021960.1	1640
Soltu.Atl.11_2G011930.3	C88_C11H1G023270.1	5240
Soltu.Atl.11_3G018470.6	C88_C11H1G023270.1	5300
Soltu.Atl.11_3G016070.3	C88_C11H2G046570.1	2490
Soltu.Atl.11_3G016070.4	C88_C11H2G046570.4	2240
Soltu.Atl.11_4G015930.3	C88_C11H2G046570.4	2200
Soltu.Atl.11_2G010930.2	C88_C11H2G047710.1	1660
Soltu.Atl.11_4G015930.1	C88_C11H4G094970.1	2490
Soltu.Atl.12_1G000970.4	C88_C12H1G002070.1	1600
Soltu.Atl.12_2G002990.1	C88_C12H1G002070.1	1570
Soltu.Atl.12_3G002170.3	C88_C12H1G002070.1	1600
Soltu.Atl.12_4G001200.1	C88_C12H1G002070.1	1540
Soltu.Atl.12_0G000950.1	C88_C12H1G003750.1	2790
Soltu.Atl.12_2G004520.1	C88_C12H1G003750.1	2830
Soltu.Atl.12_3G003650.1	C88_C12H1G003750.1	2890
Soltu.Atl.12_1G003520.1	C88_C12H1G009500.1	1670
Soltu.Atl.12_2G010000.1	C88_C12H1G009500.1	2250
Soltu.Atl.12_3G008120.1	C88_C12H1G009500.1	2260

## Sheet: DM-C88
Table S5. Orthologs of potato deubiquitination genes
DM Gene ID	C88 Gene ID	Score
Soltu.DM.01G020050.1	C88_C01H1G017870.1	2290
Soltu.DM.01G026160.1	C88_C01H1G023380.1	2470
Soltu.DM.01G032440.1	C88_C01H1G029250.1	1470
Soltu.DM.01G044450.1	C88_C01H1G040150.1	1730
Soltu.DM.02G011260.1	C88_C02H1G010850.1	2600
Soltu.DM.03G005830.1	C88_C03H1G005540.1	1800
Soltu.DM.03G011720.1	C88_C03H1G010690.1	5060
Soltu.DM.03G027280.1	C88_C03H1G024960.1	7480
Soltu.DM.03G033760.1	C88_C03H1G030990.1	2400
Soltu.DM.04G013930.1	C88_C04H1G011710.1	1120
Soltu.DM.04G016850.1	C88_C04H1G013020.1	756
Soltu.DM.04G018020.1	C88_C04H1G014260.1	1330
Soltu.DM.04G021220.1	C88_C04H1G017220.1	1720
Soltu.DM.04G023070.1	C88_C04H1G018560.2	1550
Soltu.DM.04G024060.1	C88_C04H1G019400.1	2670
Soltu.DM.04G030810.1	C88_C04H1G026150.1	5420
Soltu.DM.04G034050.1	C88_C04H1G029040.1	1470
Soltu.DM.04G021220.2	C88_C04H2G053090.1	827
Soltu.DM.05G022710.1	C88_C05H1G022510.1	1320
Soltu.DM.05G023860.1	C88_C05H1G023570.1	4590
Soltu.DM.05G025630.1	C88_C05H2G051420.2	5230
Soltu.DM.06G018150.1	C88_C06H1G017880.1	761
Soltu.DM.06G023690.1	C88_C06H1G022750.1	1620
Soltu.DM.06G026240.1	C88_C06H1G025470.1	7710
Soltu.DM.06G028470.1	C88_C06H1G027490.1	1740
Soltu.DM.06G029220.1	C88_C06H1G028180.1	2690
Soltu.DM.06G029320.1	C88_C06H1G028280.1	4130
Soltu.DM.06G029610.1	C88_C06H1G028530.1	1730
Soltu.DM.06G009020.1	C88_C06H4G107680.1	871
Soltu.DM.07G000570.1	C88_C07H1G000470.2	4290
Soltu.DM.07G003020.1	C88_C07H1G002970.1	6220
Soltu.DM.07G007900.1	C88_C07H1G007230.1	1730
Soltu.DM.07G022580.1	C88_C07H1G021090.1	3070
Soltu.DM.07G022820.1	C88_C07H1G021310.1	4430
Soltu.DM.07G024960.1	C88_C07H1G023130.1	3810
Soltu.DM.07G028200.1	C88_C07H1G026020.1	546
Soltu.DM.07G026250.1	C88_C07H2G051420.2	980
Soltu.DM.08G012340.1	C88_C08H1G010820.3	291
Soltu.DM.08G018070.1	C88_C08H1G015320.1	2270
Soltu.DM.08G018420.1	C88_C08H1G015570.1	3600
Soltu.DM.08G022750.1	C88_C08H1G018470.1	3090
Soltu.DM.08G030210.1	C88_C08H1G025190.1	4420
Soltu.DM.08G007020.1	C88_C08H2G032320.1	979
Soltu.DM.08G024100.1	C88_C08H2G046910.1	1080
Soltu.DM.08G004030.1	C88_C08H3G056080.1	1900
Soltu.DM.09G000730.2	C88_C09H1G000920.1	1100
Soltu.DM.09G005580.1	C88_C09H1G006030.2	1590
Soltu.DM.09G013060.1	C88_C09H1G013740.1	889
Soltu.DM.09G014590.1	C88_C09H1G014020.1	4470
Soltu.DM.09G028990.1	C88_C09H1G027910.3	4970
Soltu.DM.09G031490.1	C88_C09H1G030140.1	1610
Soltu.DM.10G000740.1	C88_C10H1G000710.1	1470
Soltu.DM.10G011600.1	C88_C10H1G010830.1	761
Soltu.DM.10G012900.1	C88_C10H1G011920.1	862
Soltu.DM.10G019940.1	C88_C10H1G018620.1	1280
Soltu.DM.10G011630.1	C88_C10H2G039650.1	968
Soltu.DM.10G023840.1	C88_C10H3G080630.1	803
Soltu.DM.11G005240.1	C88_C11H1G006080.1	1590
Soltu.DM.11G007670.1	C88_C11H1G008020.2	5250
Soltu.DM.11G009940.1	C88_C11H1G010080.1	1730
Soltu.DM.11G010610.1	C88_C11H1G010680.1	1340
Soltu.DM.11G019280.1	C88_C11H1G017930.1	2530
Soltu.DM.11G023170.1	C88_C11H1G021960.2	1640
Soltu.DM.11G024540.1	C88_C11H1G023270.1	5240
Soltu.DM.11G022080.1	C88_C11H2G046570.1	2490
Soltu.DM.11G022080.3	C88_C11H2G046570.4	2240
Soltu.DM.12G002320.1	C88_C12H1G002070.1	1600
Soltu.DM.12G003990.1	C88_C12H1G003750.1	2770
Soltu.DM.12G009740.1	C88_C12H1G009500.1	1490

## Sheet: Atlantic-DM
Table S5. Orthologs of potato deubiquitination genes
Atlantic Gene ID	DM Gene ID	Score
Soltu.Atl.01_0G006580.1	Soltu.DM.01G020050.1	2450
Soltu.Atl.01_1G011800.1	Soltu.DM.01G020050.1	2420
Soltu.Atl.01_0G008460.1	Soltu.DM.01G026160.1	2500
Soltu.Atl.01_1G015470.1	Soltu.DM.01G026160.1	2510
Soltu.Atl.01_3G015800.1	Soltu.DM.01G026160.1	2500
Soltu.Atl.01_1G025790.1	Soltu.DM.01G044450.1	1730
Soltu.Atl.01_2G031740.1	Soltu.DM.01G044450.1	1720
Soltu.Atl.01_3G027600.1	Soltu.DM.01G044450.1	1730
Soltu.Atl.01_4G029330.1	Soltu.DM.01G044450.1	1730
Soltu.Atl.02_2G010310.1	Soltu.DM.02G011260.1	2590
Soltu.Atl.02_3G010270.1	Soltu.DM.02G011260.1	2610
Soltu.Atl.02_3G010700.1	Soltu.DM.02G011260.1	2600
Soltu.Atl.02_1G009110.1	Soltu.DM.02G011260.1	2600
Soltu.Atl.03_1G004720.1	Soltu.DM.03G005830.1	1430
Soltu.Atl.03_2G005120.1	Soltu.DM.03G005830.1	1800
Soltu.Atl.03_3G006860.1	Soltu.DM.03G005830.1	1760
Soltu.Atl.03_1G005570.1	Soltu.DM.03G009020.1	534
Soltu.Atl.03_2G006320.1	Soltu.DM.03G009020.1	572
Soltu.Atl.03_3G009580.1	Soltu.DM.03G009020.1	515
Soltu.Atl.03_1G008490.1	Soltu.DM.03G011720.1	5060
Soltu.Atl.03_2G008310.1	Soltu.DM.03G011720.1	5180
Soltu.Atl.03_4G005750.1	Soltu.DM.03G011720.1	5150
Soltu.Atl.03_1G022070.2	Soltu.DM.03G027280.1	6600
Soltu.Atl.03_3G026340.1	Soltu.DM.03G027280.1	7440
Soltu.Atl.03_4G018530.1	Soltu.DM.03G027280.1	7410
Soltu.Atl.03_0G005490.1	Soltu.DM.03G033760.1	2450
Soltu.Atl.03_1G027630.1	Soltu.DM.03G033760.1	2450
Soltu.Atl.04_0G002540.3	Soltu.DM.04G013930.1	1110
Soltu.Atl.04_0G002540.6	Soltu.DM.04G013930.3	969
Soltu.Atl.04_0G003790.1	Soltu.DM.04G018020.1	1330
Soltu.Atl.04_0G006370.1	Soltu.DM.04G021220.1	1730
Soltu.Atl.04_1G011250.1	Soltu.DM.04G021220.1	1750
Soltu.Atl.04_1G011450.1	Soltu.DM.04G021220.1	1680
Soltu.Atl.04_0G006370.2	Soltu.DM.04G021220.2	1230
Soltu.Atl.04_1G011250.2	Soltu.DM.04G021220.2	1230
Soltu.Atl.04_0G006990.1	Soltu.DM.04G023070.1	1560
Soltu.Atl.04_2G008020.1	Soltu.DM.04G023070.1	1560
Soltu.Atl.04_4G009960.1	Soltu.DM.04G023070.1	1550
Soltu.Atl.04_2G008510.1	Soltu.DM.04G024060.1	2680
Soltu.Atl.04_3G009910.1	Soltu.DM.04G024060.1	2680
Soltu.Atl.04_1G014230.1	Soltu.DM.04G030810.1	5560
Soltu.Atl.04_2G013320.1	Soltu.DM.04G030810.1	5440
Soltu.Atl.04_3G014790.1	Soltu.DM.04G030810.1	5420
Soltu.Atl.04_4G014840.1	Soltu.DM.04G030810.1	5420
Soltu.Atl.04_1G017240.1	Soltu.DM.04G034050.1	1470
Soltu.Atl.04_2G016640.1	Soltu.DM.04G034050.1	1490
Soltu.Atl.04_3G017620.1	Soltu.DM.04G034050.1	1490
Soltu.Atl.04_4G018000.1	Soltu.DM.04G034050.1	1470
Soltu.Atl.05_2G018800.1	Soltu.DM.05G022710.1	1340
Soltu.Atl.05_3G019700.1	Soltu.DM.05G022710.1	1340
Soltu.Atl.05_4G018560.1	Soltu.DM.05G022710.1	1340
Soltu.Atl.05_4G019260.1	Soltu.DM.05G023850.1	2180
Soltu.Atl.05_1G020080.1	Soltu.DM.05G023860.1	4590
Soltu.Atl.05_2G019810.1	Soltu.DM.05G023860.1	4720
Soltu.Atl.05_1G021620.1	Soltu.DM.05G025630.1	5310
Soltu.Atl.05_2G021510.1	Soltu.DM.05G025630.1	5270
Soltu.Atl.05_3G021660.1	Soltu.DM.05G025630.1	4600
Soltu.Atl.05_4G020630.1	Soltu.DM.05G025630.1	5310
Soltu.Atl.06_0G003980.1	Soltu.DM.06G009020.1	1060
Soltu.Atl.06_2G004990.1	Soltu.DM.06G009020.1	928
Soltu.Atl.06_3G005470.1	Soltu.DM.06G009020.1	936
Soltu.Atl.06_1G005990.1	Soltu.DM.06G018150.1	1050
Soltu.Atl.06_2G013110.1	Soltu.DM.06G018150.1	1070
Soltu.Atl.06_2G018490.1	Soltu.DM.06G023690.1	1620
Soltu.Atl.06_3G012130.1	Soltu.DM.06G023690.1	1600
Soltu.Atl.06_3G012440.1	Soltu.DM.06G023690.1	1620
Soltu.Atl.06_3G012450.1	Soltu.DM.06G023710.1	270
Soltu.Atl.06_1G010380.1	Soltu.DM.06G026240.1	7680
Soltu.Atl.06_2G020830.1	Soltu.DM.06G026240.1	7560
Soltu.Atl.06_3G014780.1	Soltu.DM.06G026240.1	7560
Soltu.Atl.06_4G014460.1	Soltu.DM.06G026240.1	7710
Soltu.Atl.06_1G012570.1	Soltu.DM.06G028470.1	1750
Soltu.Atl.06_2G023080.1	Soltu.DM.06G028470.1	1730
Soltu.Atl.06_1G012840.1	Soltu.DM.06G029220.1	2690
Soltu.Atl.06_2G023910.1	Soltu.DM.06G029220.1	2240
Soltu.Atl.06_3G017810.1	Soltu.DM.06G029220.1	2690
Soltu.Atl.06_4G017760.1	Soltu.DM.06G029220.1	2680
Soltu.Atl.06_1G012940.1	Soltu.DM.06G029320.1	4130
Soltu.Atl.06_2G024010.1	Soltu.DM.06G029320.1	4100
Soltu.Atl.06_3G017920.1	Soltu.DM.06G029320.1	4130
Soltu.Atl.06_4G017860.1	Soltu.DM.06G029320.1	3360
Soltu.Atl.06_1G013220.1	Soltu.DM.06G029610.1	1720
Soltu.Atl.06_3G018210.1	Soltu.DM.06G029610.1	2380
Soltu.Atl.06_4G018080.1	Soltu.DM.06G029610.1	2380
Soltu.Atl.07_0G000780.1	Soltu.DM.07G000570.1	4330
Soltu.Atl.07_1G000490.1	Soltu.DM.07G000570.1	4180
Soltu.Atl.07_2G000490.1	Soltu.DM.07G000570.1	4300
Soltu.Atl.07_3G000500.1	Soltu.DM.07G000570.1	4060
Soltu.Atl.07_4G001160.1	Soltu.DM.07G003020.1	6780
Soltu.Atl.07_0G006610.1	Soltu.DM.07G014240.1	1100
Soltu.Atl.07_1G008500.2	Soltu.DM.07G014240.1	1110
Soltu.Atl.07_2G007390.1	Soltu.DM.07G014240.1	1110
Soltu.Atl.07_4G010390.1	Soltu.DM.07G014240.1	1100
Soltu.Atl.07_1G015300.1	Soltu.DM.07G022580.1	3060
Soltu.Atl.07_2G013620.1	Soltu.DM.07G022580.1	3080
Soltu.Atl.07_3G017090.1	Soltu.DM.07G022580.1	3130
Soltu.Atl.07_4G018490.1	Soltu.DM.07G022580.1	3190
Soltu.Atl.07_4G018820.1	Soltu.DM.07G022820.1	4550
Soltu.Atl.07_1G015620.1	Soltu.DM.07G022820.1	4530
Soltu.Atl.07_2G013940.1	Soltu.DM.07G022820.1	4550
Soltu.Atl.07_3G017430.1	Soltu.DM.07G022820.1	4540
Soltu.Atl.07_1G017570.1	Soltu.DM.07G024960.1	3760
Soltu.Atl.07_2G016050.1	Soltu.DM.07G024960.1	3760
Soltu.Atl.07_3G019260.1	Soltu.DM.07G024960.1	3760
Soltu.Atl.08_2G007140.1	Soltu.DM.08G012340.1	405
Soltu.Atl.08_0G008740.1	Soltu.DM.08G018070.1	2570
Soltu.Atl.08_1G007560.1	Soltu.DM.08G018070.1	2540
Soltu.Atl.08_1G007990.1	Soltu.DM.08G018420.1	3630
Soltu.Atl.08_2G011450.1	Soltu.DM.08G018420.1	3660
Soltu.Atl.08_3G009110.1	Soltu.DM.08G018420.1	3660
Soltu.Atl.08_4G010900.1	Soltu.DM.08G018420.1	3660
Soltu.Atl.08_1G012000.1	Soltu.DM.08G022750.1	3230
Soltu.Atl.08_2G013100.1	Soltu.DM.08G022750.1	3340
Soltu.Atl.08_3G012370.1	Soltu.DM.08G022750.1	3360
Soltu.Atl.08_4G014820.2	Soltu.DM.08G022750.1	3230
Soltu.Atl.08_1G013030.1	Soltu.DM.08G024100.1	1080
Soltu.Atl.08_2G014320.2	Soltu.DM.08G024100.1	1070
Soltu.Atl.08_4G016050.1	Soltu.DM.08G024100.1	1080
Soltu.Atl.08_1G015250.1	Soltu.DM.08G026770.2	3220
Soltu.Atl.08_2G016710.1	Soltu.DM.08G026770.2	3250
Soltu.Atl.08_3G014600.1	Soltu.DM.08G026770.2	3240
Soltu.Atl.08_1G018220.1	Soltu.DM.08G030200.2	4470
Soltu.Atl.08_2G018840.1	Soltu.DM.08G030200.2	4380
Soltu.Atl.02_3G019960.1	Soltu.DM.08G030200.2	5250
Soltu.Atl.09_0G000500.1	Soltu.DM.09G000730.2	1080
Soltu.Atl.09_2G000780.1	Soltu.DM.09G000730.2	1070
Soltu.Atl.09_4G000510.2	Soltu.DM.09G000730.2	1100
Soltu.Atl.09_0G005210.1	Soltu.DM.09G005580.1	1600
Soltu.Atl.09_2G005010.1	Soltu.DM.09G005580.1	1600
Soltu.Atl.09_3G003540.2	Soltu.DM.09G005580.1	1590
Soltu.Atl.09_4G003280.1	Soltu.DM.09G005580.1	1600
Soltu.Atl.09_0G008330.1	Soltu.DM.09G013060.1	889
Soltu.Atl.09_3G009510.1	Soltu.DM.09G013060.1	889
Soltu.Atl.09_3G010500.1	Soltu.DM.09G014290.1	1470
Soltu.Atl.09_4G008860.1	Soltu.DM.09G014290.1	1470
Soltu.Atl.09_0G009400.1	Soltu.DM.09G014590.1	4470
Soltu.Atl.09_0G009560.1	Soltu.DM.09G014590.1	4420
Soltu.Atl.09_3G010700.1	Soltu.DM.09G014590.1	3380
Soltu.Atl.09_4G009020.1	Soltu.DM.09G014590.1	4430
Soltu.Atl.09_2G018830.2	Soltu.DM.09G028990.1	4980
Soltu.Atl.09_1G015080.1	Soltu.DM.09G031490.1	1540
Soltu.Atl.09_2G019710.1	Soltu.DM.09G031490.1	1600
Soltu.Atl.09_3G024230.1	Soltu.DM.09G031490.1	1610
Soltu.Atl.09_4G022440.1	Soltu.DM.09G031490.1	1590
Soltu.Atl.10_0G000780.1	Soltu.DM.10G000740.1	1480
Soltu.Atl.10_1G000750.1	Soltu.DM.10G000740.1	1470
Soltu.Atl.10_2G000760.1	Soltu.DM.10G000740.1	1480
Soltu.Atl.10_0G004550.1	Soltu.DM.10G012900.1	305
Soltu.Atl.10_0G008530.1	Soltu.DM.10G019940.1	925
Soltu.Atl.10_4G004170.1	Soltu.DM.10G019940.1	903
Soltu.Atl.10_2G010530.1	Soltu.DM.10G023840.1	803
Soltu.Atl.10_0G014440.1	Soltu.DM.10G025740.1	2860
Soltu.Atl.10_0G017820.1	Soltu.DM.10G025740.1	3030
Soltu.Atl.11_4G004490.2	Soltu.DM.11G005240.1	1570
Soltu.Atl.11_0G003080.2	Soltu.DM.11G007670.1	5260
Soltu.Atl.11_1G005250.2	Soltu.DM.11G007670.1	4640
Soltu.Atl.11_2G004400.2	Soltu.DM.11G007670.1	5230
Soltu.Atl.11_4G006440.1	Soltu.DM.11G007670.1	4530
Soltu.Atl.11_0G004970.1	Soltu.DM.11G009940.1	1710
Soltu.Atl.11_1G007180.1	Soltu.DM.11G009940.1	1710
Soltu.Atl.11_3G006340.1	Soltu.DM.11G009940.1	1720
Soltu.Atl.11_4G008660.1	Soltu.DM.11G009940.1	1460
Soltu.Atl.11_0G005600.1	Soltu.DM.11G010610.1	1340
Soltu.Atl.11_1G007860.1	Soltu.DM.11G010610.1	1330
Soltu.Atl.11_3G007040.1	Soltu.DM.11G010610.1	1340
Soltu.Atl.11_4G009250.1	Soltu.DM.11G010610.1	1350
Soltu.Atl.11_3G013690.1	Soltu.DM.11G019280.1	2510
Soltu.Atl.11_4G013990.1	Soltu.DM.11G019280.1	2530
Soltu.Atl.11_1G014220.2	Soltu.DM.11G022080.1	2480
Soltu.Atl.11_2G010440.1	Soltu.DM.11G022080.1	2490
Soltu.Atl.11_3G016070.3	Soltu.DM.11G022080.1	2490
Soltu.Atl.11_4G015930.1	Soltu.DM.11G022080.1	2460
Soltu.Atl.11_3G016070.4	Soltu.DM.11G022080.3	2240
Soltu.Atl.11_4G015930.3	Soltu.DM.11G022080.3	2200
Soltu.Atl.11_1G015630.1	Soltu.DM.11G023170.1	1660
Soltu.Atl.11_2G010930.2	Soltu.DM.11G023170.1	1650
Soltu.Atl.11_3G017120.2	Soltu.DM.11G023170.1	1640
Soltu.Atl.11_4G016640.3	Soltu.DM.11G023170.1	1660
Soltu.Atl.11_2G011930.3	Soltu.DM.11G024540.1	5290
Soltu.Atl.11_3G018470.6	Soltu.DM.11G024540.1	5240
Soltu.Atl.12_1G000970.4	Soltu.DM.12G002320.1	1600
Soltu.Atl.12_2G002990.1	Soltu.DM.12G002320.1	1580
Soltu.Atl.12_3G002170.3	Soltu.DM.12G002320.1	1600
Soltu.Atl.12_4G001200.1	Soltu.DM.12G002320.1	1540
Soltu.Atl.12_0G000950.1	Soltu.DM.12G003990.1	2860
Soltu.Atl.12_2G004520.1	Soltu.DM.12G003990.1	2790
Soltu.Atl.12_3G003650.1	Soltu.DM.12G003990.1	2820
Soltu.Atl.12_1G003520.1	Soltu.DM.12G009740.1	1490
Soltu.Atl.12_2G010000.1	Soltu.DM.12G009740.1	1450
Soltu.Atl.12_3G008120.1	Soltu.DM.12G009740.1	1450
Soltu.Atl.12_1G003530.1	Soltu.DM.12G009750.1	642
