# Supplementary material for: RNA-seq provides insights into potato deubiquitinase responses to drought stress in seedling stage
Source: Front Plant Sci. 2023 Sep 14;14:1268448. doi: 10.3389/fpls.2023.1268448 (PMC10539648; doi:10.3389/fpls.2023.1268448)
Supplement: Supplementary Table 1 — The information on the potato deubiquitinase gene. [file DataSheet_1.zip › Table S6.xlsx]

## Sheet: CK1
	Table S6. Potato deubiquitinase gene SNP
Sample	CHROM	POS	REF	ALT	QUAL	DP	AD	GT	GeneID	FeatureID	HGVS_C	HGVS_P	IMPACT	EFFECT
CK1	chr01_2	59732109	A	C	476.6	65	40,20	0/1	Soltu.Atl.01_2G018850	Soltu.Atl.01_2G018850.1	c.923T>G	p.Val308Gly	MODERATE	missense_variant
CK1	chr01_2	59732134	C	A	516.6	66	37,23	0/1	Soltu.Atl.01_2G018850	Soltu.Atl.01_2G018850.1	c.898G>T	p.Ala300Ser	MODERATE	missense_variant&splice_region_variant
CK1	chr03_1	10092780	G	A	108.6	40	32,7	0/1	Soltu.Atl.03_1G005570	Soltu.Atl.03_1G005570.1	c.*2685G>A	.	MODIFIER	downstream_gene_variant
CK1	chr03_2	7600872	C	T	298.6	20	6,14	0/1	Soltu.Atl.03_2G005120	Soltu.Atl.03_2G005120.4	c.1056G>A	p.Ser352Ser	LOW	splice_region_variant&synonymous_variant
CK1	chr03_2	7600872	C	T	298.6	20	6,14	0/1	Soltu.Atl.03_2G005120	Soltu.Atl.03_2G005120.3	c.1047G>A	p.Ser349Ser	LOW	splice_region_variant&synonymous_variant
CK1	chr03_2	7600872	C	T	298.6	20	6,14	0/1	Soltu.Atl.03_2G005120	Soltu.Atl.03_2G005120.1	c.*3G>A	.	MODIFIER	3_prime_UTR_variant
CK1	chr03_2	7600872	C	T	298.6	20	6,14	0/1	Soltu.Atl.03_2G005120	Soltu.Atl.03_2G005120.2	c.*3G>A	.	MODIFIER	3_prime_UTR_variant
CK1	chr03_3	22806170	A	G	370.93	13	1,12	0/1	Soltu.Atl.03_3G009580	Soltu.Atl.03_3G009580.1	c.*4482T>C	.	MODIFIER	downstream_gene_variant
CK1	chr04_0	11023203	T	A	108.6	31	25,6	0/1	Soltu.Atl.04_0G003790	Soltu.Atl.04_0G003790.6	c.646T>A	p.Ser216Thr	MODERATE	missense_variant
CK1	chr04_0	11023203	T	A	108.6	31	25,6	0/1	Soltu.Atl.04_0G003790	Soltu.Atl.04_0G003790.1	c.646T>A	p.Ser216Thr	MODERATE	missense_variant
CK1	chr04_0	11023203	T	A	108.6	31	25,6	0/1	Soltu.Atl.04_0G003790	Soltu.Atl.04_0G003790.3	c.643T>A	p.Ser215Thr	MODERATE	missense_variant
CK1	chr04_0	11023203	T	A	108.6	31	25,6	0/1	Soltu.Atl.04_0G003790	Soltu.Atl.04_0G003790.5	c.643T>A	p.Ser215Thr	MODERATE	missense_variant
CK1	chr04_0	11023203	T	A	108.6	31	25,6	0/1	Soltu.Atl.04_0G003790	Soltu.Atl.04_0G003790.2	c.484T>A	p.Ser162Thr	MODERATE	missense_variant
CK1	chr04_0	11023203	T	A	108.6	31	25,6	0/1	Soltu.Atl.04_0G003790	Soltu.Atl.04_0G003790.4	c.640T>A	p.Ser214Thr	MODERATE	missense_variant
CK1	chr04_2	17914479	A	G	703.6	51	29,19	0/1	Soltu.Atl.04_2G013320	Soltu.Atl.04_2G013320.1	c.434A>G	p.Lys145Arg	MODERATE	missense_variant
CK1	chr04_2	17914481	G	A	703.6	50	28,19	0/1	Soltu.Atl.04_2G013320	Soltu.Atl.04_2G013320.1	c.436G>A	p.Asp146Asn	MODERATE	missense_variant
CK1	chr05_2	46554740	C	T	379.6	52	32,17	0/1	Soltu.Atl.05_2G021510	Soltu.Atl.05_2G021510.2	c.2313G>A	p.Gly771Gly	LOW	synonymous_variant
CK1	chr05_2	46554740	C	T	379.6	52	32,17	0/1	Soltu.Atl.05_2G021510	Soltu.Atl.05_2G021510.1	c.2313G>A	p.Gly771Gly	LOW	synonymous_variant
CK1	chr06_2	15528347	G	A	311.6	19	9,10	0/1	Soltu.Atl.06_2G004990	Soltu.Atl.06_2G004990.1	c.-1269C>T	.	MODIFIER	upstream_gene_variant
CK1	chr06_2	32940244	A	G	142.6	75	40,9	0/1	Soltu.Atl.06_2G013110	Soltu.Atl.06_2G013110.4	c.552T>C	p.Ala184Ala	LOW	synonymous_variant
CK1	chr06_2	32940244	A	G	142.6	75	40,9	0/1	Soltu.Atl.06_2G013110	Soltu.Atl.06_2G013110.1	c.462T>C	p.Ala154Ala	LOW	synonymous_variant
CK1	chr06_2	32940244	A	G	142.6	75	40,9	0/1	Soltu.Atl.06_2G013110	Soltu.Atl.06_2G013110.2	c.468T>C	p.Ala156Ala	LOW	synonymous_variant
CK1	chr06_2	32940244	A	G	142.6	75	40,9	0/1	Soltu.Atl.06_2G013110	Soltu.Atl.06_2G013110.3	c.429T>C	p.Ala143Ala	LOW	synonymous_variant
CK1	chr06_2	43444360	C	T	337.6	54	39,11	0/1	Soltu.Atl.06_2G023080	Soltu.Atl.06_2G023080.1	c.648G>A	p.Ser216Ser	LOW	synonymous_variant
CK1	chr06_2	43444366	G	A	336.6	53	38,11	0/1	Soltu.Atl.06_2G023080	Soltu.Atl.06_2G023080.1	c.642C>T	p.Pro214Pro	LOW	synonymous_variant
CK1	chr06_2	44207465	C	T	165.6	14	6,6	0/1	Soltu.Atl.06_2G024010	Soltu.Atl.06_2G024010.1	c.276G>A	p.Gly92Gly	LOW	synonymous_variant
CK1	chr06_3	20439275	G	A	52.6	13	9,4	0/1	Soltu.Atl.06_3G005470	Soltu.Atl.06_3G005470.1	c.-2739C>T	.	MODIFIER	upstream_gene_variant
CK1	chr07_2	493982	T	A	634.6	66	37,20	0/1	Soltu.Atl.07_2G000490	Soltu.Atl.07_2G000490.1	c.1826T>A	p.Val609Asp	MODERATE	missense_variant
CK1	chr07_2	494227	C	A	361.6	45	25,14	0/1	Soltu.Atl.07_2G000490	Soltu.Atl.07_2G000490.1	c.1873C>A	p.Gln625Lys	MODERATE	missense_variant
CK1	chr07_2	494310	G	A	115.6	36	29,6	0/1	Soltu.Atl.07_2G000490	Soltu.Atl.07_2G000490.1	c.1956G>A	p.Ser652Ser	LOW	synonymous_variant
CK1	chr08_2	46889115	A	T	128.6	24	18,6	0/1	Soltu.Atl.08_2G016710	Soltu.Atl.08_2G016710.2	c.1035A>T	p.Pro345Pro	LOW	synonymous_variant
CK1	chr08_2	46889115	A	T	128.6	24	18,6	0/1	Soltu.Atl.08_2G016710	Soltu.Atl.08_2G016710.1	c.1035A>T	p.Pro345Pro	LOW	synonymous_variant
CK1	chr08_3	19798253	G	T	416.6	42	26,16	0/1	Soltu.Atl.08_3G012370	Soltu.Atl.08_3G012370.1	c.*4305C>A	.	MODIFIER	downstream_gene_variant
CK1	chr09_0	753824	G	A	563.03	18	0,18	44562	Soltu.Atl.09_0G000500	Soltu.Atl.09_0G000500.2	c.226C>T	p.Arg76Cys	MODERATE	missense_variant
CK1	chr09_0	753824	G	A	563.03	18	0,18	44562	Soltu.Atl.09_0G000500	Soltu.Atl.09_0G000500.1	c.226C>T	p.Arg76Cys	MODERATE	missense_variant
CK1	chr09_2	994878	G	A	80.6	25	20,4	0/1	Soltu.Atl.09_2G000780	Soltu.Atl.09_2G000780.3	c.226C>T	p.Arg76Cys	MODERATE	missense_variant
CK1	chr09_2	994878	G	A	80.6	25	20,4	0/1	Soltu.Atl.09_2G000780	Soltu.Atl.09_2G000780.1	c.226C>T	p.Arg76Cys	MODERATE	missense_variant
CK1	chr09_2	994878	G	A	80.6	25	20,4	0/1	Soltu.Atl.09_2G000780	Soltu.Atl.09_2G000780.2	c.226C>T	p.Arg76Cys	MODERATE	missense_variant
CK1	chr09_2	995813	A	G	109.6	15	10,4	0/1	Soltu.Atl.09_2G000780	Soltu.Atl.09_2G000780.3	c.143T>C	p.Phe48Ser	MODERATE	missense_variant
CK1	chr09_2	995813	A	G	109.6	15	10,4	0/1	Soltu.Atl.09_2G000780	Soltu.Atl.09_2G000780.1	c.143T>C	p.Phe48Ser	MODERATE	missense_variant
CK1	chr09_2	995813	A	G	109.6	15	10,4	0/1	Soltu.Atl.09_2G000780	Soltu.Atl.09_2G000780.2	c.143T>C	p.Phe48Ser	MODERATE	missense_variant
CK1	chr09_2	995885	G	A	38.6	11	8,3	0/1	Soltu.Atl.09_2G000780	Soltu.Atl.09_2G000780.3	c.71C>T	p.Ala24Val	MODERATE	missense_variant
CK1	chr09_2	995885	G	A	38.6	11	8,3	0/1	Soltu.Atl.09_2G000780	Soltu.Atl.09_2G000780.1	c.71C>T	p.Ala24Val	MODERATE	missense_variant
CK1	chr09_2	995885	G	A	38.6	11	8,3	0/1	Soltu.Atl.09_2G000780	Soltu.Atl.09_2G000780.2	c.71C>T	p.Ala24Val	MODERATE	missense_variant
CK1	chr09_2	5577400	A	T	52.6	25	22,3	0/1	Soltu.Atl.09_2G005010	Soltu.Atl.09_2G005010.1	c.-127T>A	.	MODIFIER	5_prime_UTR_variant
CK1	chr09_2	5577405	T	A	52.6	25	22,3	0/1	Soltu.Atl.09_2G005010	Soltu.Atl.09_2G005010.1	c.-132A>T	.	MODIFIER	5_prime_UTR_variant
CK1	chr09_2	29573279	A	T	522.6	37	16,20	0/1	Soltu.Atl.09_2G018830	Soltu.Atl.09_2G018830.1	c.1610T>A	p.Val537Glu	MODERATE	missense_variant
CK1	chr09_2	29573279	A	T	522.6	37	16,20	0/1	Soltu.Atl.09_2G018830	Soltu.Atl.09_2G018830.3	c.1610T>A	p.Val537Glu	MODERATE	missense_variant
CK1	chr09_2	29573279	A	T	522.6	37	16,20	0/1	Soltu.Atl.09_2G018830	Soltu.Atl.09_2G018830.2	c.1610T>A	p.Val537Glu	MODERATE	missense_variant
CK1	chr09_2	29573836	G	T	484.6	25	4,19	0/1	Soltu.Atl.09_2G018830	Soltu.Atl.09_2G018830.1	c.1053C>A	p.Ile351Ile	LOW	synonymous_variant
CK1	chr09_2	29573836	G	T	484.6	25	4,19	0/1	Soltu.Atl.09_2G018830	Soltu.Atl.09_2G018830.3	c.1053C>A	p.Ile351Ile	LOW	synonymous_variant
CK1	chr09_2	29573836	G	T	484.6	25	4,19	0/1	Soltu.Atl.09_2G018830	Soltu.Atl.09_2G018830.2	c.1053C>A	p.Ile351Ile	LOW	synonymous_variant
CK1	chr09_2	29574448	T	C	726.6	40	11,28	0/1	Soltu.Atl.09_2G018830	Soltu.Atl.09_2G018830.1	c.441A>G	p.Gln147Gln	LOW	synonymous_variant
CK1	chr09_2	29574448	T	C	726.6	40	11,28	0/1	Soltu.Atl.09_2G018830	Soltu.Atl.09_2G018830.3	c.441A>G	p.Gln147Gln	LOW	synonymous_variant
CK1	chr09_2	29574448	T	C	726.6	40	11,28	0/1	Soltu.Atl.09_2G018830	Soltu.Atl.09_2G018830.2	c.441A>G	p.Gln147Gln	LOW	synonymous_variant
CK1	chr09_2	29574459	A	T	468.6	43	24,19	0/1	Soltu.Atl.09_2G018830	Soltu.Atl.09_2G018830.1	c.430T>A	p.Leu144Met	MODERATE	missense_variant
CK1	chr09_2	29574459	A	T	468.6	43	24,19	0/1	Soltu.Atl.09_2G018830	Soltu.Atl.09_2G018830.3	c.430T>A	p.Leu144Met	MODERATE	missense_variant
CK1	chr09_2	29574459	A	T	468.6	43	24,19	0/1	Soltu.Atl.09_2G018830	Soltu.Atl.09_2G018830.2	c.430T>A	p.Leu144Met	MODERATE	missense_variant
CK1	chr09_2	30631094	A	T	46.6	12	10,2	0/1	Soltu.Atl.09_2G019710	Soltu.Atl.09_2G019710.1	c.774A>T	p.Gln258His	MODERATE	missense_variant
CK1	chr10_0	901559	A	T	1136.6	431	337,79	0/1	Soltu.Atl.10_0G000780	Soltu.Atl.10_0G000780.1	c.*1358A>T	.	MODIFIER	downstream_gene_variant
CK1	chr10_0	902334	C	A	81.6	10	7,3	0/1	Soltu.Atl.10_0G000780	Soltu.Atl.10_0G000780.1	c.*2133C>A	.	MODIFIER	downstream_gene_variant
CK1	chr10_1	756820	T	G	1147.6	119	47,53	0/1	Soltu.Atl.10_1G000750	Soltu.Atl.10_1G000750.1	c.*1296T>G	.	MODIFIER	downstream_gene_variant
CK1	chr10_1	757164	G	A	304.6	106	79,19	0/1	Soltu.Atl.10_1G000750	Soltu.Atl.10_1G000750.1	c.*1640G>A	.	MODIFIER	downstream_gene_variant
CK1	chr10_1	757311	C	T	163.62	10	1,8	0/1	Soltu.Atl.10_1G000750	Soltu.Atl.10_1G000750.1	c.*1787C>T	.	MODIFIER	downstream_gene_variant
CK1	chr10_1	757322	G	A	163.62	10	1,8	0/1	Soltu.Atl.10_1G000750	Soltu.Atl.10_1G000750.1	c.*1798G>A	.	MODIFIER	downstream_gene_variant
CK1	chr10_1	759540	T	A	415.6	21	6,12	0/1	Soltu.Atl.10_1G000750	Soltu.Atl.10_1G000750.1	c.*4016T>A	.	MODIFIER	downstream_gene_variant
CK1	chr11_1	27124810	G	C	307.6	17	7,8	0/1	Soltu.Atl.11_1G015630	Soltu.Atl.11_1G015630.1	c.-32G>C	.	MODIFIER	5_prime_UTR_variant
CK1	chr11_1	27124810	G	C	307.6	17	7,8	0/1	Soltu.Atl.11_1G015630	Soltu.Atl.11_1G015630.2	c.-32G>C	.	MODIFIER	5_prime_UTR_variant
CK1	chr11_1	27124810	G	C	307.6	17	7,8	0/1	Soltu.Atl.11_1G015630	Soltu.Atl.11_1G015630.3	c.-2931G>C	.	MODIFIER	upstream_gene_variant
CK1	chr11_1	27124810	G	C	307.6	17	7,8	0/1	Soltu.Atl.11_1G015630	Soltu.Atl.11_1G015630.4	c.-2931G>C	.	MODIFIER	upstream_gene_variant
CK1	chr11_1	27124816	A	G	304.6	18	8,8	0/1	Soltu.Atl.11_1G015630	Soltu.Atl.11_1G015630.1	c.-26A>G	.	LOW	5_prime_UTR_premature_start_codon_gain_variant
CK1	chr11_1	27124816	A	G	304.6	18	8,8	0/1	Soltu.Atl.11_1G015630	Soltu.Atl.11_1G015630.2	c.-26A>G	.	LOW	5_prime_UTR_premature_start_codon_gain_variant
CK1	chr11_1	27124816	A	G	304.6	18	8,8	0/1	Soltu.Atl.11_1G015630	Soltu.Atl.11_1G015630.1	c.-26A>G	.	MODIFIER	5_prime_UTR_variant
CK1	chr11_1	27124816	A	G	304.6	18	8,8	0/1	Soltu.Atl.11_1G015630	Soltu.Atl.11_1G015630.2	c.-26A>G	.	MODIFIER	5_prime_UTR_variant
CK1	chr11_1	27124816	A	G	304.6	18	8,8	0/1	Soltu.Atl.11_1G015630	Soltu.Atl.11_1G015630.3	c.-2925A>G	.	MODIFIER	upstream_gene_variant
CK1	chr11_1	27124816	A	G	304.6	18	8,8	0/1	Soltu.Atl.11_1G015630	Soltu.Atl.11_1G015630.4	c.-2925A>G	.	MODIFIER	upstream_gene_variant
CK1	chr11_2	20921618	G	A	974.6	50	19,31	0/1	Soltu.Atl.11_2G011930	Soltu.Atl.11_2G011930.2	c.1735G>A	p.Gly579Arg	MODERATE	missense_variant
CK1	chr11_2	20921618	G	A	974.6	50	19,31	0/1	Soltu.Atl.11_2G011930	Soltu.Atl.11_2G011930.3	c.1726G>A	p.Gly576Arg	MODERATE	missense_variant
CK1	chr11_2	20921618	G	A	974.6	50	19,31	0/1	Soltu.Atl.11_2G011930	Soltu.Atl.11_2G011930.5	c.1723G>A	p.Gly575Arg	MODERATE	missense_variant
CK1	chr11_2	20921618	G	A	974.6	50	19,31	0/1	Soltu.Atl.11_2G011930	Soltu.Atl.11_2G011930.1	c.1726G>A	p.Gly576Arg	MODERATE	missense_variant
CK1	chr11_2	20921618	G	A	974.6	50	19,31	0/1	Soltu.Atl.11_2G011930	Soltu.Atl.11_2G011930.4	c.1729G>A	p.Gly577Arg	MODERATE	missense_variant
CK1	chr11_2	20921618	G	A	974.6	50	19,31	0/1	Soltu.Atl.11_2G011930	Soltu.Atl.11_2G011930.6	c.1732G>A	p.Gly578Arg	MODERATE	missense_variant
CK1	chr11_2	20921618	G	A	974.6	50	19,31	0/1	Soltu.Atl.11_2G011930	Soltu.Atl.11_2G011930.7	c.1735G>A	p.Gly579Arg	MODERATE	missense_variant
CK1	chr11_3	35859642	C	T	209.6	41	28,9	0/1	Soltu.Atl.11_3G017120	Soltu.Atl.11_3G017120.1	c.-46C>T	.	MODIFIER	5_prime_UTR_variant
CK1	chr11_3	35859642	C	T	209.6	41	28,9	0/1	Soltu.Atl.11_3G017120	Soltu.Atl.11_3G017120.2	c.-46C>T	.	MODIFIER	5_prime_UTR_variant
CK1	chr11_3	35859656	G	C	215.6	42	28,10	0/1	Soltu.Atl.11_3G017120	Soltu.Atl.11_3G017120.1	c.-32G>C	.	MODIFIER	5_prime_UTR_variant
CK1	chr11_3	35859656	G	C	215.6	42	28,10	0/1	Soltu.Atl.11_3G017120	Soltu.Atl.11_3G017120.2	c.-32G>C	.	MODIFIER	5_prime_UTR_variant
CK1	chr11_3	37295474	G	T	626.6	51	26,21	0/1	Soltu.Atl.11_3G018470	Soltu.Atl.11_3G018470.6	c.-4977G>T	.	MODIFIER	upstream_gene_variant
CK1	chr11_3	37295474	G	T	626.6	51	26,21	0/1	Soltu.Atl.11_3G018470	Soltu.Atl.11_3G018470.7	c.-4977G>T	.	MODIFIER	upstream_gene_variant
CK1	chr11_3	37295474	G	T	626.6	51	26,21	0/1	Soltu.Atl.11_3G018470	Soltu.Atl.11_3G018470.4	c.-4977G>T	.	MODIFIER	upstream_gene_variant
CK1	chr11_3	37295474	G	T	626.6	51	26,21	0/1	Soltu.Atl.11_3G018470	Soltu.Atl.11_3G018470.1	c.-4977G>T	.	MODIFIER	upstream_gene_variant
CK1	chr11_3	37295474	G	T	626.6	51	26,21	0/1	Soltu.Atl.11_3G018470	Soltu.Atl.11_3G018470.5	c.-4977G>T	.	MODIFIER	upstream_gene_variant
CK1	chr11_3	37295474	G	T	626.6	51	26,21	0/1	Soltu.Atl.11_3G018470	Soltu.Atl.11_3G018470.2	c.-4977G>T	.	MODIFIER	upstream_gene_variant
CK1	chr11_3	37295474	G	T	626.6	51	26,21	0/1	Soltu.Atl.11_3G018470	Soltu.Atl.11_3G018470.3	c.-4977G>T	.	MODIFIER	upstream_gene_variant
CK1	chr11_3	37306949	G	A	42.6	10	8,2	0/1	Soltu.Atl.11_3G018470	Soltu.Atl.11_3G018470.6	c.1069G>A	p.Glu357Lys	MODERATE	missense_variant
CK1	chr11_3	37306949	G	A	42.6	10	8,2	0/1	Soltu.Atl.11_3G018470	Soltu.Atl.11_3G018470.7	c.1066G>A	p.Glu356Lys	MODERATE	missense_variant
CK1	chr11_3	37306949	G	A	42.6	10	8,2	0/1	Soltu.Atl.11_3G018470	Soltu.Atl.11_3G018470.4	c.1057G>A	p.Glu353Lys	MODERATE	missense_variant
CK1	chr11_3	37306949	G	A	42.6	10	8,2	0/1	Soltu.Atl.11_3G018470	Soltu.Atl.11_3G018470.1	c.1066G>A	p.Glu356Lys	MODERATE	missense_variant
CK1	chr11_3	37306949	G	A	42.6	10	8,2	0/1	Soltu.Atl.11_3G018470	Soltu.Atl.11_3G018470.5	c.1060G>A	p.Glu354Lys	MODERATE	missense_variant
CK1	chr11_3	37306949	G	A	42.6	10	8,2	0/1	Soltu.Atl.11_3G018470	Soltu.Atl.11_3G018470.2	c.1057G>A	p.Glu353Lys	MODERATE	missense_variant
CK1	chr11_3	37306949	G	A	42.6	10	8,2	0/1	Soltu.Atl.11_3G018470	Soltu.Atl.11_3G018470.3	c.1069G>A	p.Glu357Lys	MODERATE	missense_variant
CK1	chr11_4	10364136	G	A	309.6	23	13,10	0/1	Soltu.Atl.11_4G009250	Soltu.Atl.11_4G009250.1	c.852C>T	p.Ile284Ile	LOW	synonymous_variant
CK1	chr11_4	25851904	G	C	675.03	16	0,16	44562	Soltu.Atl.11_4G016640	Soltu.Atl.11_4G016640.2	c.-32G>C	.	MODIFIER	5_prime_UTR_variant
CK1	chr11_4	25851904	G	C	675.03	16	0,16	44562	Soltu.Atl.11_4G016640	Soltu.Atl.11_4G016640.3	c.-32G>C	.	MODIFIER	5_prime_UTR_variant
CK1	chr11_4	25851904	G	C	675.03	16	0,16	44562	Soltu.Atl.11_4G016640	Soltu.Atl.11_4G016640.1	c.-222G>C	.	MODIFIER	5_prime_UTR_variant
CK1	chr11_4	25851904	G	C	675.03	16	0,16	44562	Soltu.Atl.11_4G016640	Soltu.Atl.11_4G016640.4	c.-32G>C	.	MODIFIER	5_prime_UTR_variant
CK1	chr11_4	25851910	A	G	675.03	16	0,16	44562	Soltu.Atl.11_4G016640	Soltu.Atl.11_4G016640.2	c.-26A>G	.	LOW	5_prime_UTR_premature_start_codon_gain_variant
CK1	chr11_4	25851910	A	G	675.03	16	0,16	44562	Soltu.Atl.11_4G016640	Soltu.Atl.11_4G016640.3	c.-26A>G	.	LOW	5_prime_UTR_premature_start_codon_gain_variant
CK1	chr11_4	25851910	A	G	675.03	16	0,16	44562	Soltu.Atl.11_4G016640	Soltu.Atl.11_4G016640.1	c.-216A>G	.	LOW	5_prime_UTR_premature_start_codon_gain_variant
CK1	chr11_4	25851910	A	G	675.03	16	0,16	44562	Soltu.Atl.11_4G016640	Soltu.Atl.11_4G016640.4	c.-26A>G	.	LOW	5_prime_UTR_premature_start_codon_gain_variant
CK1	chr11_4	25851910	A	G	675.03	16	0,16	44562	Soltu.Atl.11_4G016640	Soltu.Atl.11_4G016640.2	c.-26A>G	.	MODIFIER	5_prime_UTR_variant
CK1	chr11_4	25851910	A	G	675.03	16	0,16	44562	Soltu.Atl.11_4G016640	Soltu.Atl.11_4G016640.3	c.-26A>G	.	MODIFIER	5_prime_UTR_variant
CK1	chr11_4	25851910	A	G	675.03	16	0,16	44562	Soltu.Atl.11_4G016640	Soltu.Atl.11_4G016640.1	c.-216A>G	.	MODIFIER	5_prime_UTR_variant
CK1	chr11_4	25851910	A	G	675.03	16	0,16	44562	Soltu.Atl.11_4G016640	Soltu.Atl.11_4G016640.4	c.-26A>G	.	MODIFIER	5_prime_UTR_variant
CK1	chr12_2	10760803	A	G	663.6	96	56,26	0/1	Soltu.Atl.12_2G010000	Soltu.Atl.12_2G010000.1	c.1338T>C	p.Phe446Phe	LOW	synonymous_variant
CK2	chr01_2	59732109	A	C	236.6	45	32,12	0/1	Soltu.Atl.01_2G018850	Soltu.Atl.01_2G018850.1	c.923T>G	p.Val308Gly	MODERATE	missense_variant
CK2	chr01_2	59732134	C	A	196.6	43	27,11	0/1	Soltu.Atl.01_2G018850	Soltu.Atl.01_2G018850.1	c.898G>T	p.Ala300Ser	MODERATE	missense_variant&splice_region_variant
CK2	chr02_3	25837897	C	A	104.6	50	41,8	0/1	Soltu.Atl.02_3G010270	Soltu.Atl.02_3G010270.1	c.1047G>T	p.Glu349Asp	MODERATE	missense_variant
CK2	chr03_2	7600872	C	T	303.77	12	1,11	0/1	Soltu.Atl.03_2G005120	Soltu.Atl.03_2G005120.4	c.1056G>A	p.Ser352Ser	LOW	splice_region_variant&synonymous_variant
CK2	chr03_2	7600872	C	T	303.77	12	1,11	0/1	Soltu.Atl.03_2G005120	Soltu.Atl.03_2G005120.3	c.1047G>A	p.Ser349Ser	LOW	splice_region_variant&synonymous_variant
CK2	chr03_2	7600872	C	T	303.77	12	1,11	0/1	Soltu.Atl.03_2G005120	Soltu.Atl.03_2G005120.1	c.*3G>A	.	MODIFIER	3_prime_UTR_variant
CK2	chr03_2	7600872	C	T	303.77	12	1,11	0/1	Soltu.Atl.03_2G005120	Soltu.Atl.03_2G005120.2	c.*3G>A	.	MODIFIER	3_prime_UTR_variant
CK2	chr03_3	22806170	A	G	290.6	13	3,10	0/1	Soltu.Atl.03_3G009580	Soltu.Atl.03_3G009580.1	c.*4482T>C	.	MODIFIER	downstream_gene_variant
CK2	chr03_3	52554758	G	T	89.6	16	9,5	0/1	Soltu.Atl.03_3G026340	Soltu.Atl.03_3G026340.2	c.7096C>A	p.Leu2366Ile	MODERATE	missense_variant
CK2	chr03_3	52554758	G	T	89.6	16	9,5	0/1	Soltu.Atl.03_3G026340	Soltu.Atl.03_3G026340.1	c.7051C>A	p.Leu2351Ile	MODERATE	missense_variant
CK2	chr04_2	11595728	G	A	35.6	12	10,2	0/1	Soltu.Atl.04_2G008510	Soltu.Atl.04_2G008510.1	c.565C>T	p.Leu189Leu	LOW	synonymous_variant
CK2	chr04_2	17914479	A	G	465.6	58	38,14	0/1	Soltu.Atl.04_2G013320	Soltu.Atl.04_2G013320.1	c.434A>G	p.Lys145Arg	MODERATE	missense_variant
CK2	chr04_2	17914481	G	A	465.6	58	38,14	0/1	Soltu.Atl.04_2G013320	Soltu.Atl.04_2G013320.1	c.436G>A	p.Asp146Asn	MODERATE	missense_variant
CK2	chr05_2	46554740	C	T	635.6	49	20,24	0/1	Soltu.Atl.05_2G021510	Soltu.Atl.05_2G021510.2	c.2313G>A	p.Gly771Gly	LOW	synonymous_variant
CK2	chr05_2	46554740	C	T	635.6	49	20,24	0/1	Soltu.Atl.05_2G021510	Soltu.Atl.05_2G021510.1	c.2313G>A	p.Gly771Gly	LOW	synonymous_variant
CK2	chr05_4	51826251	C	G	40.6	13	11,2	0/1	Soltu.Atl.05_4G020630	Soltu.Atl.05_4G020630.1	c.1425G>C	p.Glu475Asp	MODERATE	missense_variant
CK2	chr05_4	51826252	T	G	40.6	14	12,2	0/1	Soltu.Atl.05_4G020630	Soltu.Atl.05_4G020630.1	c.1424A>C	p.Glu475Ala	MODERATE	missense_variant
CK2	chr06_2	15528347	G	A	198.6	12	5,6	0/1	Soltu.Atl.06_2G004990	Soltu.Atl.06_2G004990.1	c.-1269C>T	.	MODIFIER	upstream_gene_variant
CK2	chr06_2	32938663	A	G	148.6	73	44,7	0/1	Soltu.Atl.06_2G013110	Soltu.Atl.06_2G013110.4	c.579T>C	p.Asp193Asp	LOW	synonymous_variant
CK2	chr06_2	32938663	A	G	148.6	73	44,7	0/1	Soltu.Atl.06_2G013110	Soltu.Atl.06_2G013110.1	c.489T>C	p.Asp163Asp	LOW	synonymous_variant
CK2	chr06_2	32938663	A	G	148.6	73	44,7	0/1	Soltu.Atl.06_2G013110	Soltu.Atl.06_2G013110.2	c.495T>C	p.Asp165Asp	LOW	synonymous_variant
CK2	chr06_2	32938663	A	G	148.6	73	44,7	0/1	Soltu.Atl.06_2G013110	Soltu.Atl.06_2G013110.3	c.456T>C	p.Asp152Asp	LOW	synonymous_variant
CK2	chr06_2	32938667	A	G	153.6	72	43,7	0/1	Soltu.Atl.06_2G013110	Soltu.Atl.06_2G013110.4	c.575T>C	p.Ile192Thr	MODERATE	missense_variant
CK2	chr06_2	32938667	A	G	153.6	72	43,7	0/1	Soltu.Atl.06_2G013110	Soltu.Atl.06_2G013110.1	c.485T>C	p.Ile162Thr	MODERATE	missense_variant
CK2	chr06_2	32938667	A	G	153.6	72	43,7	0/1	Soltu.Atl.06_2G013110	Soltu.Atl.06_2G013110.2	c.491T>C	p.Ile164Thr	MODERATE	missense_variant
CK2	chr06_2	32938667	A	G	153.6	72	43,7	0/1	Soltu.Atl.06_2G013110	Soltu.Atl.06_2G013110.3	c.452T>C	p.Ile151Thr	MODERATE	missense_variant
CK2	chr06_2	32940244	A	G	225.6	87	37,11	0/1	Soltu.Atl.06_2G013110	Soltu.Atl.06_2G013110.4	c.552T>C	p.Ala184Ala	LOW	synonymous_variant
CK2	chr06_2	32940244	A	G	225.6	87	37,11	0/1	Soltu.Atl.06_2G013110	Soltu.Atl.06_2G013110.1	c.462T>C	p.Ala154Ala	LOW	synonymous_variant
CK2	chr06_2	32940244	A	G	225.6	87	37,11	0/1	Soltu.Atl.06_2G013110	Soltu.Atl.06_2G013110.2	c.468T>C	p.Ala156Ala	LOW	synonymous_variant
CK2	chr06_2	32940244	A	G	225.6	87	37,11	0/1	Soltu.Atl.06_2G013110	Soltu.Atl.06_2G013110.3	c.429T>C	p.Ala143Ala	LOW	synonymous_variant
CK2	chr06_2	32940280	G	A	185.6	105	53,12	0/1	Soltu.Atl.06_2G013110	Soltu.Atl.06_2G013110.4	c.516C>T	p.Asn172Asn	LOW	synonymous_variant
CK2	chr06_2	32940280	G	A	185.6	105	53,12	0/1	Soltu.Atl.06_2G013110	Soltu.Atl.06_2G013110.1	c.426C>T	p.Asn142Asn	LOW	synonymous_variant
CK2	chr06_2	32940280	G	A	185.6	105	53,12	0/1	Soltu.Atl.06_2G013110	Soltu.Atl.06_2G013110.2	c.432C>T	p.Asn144Asn	LOW	synonymous_variant
CK2	chr06_2	32940280	G	A	185.6	105	53,12	0/1	Soltu.Atl.06_2G013110	Soltu.Atl.06_2G013110.3	c.393C>T	p.Asn131Asn	LOW	synonymous_variant
CK2	chr06_2	32940406	A	G	84.6	59	33,6	0/1	Soltu.Atl.06_2G013110	Soltu.Atl.06_2G013110.4	c.390T>C	p.Thr130Thr	LOW	synonymous_variant
CK2	chr06_2	32940406	A	G	84.6	59	33,6	0/1	Soltu.Atl.06_2G013110	Soltu.Atl.06_2G013110.1	c.384T>C	p.Thr128Thr	LOW	synonymous_variant
CK2	chr06_2	32940406	A	G	84.6	59	33,6	0/1	Soltu.Atl.06_2G013110	Soltu.Atl.06_2G013110.2	c.390T>C	p.Thr130Thr	LOW	synonymous_variant
CK2	chr06_2	32940406	A	G	84.6	59	33,6	0/1	Soltu.Atl.06_2G013110	Soltu.Atl.06_2G013110.3	c.351T>C	p.Thr117Thr	LOW	synonymous_variant
CK2	chr06_2	43444360	C	T	441.6	73	46,14	0/1	Soltu.Atl.06_2G023080	Soltu.Atl.06_2G023080.1	c.648G>A	p.Ser216Ser	LOW	synonymous_variant
CK2	chr06_2	43444366	G	A	441.6	72	45,14	0/1	Soltu.Atl.06_2G023080	Soltu.Atl.06_2G023080.1	c.642C>T	p.Pro214Pro	LOW	synonymous_variant
CK2	chr06_2	44207465	C	T	331.6	16	4,12	0/1	Soltu.Atl.06_2G024010	Soltu.Atl.06_2G024010.1	c.276G>A	p.Gly92Gly	LOW	synonymous_variant
CK2	chr07_1	27937779	G	A	42.6	10	8,2	0/1	Soltu.Atl.07_1G015620	Soltu.Atl.07_1G015620.1	c.-3032G>A	.	MODIFIER	upstream_gene_variant
CK2	chr07_2	493963	A	G	1422.6	530	428,62	0/1	Soltu.Atl.07_2G000490	Soltu.Atl.07_2G000490.1	c.1807A>G	p.Asn603Asp	MODERATE	missense_variant
CK2	chr07_2	493982	T	A	1694.6	668	536,85	0/1	Soltu.Atl.07_2G000490	Soltu.Atl.07_2G000490.1	c.1826T>A	p.Val609Asp	MODERATE	missense_variant
CK2	chr07_2	494227	C	A	190.6	46	32,8	0/1	Soltu.Atl.07_2G000490	Soltu.Atl.07_2G000490.1	c.1873C>A	p.Gln625Lys	MODERATE	missense_variant
CK2	chr07_2	494310	G	A	412.6	98	77,18	0/1	Soltu.Atl.07_2G000490	Soltu.Atl.07_2G000490.1	c.1956G>A	p.Ser652Ser	LOW	synonymous_variant
CK2	chr08_2	46889115	A	T	147.6	28	22,6	0/1	Soltu.Atl.08_2G016710	Soltu.Atl.08_2G016710.2	c.1035A>T	p.Pro345Pro	LOW	synonymous_variant
CK2	chr08_2	46889115	A	T	147.6	28	22,6	0/1	Soltu.Atl.08_2G016710	Soltu.Atl.08_2G016710.1	c.1035A>T	p.Pro345Pro	LOW	synonymous_variant
CK2	chr08_3	19798253	G	T	423.6	36	20,15	0/1	Soltu.Atl.08_3G012370	Soltu.Atl.08_3G012370.1	c.*4305C>A	.	MODIFIER	downstream_gene_variant
CK2	chr09_0	753824	G	A	580.97	20	1,19	44562	Soltu.Atl.09_0G000500	Soltu.Atl.09_0G000500.2	c.226C>T	p.Arg76Cys	MODERATE	missense_variant
CK2	chr09_0	753824	G	A	580.97	20	1,19	44562	Soltu.Atl.09_0G000500	Soltu.Atl.09_0G000500.1	c.226C>T	p.Arg76Cys	MODERATE	missense_variant
CK2	chr09_0	27848819	A	G	36.6	13	10,2	0/1	Soltu.Atl.09_0G009400	Soltu.Atl.09_0G009400.1	c.2962A>G	p.Ser988Gly	MODERATE	missense_variant
CK2	chr09_0	27848819	A	G	36.6	13	10,2	0/1	Soltu.Atl.09_0G009400	Soltu.Atl.09_0G009400.2	c.*1700A>G	.	MODIFIER	downstream_gene_variant
CK2	chr09_0	27848935	T	A	51.6	13	7,3	0/1	Soltu.Atl.09_0G009400	Soltu.Atl.09_0G009400.1	c.3078T>A	p.Ala1026Ala	LOW	synonymous_variant
CK2	chr09_0	27848935	T	A	51.6	13	7,3	0/1	Soltu.Atl.09_0G009400	Soltu.Atl.09_0G009400.2	c.*1816T>A	.	MODIFIER	downstream_gene_variant
CK2	chr09_2	995813	A	G	199.6	65	50,15	0/1	Soltu.Atl.09_2G000780	Soltu.Atl.09_2G000780.3	c.143T>C	p.Phe48Ser	MODERATE	missense_variant
CK2	chr09_2	995813	A	G	199.6	65	50,15	0/1	Soltu.Atl.09_2G000780	Soltu.Atl.09_2G000780.1	c.143T>C	p.Phe48Ser	MODERATE	missense_variant
CK2	chr09_2	995813	A	G	199.6	65	50,15	0/1	Soltu.Atl.09_2G000780	Soltu.Atl.09_2G000780.2	c.143T>C	p.Phe48Ser	MODERATE	missense_variant
CK2	chr09_2	995885	G	A	263.6	56	42,13	0/1	Soltu.Atl.09_2G000780	Soltu.Atl.09_2G000780.3	c.71C>T	p.Ala24Val	MODERATE	missense_variant
CK2	chr09_2	995885	G	A	263.6	56	42,13	0/1	Soltu.Atl.09_2G000780	Soltu.Atl.09_2G000780.1	c.71C>T	p.Ala24Val	MODERATE	missense_variant
CK2	chr09_2	995885	G	A	263.6	56	42,13	0/1	Soltu.Atl.09_2G000780	Soltu.Atl.09_2G000780.2	c.71C>T	p.Ala24Val	MODERATE	missense_variant
CK2	chr09_2	29569594	A	G	52.6	10	8,2	0/1	Soltu.Atl.09_2G018830	Soltu.Atl.09_2G018830.1	c.2966T>C	p.Val989Ala	MODERATE	missense_variant
CK2	chr09_2	29569594	A	G	52.6	10	8,2	0/1	Soltu.Atl.09_2G018830	Soltu.Atl.09_2G018830.3	c.2966T>C	p.Val989Ala	MODERATE	missense_variant
CK2	chr09_2	29569594	A	G	52.6	10	8,2	0/1	Soltu.Atl.09_2G018830	Soltu.Atl.09_2G018830.2	c.2966T>C	p.Val989Ala	MODERATE	missense_variant
CK2	chr09_2	29569596	A	G	52.6	10	8,2	0/1	Soltu.Atl.09_2G018830	Soltu.Atl.09_2G018830.1	c.2964T>C	p.Leu988Leu	LOW	synonymous_variant
CK2	chr09_2	29569596	A	G	52.6	10	8,2	0/1	Soltu.Atl.09_2G018830	Soltu.Atl.09_2G018830.3	c.2964T>C	p.Leu988Leu	LOW	synonymous_variant
CK2	chr09_2	29569596	A	G	52.6	10	8,2	0/1	Soltu.Atl.09_2G018830	Soltu.Atl.09_2G018830.2	c.2964T>C	p.Leu988Leu	LOW	synonymous_variant
CK2	chr09_2	29573279	A	T	695.6	42	17,25	0/1	Soltu.Atl.09_2G018830	Soltu.Atl.09_2G018830.1	c.1610T>A	p.Val537Glu	MODERATE	missense_variant
CK2	chr09_2	29573279	A	T	695.6	42	17,25	0/1	Soltu.Atl.09_2G018830	Soltu.Atl.09_2G018830.3	c.1610T>A	p.Val537Glu	MODERATE	missense_variant
CK2	chr09_2	29573279	A	T	695.6	42	17,25	0/1	Soltu.Atl.09_2G018830	Soltu.Atl.09_2G018830.2	c.1610T>A	p.Val537Glu	MODERATE	missense_variant
CK2	chr09_2	29573836	G	T	445.6	29	11,18	0/1	Soltu.Atl.09_2G018830	Soltu.Atl.09_2G018830.1	c.1053C>A	p.Ile351Ile	LOW	synonymous_variant
CK2	chr09_2	29573836	G	T	445.6	29	11,18	0/1	Soltu.Atl.09_2G018830	Soltu.Atl.09_2G018830.3	c.1053C>A	p.Ile351Ile	LOW	synonymous_variant
CK2	chr09_2	29573836	G	T	445.6	29	11,18	0/1	Soltu.Atl.09_2G018830	Soltu.Atl.09_2G018830.2	c.1053C>A	p.Ile351Ile	LOW	synonymous_variant
CK2	chr09_2	29574448	T	C	822.6	42	11,31	0/1	Soltu.Atl.09_2G018830	Soltu.Atl.09_2G018830.1	c.441A>G	p.Gln147Gln	LOW	synonymous_variant
CK2	chr09_2	29574448	T	C	822.6	42	11,31	0/1	Soltu.Atl.09_2G018830	Soltu.Atl.09_2G018830.3	c.441A>G	p.Gln147Gln	LOW	synonymous_variant
CK2	chr09_2	29574448	T	C	822.6	42	11,31	0/1	Soltu.Atl.09_2G018830	Soltu.Atl.09_2G018830.2	c.441A>G	p.Gln147Gln	LOW	synonymous_variant
CK2	chr09_2	29574459	A	T	669.6	47	22,25	0/1	Soltu.Atl.09_2G018830	Soltu.Atl.09_2G018830.1	c.430T>A	p.Leu144Met	MODERATE	missense_variant
CK2	chr09_2	29574459	A	T	669.6	47	22,25	0/1	Soltu.Atl.09_2G018830	Soltu.Atl.09_2G018830.3	c.430T>A	p.Leu144Met	MODERATE	missense_variant
CK2	chr09_2	29574459	A	T	669.6	47	22,25	0/1	Soltu.Atl.09_2G018830	Soltu.Atl.09_2G018830.2	c.430T>A	p.Leu144Met	MODERATE	missense_variant
CK2	chr09_3	57888337	A	T	118.6	11	7,4	0/1	Soltu.Atl.09_3G022660	Soltu.Atl.09_3G022660.1	c.745T>A	p.Phe249Ile	MODERATE	missense_variant
CK2	chr10_0	901559	A	T	1148.6	446	356,79	0/1	Soltu.Atl.10_0G000780	Soltu.Atl.10_0G000780.1	c.*1358A>T	.	MODIFIER	downstream_gene_variant
CK2	chr10_0	901910	T	C	520.6	238	203,35	0/1	Soltu.Atl.10_0G000780	Soltu.Atl.10_0G000780.1	c.*1709T>C	.	MODIFIER	downstream_gene_variant
CK2	chr10_1	756820	T	G	868.6	111	55,38	0/1	Soltu.Atl.10_1G000750	Soltu.Atl.10_1G000750.1	c.*1296T>G	.	MODIFIER	downstream_gene_variant
CK2	chr10_1	759540	T	A	232.6	18	8,8	0/1	Soltu.Atl.10_1G000750	Soltu.Atl.10_1G000750.1	c.*4016T>A	.	MODIFIER	downstream_gene_variant
CK2	chr11_1	27124810	G	C	322.6	12	2,8	0/1	Soltu.Atl.11_1G015630	Soltu.Atl.11_1G015630.1	c.-32G>C	.	MODIFIER	5_prime_UTR_variant
CK2	chr11_1	27124810	G	C	322.6	12	2,8	0/1	Soltu.Atl.11_1G015630	Soltu.Atl.11_1G015630.2	c.-32G>C	.	MODIFIER	5_prime_UTR_variant
CK2	chr11_1	27124810	G	C	322.6	12	2,8	0/1	Soltu.Atl.11_1G015630	Soltu.Atl.11_1G015630.3	c.-2931G>C	.	MODIFIER	upstream_gene_variant
CK2	chr11_1	27124810	G	C	322.6	12	2,8	0/1	Soltu.Atl.11_1G015630	Soltu.Atl.11_1G015630.4	c.-2931G>C	.	MODIFIER	upstream_gene_variant
CK2	chr11_1	27124816	A	G	322.6	12	2,8	0/1	Soltu.Atl.11_1G015630	Soltu.Atl.11_1G015630.1	c.-26A>G	.	LOW	5_prime_UTR_premature_start_codon_gain_variant
CK2	chr11_1	27124816	A	G	322.6	12	2,8	0/1	Soltu.Atl.11_1G015630	Soltu.Atl.11_1G015630.2	c.-26A>G	.	LOW	5_prime_UTR_premature_start_codon_gain_variant
CK2	chr11_1	27124816	A	G	322.6	12	2,8	0/1	Soltu.Atl.11_1G015630	Soltu.Atl.11_1G015630.1	c.-26A>G	.	MODIFIER	5_prime_UTR_variant
CK2	chr11_1	27124816	A	G	322.6	12	2,8	0/1	Soltu.Atl.11_1G015630	Soltu.Atl.11_1G015630.2	c.-26A>G	.	MODIFIER	5_prime_UTR_variant
CK2	chr11_1	27124816	A	G	322.6	12	2,8	0/1	Soltu.Atl.11_1G015630	Soltu.Atl.11_1G015630.3	c.-2925A>G	.	MODIFIER	upstream_gene_variant
CK2	chr11_1	27124816	A	G	322.6	12	2,8	0/1	Soltu.Atl.11_1G015630	Soltu.Atl.11_1G015630.4	c.-2925A>G	.	MODIFIER	upstream_gene_variant
CK2	chr11_2	20921618	G	A	846.6	54	26,27	0/1	Soltu.Atl.11_2G011930	Soltu.Atl.11_2G011930.2	c.1735G>A	p.Gly579Arg	MODERATE	missense_variant
CK2	chr11_2	20921618	G	A	846.6	54	26,27	0/1	Soltu.Atl.11_2G011930	Soltu.Atl.11_2G011930.3	c.1726G>A	p.Gly576Arg	MODERATE	missense_variant
CK2	chr11_2	20921618	G	A	846.6	54	26,27	0/1	Soltu.Atl.11_2G011930	Soltu.Atl.11_2G011930.5	c.1723G>A	p.Gly575Arg	MODERATE	missense_variant
CK2	chr11_2	20921618	G	A	846.6	54	26,27	0/1	Soltu.Atl.11_2G011930	Soltu.Atl.11_2G011930.1	c.1726G>A	p.Gly576Arg	MODERATE	missense_variant
CK2	chr11_2	20921618	G	A	846.6	54	26,27	0/1	Soltu.Atl.11_2G011930	Soltu.Atl.11_2G011930.4	c.1729G>A	p.Gly577Arg	MODERATE	missense_variant
CK2	chr11_2	20921618	G	A	846.6	54	26,27	0/1	Soltu.Atl.11_2G011930	Soltu.Atl.11_2G011930.6	c.1732G>A	p.Gly578Arg	MODERATE	missense_variant
CK2	chr11_2	20921618	G	A	846.6	54	26,27	0/1	Soltu.Atl.11_2G011930	Soltu.Atl.11_2G011930.7	c.1735G>A	p.Gly579Arg	MODERATE	missense_variant
CK2	chr11_3	35859642	C	T	143.6	55	42,10	0/1	Soltu.Atl.11_3G017120	Soltu.Atl.11_3G017120.1	c.-46C>T	.	MODIFIER	5_prime_UTR_variant
CK2	chr11_3	35859642	C	T	143.6	55	42,10	0/1	Soltu.Atl.11_3G017120	Soltu.Atl.11_3G017120.2	c.-46C>T	.	MODIFIER	5_prime_UTR_variant
CK2	chr11_3	35859656	G	C	137.6	57	44,10	0/1	Soltu.Atl.11_3G017120	Soltu.Atl.11_3G017120.1	c.-32G>C	.	MODIFIER	5_prime_UTR_variant
CK2	chr11_3	35859656	G	C	137.6	57	44,10	0/1	Soltu.Atl.11_3G017120	Soltu.Atl.11_3G017120.2	c.-32G>C	.	MODIFIER	5_prime_UTR_variant
CK2	chr11_3	35866406	A	T	164.6	15	9,5	0/1	Soltu.Atl.11_3G017120	Soltu.Atl.11_3G017120.1	c.631-974A>T	.	MODIFIER	intron_variant
CK2	chr11_3	35866406	A	T	164.6	15	9,5	0/1	Soltu.Atl.11_3G017120	Soltu.Atl.11_3G017120.2	c.631-974A>T	.	MODIFIER	intron_variant
CK2	chr11_3	35866439	C	T	142.6	10	6,4	0/1	Soltu.Atl.11_3G017120	Soltu.Atl.11_3G017120.1	c.631-941C>T	.	MODIFIER	intron_variant
CK2	chr11_3	35866439	C	T	142.6	10	6,4	0/1	Soltu.Atl.11_3G017120	Soltu.Atl.11_3G017120.2	c.631-941C>T	.	MODIFIER	intron_variant
CK2	chr11_3	37295474	G	T	538.6	52	29,18	0/1	Soltu.Atl.11_3G018470	Soltu.Atl.11_3G018470.6	c.-4977G>T	.	MODIFIER	upstream_gene_variant
CK2	chr11_3	37295474	G	T	538.6	52	29,18	0/1	Soltu.Atl.11_3G018470	Soltu.Atl.11_3G018470.7	c.-4977G>T	.	MODIFIER	upstream_gene_variant
CK2	chr11_3	37295474	G	T	538.6	52	29,18	0/1	Soltu.Atl.11_3G018470	Soltu.Atl.11_3G018470.4	c.-4977G>T	.	MODIFIER	upstream_gene_variant
CK2	chr11_3	37295474	G	T	538.6	52	29,18	0/1	Soltu.Atl.11_3G018470	Soltu.Atl.11_3G018470.1	c.-4977G>T	.	MODIFIER	upstream_gene_variant
CK2	chr11_3	37295474	G	T	538.6	52	29,18	0/1	Soltu.Atl.11_3G018470	Soltu.Atl.11_3G018470.5	c.-4977G>T	.	MODIFIER	upstream_gene_variant
CK2	chr11_3	37295474	G	T	538.6	52	29,18	0/1	Soltu.Atl.11_3G018470	Soltu.Atl.11_3G018470.2	c.-4977G>T	.	MODIFIER	upstream_gene_variant
CK2	chr11_3	37295474	G	T	538.6	52	29,18	0/1	Soltu.Atl.11_3G018470	Soltu.Atl.11_3G018470.3	c.-4977G>T	.	MODIFIER	upstream_gene_variant
CK2	chr11_3	37306949	G	A	243.6	32	21,11	0/1	Soltu.Atl.11_3G018470	Soltu.Atl.11_3G018470.6	c.1069G>A	p.Glu357Lys	MODERATE	missense_variant
CK2	chr11_3	37306949	G	A	243.6	32	21,11	0/1	Soltu.Atl.11_3G018470	Soltu.Atl.11_3G018470.7	c.1066G>A	p.Glu356Lys	MODERATE	missense_variant
CK2	chr11_3	37306949	G	A	243.6	32	21,11	0/1	Soltu.Atl.11_3G018470	Soltu.Atl.11_3G018470.4	c.1057G>A	p.Glu353Lys	MODERATE	missense_variant
CK2	chr11_3	37306949	G	A	243.6	32	21,11	0/1	Soltu.Atl.11_3G018470	Soltu.Atl.11_3G018470.1	c.1066G>A	p.Glu356Lys	MODERATE	missense_variant
CK2	chr11_3	37306949	G	A	243.6	32	21,11	0/1	Soltu.Atl.11_3G018470	Soltu.Atl.11_3G018470.5	c.1060G>A	p.Glu354Lys	MODERATE	missense_variant
CK2	chr11_3	37306949	G	A	243.6	32	21,11	0/1	Soltu.Atl.11_3G018470	Soltu.Atl.11_3G018470.2	c.1057G>A	p.Glu353Lys	MODERATE	missense_variant
CK2	chr11_3	37306949	G	A	243.6	32	21,11	0/1	Soltu.Atl.11_3G018470	Soltu.Atl.11_3G018470.3	c.1069G>A	p.Glu357Lys	MODERATE	missense_variant
CK2	chr11_4	10364136	G	A	340.6	30	19,11	0/1	Soltu.Atl.11_4G009250	Soltu.Atl.11_4G009250.1	c.852C>T	p.Ile284Ile	LOW	synonymous_variant
CK2	chr11_4	25851904	G	C	571.02	13	0,13	44562	Soltu.Atl.11_4G016640	Soltu.Atl.11_4G016640.2	c.-32G>C	.	MODIFIER	5_prime_UTR_variant
CK2	chr11_4	25851904	G	C	571.02	13	0,13	44562	Soltu.Atl.11_4G016640	Soltu.Atl.11_4G016640.3	c.-32G>C	.	MODIFIER	5_prime_UTR_variant
CK2	chr11_4	25851904	G	C	571.02	13	0,13	44562	Soltu.Atl.11_4G016640	Soltu.Atl.11_4G016640.1	c.-222G>C	.	MODIFIER	5_prime_UTR_variant
CK2	chr11_4	25851904	G	C	571.02	13	0,13	44562	Soltu.Atl.11_4G016640	Soltu.Atl.11_4G016640.4	c.-32G>C	.	MODIFIER	5_prime_UTR_variant
CK2	chr11_4	25851910	A	G	571.02	13	0,13	44562	Soltu.Atl.11_4G016640	Soltu.Atl.11_4G016640.2	c.-26A>G	.	LOW	5_prime_UTR_premature_start_codon_gain_variant
CK2	chr11_4	25851910	A	G	571.02	13	0,13	44562	Soltu.Atl.11_4G016640	Soltu.Atl.11_4G016640.3	c.-26A>G	.	LOW	5_prime_UTR_premature_start_codon_gain_variant
CK2	chr11_4	25851910	A	G	571.02	13	0,13	44562	Soltu.Atl.11_4G016640	Soltu.Atl.11_4G016640.1	c.-216A>G	.	LOW	5_prime_UTR_premature_start_codon_gain_variant
CK2	chr11_4	25851910	A	G	571.02	13	0,13	44562	Soltu.Atl.11_4G016640	Soltu.Atl.11_4G016640.4	c.-26A>G	.	LOW	5_prime_UTR_premature_start_codon_gain_variant
CK2	chr11_4	25851910	A	G	571.02	13	0,13	44562	Soltu.Atl.11_4G016640	Soltu.Atl.11_4G016640.2	c.-26A>G	.	MODIFIER	5_prime_UTR_variant
CK2	chr11_4	25851910	A	G	571.02	13	0,13	44562	Soltu.Atl.11_4G016640	Soltu.Atl.11_4G016640.3	c.-26A>G	.	MODIFIER	5_prime_UTR_variant
CK2	chr11_4	25851910	A	G	571.02	13	0,13	44562	Soltu.Atl.11_4G016640	Soltu.Atl.11_4G016640.1	c.-216A>G	.	MODIFIER	5_prime_UTR_variant
CK2	chr11_4	25851910	A	G	571.02	13	0,13	44562	Soltu.Atl.11_4G016640	Soltu.Atl.11_4G016640.4	c.-26A>G	.	MODIFIER	5_prime_UTR_variant
CK2	chr12_2	10760803	A	G	1149.6	117	58,45	0/1	Soltu.Atl.12_2G010000	Soltu.Atl.12_2G010000.1	c.1338T>C	p.Phe446Phe	LOW	synonymous_variant
CK2	chr12_2	10760948	A	G	141.6	54	41,8	0/1	Soltu.Atl.12_2G010000	Soltu.Atl.12_2G010000.1	c.1284T>C	p.Asp428Asp	LOW	synonymous_variant
CK3	chr01_2	59732109	A	C	521.6	44	24,18	0/1	Soltu.Atl.01_2G018850	Soltu.Atl.01_2G018850.1	c.923T>G	p.Val308Gly	MODERATE	missense_variant
CK3	chr01_2	59732134	C	A	537.6	47	22,21	0/1	Soltu.Atl.01_2G018850	Soltu.Atl.01_2G018850.1	c.898G>T	p.Ala300Ser	MODERATE	missense_variant&splice_region_variant
CK3	chr01_3	41695957	G	A	44.6	23	18,4	0/1	Soltu.Atl.01_3G015800	Soltu.Atl.01_3G015800.1	c.*83C>T	.	MODIFIER	3_prime_UTR_variant
CK3	chr02_3	26241219	T	G	72.6	13	10,3	0/1	Soltu.Atl.02_3G010700	Soltu.Atl.02_3G010700.1	c.834A>C	p.Gln278His	MODERATE	missense_variant
CK3	chr02_3	26241219	T	G	72.6	13	10,3	0/1	Soltu.Atl.02_3G010700	Soltu.Atl.02_3G010700.2	c.834A>C	p.Gln278His	MODERATE	missense_variant
CK3	chr03_1	10092780	G	A	176.6	57	46,9	0/1	Soltu.Atl.03_1G005570	Soltu.Atl.03_1G005570.1	c.*2685G>A	.	MODIFIER	downstream_gene_variant
CK3	chr03_2	7600872	C	T	345.6	18	4,14	0/1	Soltu.Atl.03_2G005120	Soltu.Atl.03_2G005120.4	c.1056G>A	p.Ser352Ser	LOW	splice_region_variant&synonymous_variant
CK3	chr03_2	7600872	C	T	345.6	18	4,14	0/1	Soltu.Atl.03_2G005120	Soltu.Atl.03_2G005120.3	c.1047G>A	p.Ser349Ser	LOW	splice_region_variant&synonymous_variant
CK3	chr03_2	7600872	C	T	345.6	18	4,14	0/1	Soltu.Atl.03_2G005120	Soltu.Atl.03_2G005120.1	c.*3G>A	.	MODIFIER	3_prime_UTR_variant
CK3	chr03_2	7600872	C	T	345.6	18	4,14	0/1	Soltu.Atl.03_2G005120	Soltu.Atl.03_2G005120.2	c.*3G>A	.	MODIFIER	3_prime_UTR_variant
CK3	chr03_2	19221960	T	C	42.6	13	10,3	0/1	Soltu.Atl.03_2G008310	Soltu.Atl.03_2G008310.1	c.3240T>C	p.Ser1080Ser	LOW	synonymous_variant
CK3	chr03_2	19221960	T	C	42.6	13	10,3	0/1	Soltu.Atl.03_2G008310	Soltu.Atl.03_2G008310.2	c.3240T>C	p.Ser1080Ser	LOW	synonymous_variant
CK3	chr03_3	22806170	A	G	496.26	17	1,16	44562	Soltu.Atl.03_3G009580	Soltu.Atl.03_3G009580.1	c.*4482T>C	.	MODIFIER	downstream_gene_variant
CK3	chr03_3	52554406	T	C	39.6	11	9,2	0/1	Soltu.Atl.03_3G026340	Soltu.Atl.03_3G026340.2	c.7339A>G	p.Ile2447Val	MODERATE	missense_variant
CK3	chr03_3	52554406	T	C	39.6	11	9,2	0/1	Soltu.Atl.03_3G026340	Soltu.Atl.03_3G026340.1	c.7294A>G	p.Ile2432Val	MODERATE	missense_variant
CK3	chr03_3	52554758	G	T	33.6	14	11,2	0/1	Soltu.Atl.03_3G026340	Soltu.Atl.03_3G026340.2	c.7096C>A	p.Leu2366Ile	MODERATE	missense_variant
CK3	chr03_3	52554758	G	T	33.6	14	11,2	0/1	Soltu.Atl.03_3G026340	Soltu.Atl.03_3G026340.1	c.7051C>A	p.Leu2351Ile	MODERATE	missense_variant
CK3	chr04_2	17914479	A	G	801.6	69	38,22	0/1	Soltu.Atl.04_2G013320	Soltu.Atl.04_2G013320.1	c.434A>G	p.Lys145Arg	MODERATE	missense_variant
CK3	chr04_2	17914481	G	A	801.6	68	37,22	0/1	Soltu.Atl.04_2G013320	Soltu.Atl.04_2G013320.1	c.436G>A	p.Asp146Asn	MODERATE	missense_variant
CK3	chr04_2	17914558	G	A	228.6	53	36,11	0/1	Soltu.Atl.04_2G013320	Soltu.Atl.04_2G013320.1	c.513G>A	p.Gln171Gln	LOW	synonymous_variant
CK3	chr05_2	46554740	C	T	466.6	55	33,18	0/1	Soltu.Atl.05_2G021510	Soltu.Atl.05_2G021510.2	c.2313G>A	p.Gly771Gly	LOW	synonymous_variant
CK3	chr05_2	46554740	C	T	466.6	55	33,18	0/1	Soltu.Atl.05_2G021510	Soltu.Atl.05_2G021510.1	c.2313G>A	p.Gly771Gly	LOW	synonymous_variant
CK3	chr06_2	15528347	G	A	156.6	12	7,5	0/1	Soltu.Atl.06_2G004990	Soltu.Atl.06_2G004990.1	c.-1269C>T	.	MODIFIER	upstream_gene_variant
CK3	chr06_2	32940244	A	G	266.6	74	38,13	0/1	Soltu.Atl.06_2G013110	Soltu.Atl.06_2G013110.4	c.552T>C	p.Ala184Ala	LOW	synonymous_variant
CK3	chr06_2	32940244	A	G	266.6	74	38,13	0/1	Soltu.Atl.06_2G013110	Soltu.Atl.06_2G013110.1	c.462T>C	p.Ala154Ala	LOW	synonymous_variant
CK3	chr06_2	32940244	A	G	266.6	74	38,13	0/1	Soltu.Atl.06_2G013110	Soltu.Atl.06_2G013110.2	c.468T>C	p.Ala156Ala	LOW	synonymous_variant
CK3	chr06_2	32940244	A	G	266.6	74	38,13	0/1	Soltu.Atl.06_2G013110	Soltu.Atl.06_2G013110.3	c.429T>C	p.Ala143Ala	LOW	synonymous_variant
CK3	chr06_2	32940280	G	A	269.6	94	55,16	0/1	Soltu.Atl.06_2G013110	Soltu.Atl.06_2G013110.4	c.516C>T	p.Asn172Asn	LOW	synonymous_variant
CK3	chr06_2	32940280	G	A	269.6	94	55,16	0/1	Soltu.Atl.06_2G013110	Soltu.Atl.06_2G013110.1	c.426C>T	p.Asn142Asn	LOW	synonymous_variant
CK3	chr06_2	32940280	G	A	269.6	94	55,16	0/1	Soltu.Atl.06_2G013110	Soltu.Atl.06_2G013110.2	c.432C>T	p.Asn144Asn	LOW	synonymous_variant
CK3	chr06_2	32940280	G	A	269.6	94	55,16	0/1	Soltu.Atl.06_2G013110	Soltu.Atl.06_2G013110.3	c.393C>T	p.Asn131Asn	LOW	synonymous_variant
CK3	chr06_2	43444360	C	T	686.6	72	42,19	0/1	Soltu.Atl.06_2G023080	Soltu.Atl.06_2G023080.1	c.648G>A	p.Ser216Ser	LOW	synonymous_variant
CK3	chr06_2	43444366	G	A	688.6	71	40,20	0/1	Soltu.Atl.06_2G023080	Soltu.Atl.06_2G023080.1	c.642C>T	p.Pro214Pro	LOW	synonymous_variant
CK3	chr06_2	44207465	C	T	115.6	12	8,4	0/1	Soltu.Atl.06_2G024010	Soltu.Atl.06_2G024010.1	c.276G>A	p.Gly92Gly	LOW	synonymous_variant
CK3	chr07_2	493982	T	A	1146.6	77	32,33	0/1	Soltu.Atl.07_2G000490	Soltu.Atl.07_2G000490.1	c.1826T>A	p.Val609Asp	MODERATE	missense_variant
CK3	chr07_2	494227	C	A	544.6	48	19,19	0/1	Soltu.Atl.07_2G000490	Soltu.Atl.07_2G000490.1	c.1873C>A	p.Gln625Lys	MODERATE	missense_variant
CK3	chr07_2	494310	G	A	208.6	36	26,8	0/1	Soltu.Atl.07_2G000490	Soltu.Atl.07_2G000490.1	c.1956G>A	p.Ser652Ser	LOW	synonymous_variant
CK3	chr08_2	46889115	A	T	88.6	21	17,4	0/1	Soltu.Atl.08_2G016710	Soltu.Atl.08_2G016710.2	c.1035A>T	p.Pro345Pro	LOW	synonymous_variant
CK3	chr08_2	46889115	A	T	88.6	21	17,4	0/1	Soltu.Atl.08_2G016710	Soltu.Atl.08_2G016710.1	c.1035A>T	p.Pro345Pro	LOW	synonymous_variant
CK3	chr08_3	19798253	G	T	503.6	54	32,21	0/1	Soltu.Atl.08_3G012370	Soltu.Atl.08_3G012370.1	c.*4305C>A	.	MODIFIER	downstream_gene_variant
CK3	chr09_0	753824	G	A	590.92	19	1,18	44562	Soltu.Atl.09_0G000500	Soltu.Atl.09_0G000500.2	c.226C>T	p.Arg76Cys	MODERATE	missense_variant
CK3	chr09_0	753824	G	A	590.92	19	1,18	44562	Soltu.Atl.09_0G000500	Soltu.Atl.09_0G000500.1	c.226C>T	p.Arg76Cys	MODERATE	missense_variant
CK3	chr09_2	995813	A	G	122.6	16	10,6	0/1	Soltu.Atl.09_2G000780	Soltu.Atl.09_2G000780.3	c.143T>C	p.Phe48Ser	MODERATE	missense_variant
CK3	chr09_2	995813	A	G	122.6	16	10,6	0/1	Soltu.Atl.09_2G000780	Soltu.Atl.09_2G000780.1	c.143T>C	p.Phe48Ser	MODERATE	missense_variant
CK3	chr09_2	995813	A	G	122.6	16	10,6	0/1	Soltu.Atl.09_2G000780	Soltu.Atl.09_2G000780.2	c.143T>C	p.Phe48Ser	MODERATE	missense_variant
CK3	chr09_2	995885	G	A	108.6	11	5,6	0/1	Soltu.Atl.09_2G000780	Soltu.Atl.09_2G000780.3	c.71C>T	p.Ala24Val	MODERATE	missense_variant
CK3	chr09_2	995885	G	A	108.6	11	5,6	0/1	Soltu.Atl.09_2G000780	Soltu.Atl.09_2G000780.1	c.71C>T	p.Ala24Val	MODERATE	missense_variant
CK3	chr09_2	995885	G	A	108.6	11	5,6	0/1	Soltu.Atl.09_2G000780	Soltu.Atl.09_2G000780.2	c.71C>T	p.Ala24Val	MODERATE	missense_variant
CK3	chr09_2	5577400	A	T	76.6	29	25,4	0/1	Soltu.Atl.09_2G005010	Soltu.Atl.09_2G005010.1	c.-127T>A	.	MODIFIER	5_prime_UTR_variant
CK3	chr09_2	5577405	T	A	76.6	27	24,3	0/1	Soltu.Atl.09_2G005010	Soltu.Atl.09_2G005010.1	c.-132A>T	.	MODIFIER	5_prime_UTR_variant
CK3	chr09_2	29573279	A	T	497.6	37	17,20	0/1	Soltu.Atl.09_2G018830	Soltu.Atl.09_2G018830.1	c.1610T>A	p.Val537Glu	MODERATE	missense_variant
CK3	chr09_2	29573279	A	T	497.6	37	17,20	0/1	Soltu.Atl.09_2G018830	Soltu.Atl.09_2G018830.3	c.1610T>A	p.Val537Glu	MODERATE	missense_variant
CK3	chr09_2	29573279	A	T	497.6	37	17,20	0/1	Soltu.Atl.09_2G018830	Soltu.Atl.09_2G018830.2	c.1610T>A	p.Val537Glu	MODERATE	missense_variant
CK3	chr09_2	29573836	G	T	618.6	35	11,22	0/1	Soltu.Atl.09_2G018830	Soltu.Atl.09_2G018830.1	c.1053C>A	p.Ile351Ile	LOW	synonymous_variant
CK3	chr09_2	29573836	G	T	618.6	35	11,22	0/1	Soltu.Atl.09_2G018830	Soltu.Atl.09_2G018830.3	c.1053C>A	p.Ile351Ile	LOW	synonymous_variant
CK3	chr09_2	29573836	G	T	618.6	35	11,22	0/1	Soltu.Atl.09_2G018830	Soltu.Atl.09_2G018830.2	c.1053C>A	p.Ile351Ile	LOW	synonymous_variant
CK3	chr09_2	29574448	T	C	768.6	37	8,29	0/1	Soltu.Atl.09_2G018830	Soltu.Atl.09_2G018830.1	c.441A>G	p.Gln147Gln	LOW	synonymous_variant
CK3	chr09_2	29574448	T	C	768.6	37	8,29	0/1	Soltu.Atl.09_2G018830	Soltu.Atl.09_2G018830.3	c.441A>G	p.Gln147Gln	LOW	synonymous_variant
CK3	chr09_2	29574448	T	C	768.6	37	8,29	0/1	Soltu.Atl.09_2G018830	Soltu.Atl.09_2G018830.2	c.441A>G	p.Gln147Gln	LOW	synonymous_variant
CK3	chr09_2	29574459	A	T	583.6	39	16,23	0/1	Soltu.Atl.09_2G018830	Soltu.Atl.09_2G018830.1	c.430T>A	p.Leu144Met	MODERATE	missense_variant
CK3	chr09_2	29574459	A	T	583.6	39	16,23	0/1	Soltu.Atl.09_2G018830	Soltu.Atl.09_2G018830.3	c.430T>A	p.Leu144Met	MODERATE	missense_variant
CK3	chr09_2	29574459	A	T	583.6	39	16,23	0/1	Soltu.Atl.09_2G018830	Soltu.Atl.09_2G018830.2	c.430T>A	p.Leu144Met	MODERATE	missense_variant
CK3	chr09_3	57888337	A	T	164.6	10	4,5	0/1	Soltu.Atl.09_3G022660	Soltu.Atl.09_3G022660.1	c.745T>A	p.Phe249Ile	MODERATE	missense_variant
CK3	chr10_0	901559	A	T	1080.6	431	333,80	0/1	Soltu.Atl.10_0G000780	Soltu.Atl.10_0G000780.1	c.*1358A>T	.	MODIFIER	downstream_gene_variant
CK3	chr10_1	756820	T	G	814.6	115	57,36	0/1	Soltu.Atl.10_1G000750	Soltu.Atl.10_1G000750.1	c.*1296T>G	.	MODIFIER	downstream_gene_variant
CK3	chr10_1	759540	T	A	274.6	14	4,8	0/1	Soltu.Atl.10_1G000750	Soltu.Atl.10_1G000750.1	c.*4016T>A	.	MODIFIER	downstream_gene_variant
CK3	chr11_1	27124810	G	C	322.6	12	2,8	0/1	Soltu.Atl.11_1G015630	Soltu.Atl.11_1G015630.1	c.-32G>C	.	MODIFIER	5_prime_UTR_variant
CK3	chr11_1	27124810	G	C	322.6	12	2,8	0/1	Soltu.Atl.11_1G015630	Soltu.Atl.11_1G015630.2	c.-32G>C	.	MODIFIER	5_prime_UTR_variant
CK3	chr11_1	27124810	G	C	322.6	12	2,8	0/1	Soltu.Atl.11_1G015630	Soltu.Atl.11_1G015630.3	c.-2931G>C	.	MODIFIER	upstream_gene_variant
CK3	chr11_1	27124810	G	C	322.6	12	2,8	0/1	Soltu.Atl.11_1G015630	Soltu.Atl.11_1G015630.4	c.-2931G>C	.	MODIFIER	upstream_gene_variant
CK3	chr11_1	27124816	A	G	322.6	12	2,8	0/1	Soltu.Atl.11_1G015630	Soltu.Atl.11_1G015630.1	c.-26A>G	.	LOW	5_prime_UTR_premature_start_codon_gain_variant
CK3	chr11_1	27124816	A	G	322.6	12	2,8	0/1	Soltu.Atl.11_1G015630	Soltu.Atl.11_1G015630.2	c.-26A>G	.	LOW	5_prime_UTR_premature_start_codon_gain_variant
CK3	chr11_1	27124816	A	G	322.6	12	2,8	0/1	Soltu.Atl.11_1G015630	Soltu.Atl.11_1G015630.1	c.-26A>G	.	MODIFIER	5_prime_UTR_variant
CK3	chr11_1	27124816	A	G	322.6	12	2,8	0/1	Soltu.Atl.11_1G015630	Soltu.Atl.11_1G015630.2	c.-26A>G	.	MODIFIER	5_prime_UTR_variant
CK3	chr11_1	27124816	A	G	322.6	12	2,8	0/1	Soltu.Atl.11_1G015630	Soltu.Atl.11_1G015630.3	c.-2925A>G	.	MODIFIER	upstream_gene_variant
CK3	chr11_1	27124816	A	G	322.6	12	2,8	0/1	Soltu.Atl.11_1G015630	Soltu.Atl.11_1G015630.4	c.-2925A>G	.	MODIFIER	upstream_gene_variant
CK3	chr11_2	19549725	G	C	428.6	52	27,21	0/1	Soltu.Atl.11_2G010930	Soltu.Atl.11_2G010930.1	c.-32G>C	.	MODIFIER	5_prime_UTR_variant
CK3	chr11_2	19549725	G	C	428.6	52	27,21	0/1	Soltu.Atl.11_2G010930	Soltu.Atl.11_2G010930.4	c.-32G>C	.	MODIFIER	5_prime_UTR_variant
CK3	chr11_2	19549725	G	C	428.6	52	27,21	0/1	Soltu.Atl.11_2G010930	Soltu.Atl.11_2G010930.2	c.-32G>C	.	MODIFIER	5_prime_UTR_variant
CK3	chr11_2	19549725	G	C	428.6	52	27,21	0/1	Soltu.Atl.11_2G010930	Soltu.Atl.11_2G010930.3	c.-32G>C	.	MODIFIER	5_prime_UTR_variant
CK3	chr11_2	20921618	G	A	957.6	53	19,33	0/1	Soltu.Atl.11_2G011930	Soltu.Atl.11_2G011930.2	c.1735G>A	p.Gly579Arg	MODERATE	missense_variant
CK3	chr11_2	20921618	G	A	957.6	53	19,33	0/1	Soltu.Atl.11_2G011930	Soltu.Atl.11_2G011930.3	c.1726G>A	p.Gly576Arg	MODERATE	missense_variant
CK3	chr11_2	20921618	G	A	957.6	53	19,33	0/1	Soltu.Atl.11_2G011930	Soltu.Atl.11_2G011930.5	c.1723G>A	p.Gly575Arg	MODERATE	missense_variant
CK3	chr11_2	20921618	G	A	957.6	53	19,33	0/1	Soltu.Atl.11_2G011930	Soltu.Atl.11_2G011930.1	c.1726G>A	p.Gly576Arg	MODERATE	missense_variant
CK3	chr11_2	20921618	G	A	957.6	53	19,33	0/1	Soltu.Atl.11_2G011930	Soltu.Atl.11_2G011930.4	c.1729G>A	p.Gly577Arg	MODERATE	missense_variant
CK3	chr11_2	20921618	G	A	957.6	53	19,33	0/1	Soltu.Atl.11_2G011930	Soltu.Atl.11_2G011930.6	c.1732G>A	p.Gly578Arg	MODERATE	missense_variant
CK3	chr11_2	20921618	G	A	957.6	53	19,33	0/1	Soltu.Atl.11_2G011930	Soltu.Atl.11_2G011930.7	c.1735G>A	p.Gly579Arg	MODERATE	missense_variant
CK3	chr11_3	37295474	G	T	613.6	56	33,22	0/1	Soltu.Atl.11_3G018470	Soltu.Atl.11_3G018470.6	c.-4977G>T	.	MODIFIER	upstream_gene_variant
CK3	chr11_3	37295474	G	T	613.6	56	33,22	0/1	Soltu.Atl.11_3G018470	Soltu.Atl.11_3G018470.7	c.-4977G>T	.	MODIFIER	upstream_gene_variant
CK3	chr11_3	37295474	G	T	613.6	56	33,22	0/1	Soltu.Atl.11_3G018470	Soltu.Atl.11_3G018470.4	c.-4977G>T	.	MODIFIER	upstream_gene_variant
CK3	chr11_3	37295474	G	T	613.6	56	33,22	0/1	Soltu.Atl.11_3G018470	Soltu.Atl.11_3G018470.1	c.-4977G>T	.	MODIFIER	upstream_gene_variant
CK3	chr11_3	37295474	G	T	613.6	56	33,22	0/1	Soltu.Atl.11_3G018470	Soltu.Atl.11_3G018470.5	c.-4977G>T	.	MODIFIER	upstream_gene_variant
CK3	chr11_3	37295474	G	T	613.6	56	33,22	0/1	Soltu.Atl.11_3G018470	Soltu.Atl.11_3G018470.2	c.-4977G>T	.	MODIFIER	upstream_gene_variant
CK3	chr11_3	37295474	G	T	613.6	56	33,22	0/1	Soltu.Atl.11_3G018470	Soltu.Atl.11_3G018470.3	c.-4977G>T	.	MODIFIER	upstream_gene_variant
CK3	chr11_3	37306949	G	A	95.6	22	17,5	0/1	Soltu.Atl.11_3G018470	Soltu.Atl.11_3G018470.6	c.1069G>A	p.Glu357Lys	MODERATE	missense_variant
CK3	chr11_3	37306949	G	A	95.6	22	17,5	0/1	Soltu.Atl.11_3G018470	Soltu.Atl.11_3G018470.7	c.1066G>A	p.Glu356Lys	MODERATE	missense_variant
CK3	chr11_3	37306949	G	A	95.6	22	17,5	0/1	Soltu.Atl.11_3G018470	Soltu.Atl.11_3G018470.4	c.1057G>A	p.Glu353Lys	MODERATE	missense_variant
CK3	chr11_3	37306949	G	A	95.6	22	17,5	0/1	Soltu.Atl.11_3G018470	Soltu.Atl.11_3G018470.1	c.1066G>A	p.Glu356Lys	MODERATE	missense_variant
CK3	chr11_3	37306949	G	A	95.6	22	17,5	0/1	Soltu.Atl.11_3G018470	Soltu.Atl.11_3G018470.5	c.1060G>A	p.Glu354Lys	MODERATE	missense_variant
CK3	chr11_3	37306949	G	A	95.6	22	17,5	0/1	Soltu.Atl.11_3G018470	Soltu.Atl.11_3G018470.2	c.1057G>A	p.Glu353Lys	MODERATE	missense_variant
CK3	chr11_3	37306949	G	A	95.6	22	17,5	0/1	Soltu.Atl.11_3G018470	Soltu.Atl.11_3G018470.3	c.1069G>A	p.Glu357Lys	MODERATE	missense_variant
CK3	chr11_4	10364136	G	A	222.6	16	9,7	0/1	Soltu.Atl.11_4G009250	Soltu.Atl.11_4G009250.1	c.852C>T	p.Ile284Ile	LOW	synonymous_variant
CK3	chr12_2	10760803	A	G	869.6	94	49,30	0/1	Soltu.Atl.12_2G010000	Soltu.Atl.12_2G010000.1	c.1338T>C	p.Phe446Phe	LOW	synonymous_variant
PEG1	chr01_2	59732109	A	C	383.6	34	19,13	0/1	Soltu.Atl.01_2G018850	Soltu.Atl.01_2G018850.1	c.923T>G	p.Val308Gly	MODERATE	missense_variant
PEG1	chr01_2	59732134	C	A	380.6	35	20,13	0/1	Soltu.Atl.01_2G018850	Soltu.Atl.01_2G018850.1	c.898G>T	p.Ala300Ser	MODERATE	missense_variant&splice_region_variant
PEG1	chr02_3	26242529	T	G	106.6	12	6,5	0/1	Soltu.Atl.02_3G010700	Soltu.Atl.02_3G010700.1	c.243A>C	p.Glu81Asp	MODERATE	missense_variant
PEG1	chr02_3	26242529	T	G	106.6	12	6,5	0/1	Soltu.Atl.02_3G010700	Soltu.Atl.02_3G010700.2	c.243A>C	p.Glu81Asp	MODERATE	missense_variant
PEG1	chr03_1	10092780	G	A	125.6	65	54,8	0/1	Soltu.Atl.03_1G005570	Soltu.Atl.03_1G005570.1	c.*2685G>A	.	MODIFIER	downstream_gene_variant
PEG1	chr03_2	7600872	C	T	232.6	17	8,8	0/1	Soltu.Atl.03_2G005120	Soltu.Atl.03_2G005120.4	c.1056G>A	p.Ser352Ser	LOW	splice_region_variant&synonymous_variant
PEG1	chr03_2	7600872	C	T	232.6	17	8,8	0/1	Soltu.Atl.03_2G005120	Soltu.Atl.03_2G005120.3	c.1047G>A	p.Ser349Ser	LOW	splice_region_variant&synonymous_variant
PEG1	chr03_2	7600872	C	T	232.6	17	8,8	0/1	Soltu.Atl.03_2G005120	Soltu.Atl.03_2G005120.1	c.*3G>A	.	MODIFIER	3_prime_UTR_variant
PEG1	chr03_2	7600872	C	T	232.6	17	8,8	0/1	Soltu.Atl.03_2G005120	Soltu.Atl.03_2G005120.2	c.*3G>A	.	MODIFIER	3_prime_UTR_variant
PEG1	chr03_3	22806170	A	G	348.6	14	4,10	0/1	Soltu.Atl.03_3G009580	Soltu.Atl.03_3G009580.1	c.*4482T>C	.	MODIFIER	downstream_gene_variant
PEG1	chr03_4	28978127	T	G	58.6	14	11,3	0/1	Soltu.Atl.03_4G018530	Soltu.Atl.03_4G018530.1	c.7048A>C	p.Ile2350Leu	MODERATE	missense_variant
PEG1	chr03_4	28978127	T	G	58.6	14	11,3	0/1	Soltu.Atl.03_4G018530	Soltu.Atl.03_4G018530.2	c.7003A>C	p.Ile2335Leu	MODERATE	missense_variant
PEG1	chr04_2	17914479	A	G	453.6	56	37,14	0/1	Soltu.Atl.04_2G013320	Soltu.Atl.04_2G013320.1	c.434A>G	p.Lys145Arg	MODERATE	missense_variant
PEG1	chr04_2	17914481	G	A	453.6	61	42,14	0/1	Soltu.Atl.04_2G013320	Soltu.Atl.04_2G013320.1	c.436G>A	p.Asp146Asn	MODERATE	missense_variant
PEG1	chr05_1	46744562	T	C	52.6	10	8,2	0/1	Soltu.Atl.05_1G020080	Soltu.Atl.05_1G020080.1	c.3450T>C	p.Asp1150Asp	LOW	synonymous_variant
PEG1	chr05_1	46744563	G	T	52.6	10	8,2	0/1	Soltu.Atl.05_1G020080	Soltu.Atl.05_1G020080.1	c.3451G>T	p.Ala1151Ser	MODERATE	missense_variant
PEG1	chr05_2	46554740	C	T	209.6	42	30,10	0/1	Soltu.Atl.05_2G021510	Soltu.Atl.05_2G021510.2	c.2313G>A	p.Gly771Gly	LOW	synonymous_variant
PEG1	chr05_2	46554740	C	T	209.6	42	30,10	0/1	Soltu.Atl.05_2G021510	Soltu.Atl.05_2G021510.1	c.2313G>A	p.Gly771Gly	LOW	synonymous_variant
PEG1	chr06_2	15528347	G	A	60.6	18	14,3	0/1	Soltu.Atl.06_2G004990	Soltu.Atl.06_2G004990.1	c.-1269C>T	.	MODIFIER	upstream_gene_variant
PEG1	chr06_2	32940244	A	G	203.6	75	40,9	0/1	Soltu.Atl.06_2G013110	Soltu.Atl.06_2G013110.4	c.552T>C	p.Ala184Ala	LOW	synonymous_variant
PEG1	chr06_2	32940244	A	G	203.6	75	40,9	0/1	Soltu.Atl.06_2G013110	Soltu.Atl.06_2G013110.1	c.462T>C	p.Ala154Ala	LOW	synonymous_variant
PEG1	chr06_2	32940244	A	G	203.6	75	40,9	0/1	Soltu.Atl.06_2G013110	Soltu.Atl.06_2G013110.2	c.468T>C	p.Ala156Ala	LOW	synonymous_variant
PEG1	chr06_2	32940244	A	G	203.6	75	40,9	0/1	Soltu.Atl.06_2G013110	Soltu.Atl.06_2G013110.3	c.429T>C	p.Ala143Ala	LOW	synonymous_variant
PEG1	chr06_2	32940280	G	A	181.6	104	64,12	0/1	Soltu.Atl.06_2G013110	Soltu.Atl.06_2G013110.4	c.516C>T	p.Asn172Asn	LOW	synonymous_variant
PEG1	chr06_2	32940280	G	A	181.6	104	64,12	0/1	Soltu.Atl.06_2G013110	Soltu.Atl.06_2G013110.1	c.426C>T	p.Asn142Asn	LOW	synonymous_variant
PEG1	chr06_2	32940280	G	A	181.6	104	64,12	0/1	Soltu.Atl.06_2G013110	Soltu.Atl.06_2G013110.2	c.432C>T	p.Asn144Asn	LOW	synonymous_variant
PEG1	chr06_2	32940280	G	A	181.6	104	64,12	0/1	Soltu.Atl.06_2G013110	Soltu.Atl.06_2G013110.3	c.393C>T	p.Asn131Asn	LOW	synonymous_variant
PEG1	chr06_2	32940406	A	G	161.6	52	26,7	0/1	Soltu.Atl.06_2G013110	Soltu.Atl.06_2G013110.4	c.390T>C	p.Thr130Thr	LOW	synonymous_variant
PEG1	chr06_2	32940406	A	G	161.6	52	26,7	0/1	Soltu.Atl.06_2G013110	Soltu.Atl.06_2G013110.1	c.384T>C	p.Thr128Thr	LOW	synonymous_variant
PEG1	chr06_2	32940406	A	G	161.6	52	26,7	0/1	Soltu.Atl.06_2G013110	Soltu.Atl.06_2G013110.2	c.390T>C	p.Thr130Thr	LOW	synonymous_variant
PEG1	chr06_2	32940406	A	G	161.6	52	26,7	0/1	Soltu.Atl.06_2G013110	Soltu.Atl.06_2G013110.3	c.351T>C	p.Thr117Thr	LOW	synonymous_variant
PEG1	chr06_2	43444360	C	T	319.6	63	45,11	0/1	Soltu.Atl.06_2G023080	Soltu.Atl.06_2G023080.1	c.648G>A	p.Ser216Ser	LOW	synonymous_variant
PEG1	chr06_2	43444366	G	A	322.6	62	43,11	0/1	Soltu.Atl.06_2G023080	Soltu.Atl.06_2G023080.1	c.642C>T	p.Pro214Pro	LOW	synonymous_variant
PEG1	chr06_2	44207465	C	T	302.6	19	9,10	0/1	Soltu.Atl.06_2G024010	Soltu.Atl.06_2G024010.1	c.276G>A	p.Gly92Gly	LOW	synonymous_variant
PEG1	chr06_3	32796237	C	T	2313.6	84	19,65	0/1	Soltu.Atl.06_3G012130	Soltu.Atl.06_3G012130.1	c.*1949G>A	.	MODIFIER	downstream_gene_variant
PEG1	chr06_3	33272556	G	A	115.6	12	8,4	0/1	Soltu.Atl.06_3G012440	Soltu.Atl.06_3G012440.1	c.1018C>T	p.Pro340Ser	MODERATE	missense_variant
PEG1	chr06_3	33272572	A	G	99.6	10	6,4	0/1	Soltu.Atl.06_3G012440	Soltu.Atl.06_3G012440.1	c.1002T>C	p.Ser334Ser	LOW	synonymous_variant
PEG1	chr07_2	493982	T	A	1207.6	106	57,36	0/1	Soltu.Atl.07_2G000490	Soltu.Atl.07_2G000490.1	c.1826T>A	p.Val609Asp	MODERATE	missense_variant
PEG1	chr07_2	494227	C	A	597.6	46	21,21	0/1	Soltu.Atl.07_2G000490	Soltu.Atl.07_2G000490.1	c.1873C>A	p.Gln625Lys	MODERATE	missense_variant
PEG1	chr07_2	494310	G	A	115.6	47	37,8	0/1	Soltu.Atl.07_2G000490	Soltu.Atl.07_2G000490.1	c.1956G>A	p.Ser652Ser	LOW	synonymous_variant
PEG1	chr07_3	2419887	A	C	81.6	10	7,3	0/1	Soltu.Atl.07_3G002220	Soltu.Atl.07_3G002220.1	c.*4956A>C	.	MODIFIER	downstream_gene_variant
PEG1	chr07_3	2419887	A	C	81.6	10	7,3	0/1	Soltu.Atl.07_3G002220	Soltu.Atl.07_3G002220.2	c.*4956A>C	.	MODIFIER	downstream_gene_variant
PEG1	chr08_2	46889115	A	T	144.6	25	19,6	0/1	Soltu.Atl.08_2G016710	Soltu.Atl.08_2G016710.2	c.1035A>T	p.Pro345Pro	LOW	synonymous_variant
PEG1	chr08_2	46889115	A	T	144.6	25	19,6	0/1	Soltu.Atl.08_2G016710	Soltu.Atl.08_2G016710.1	c.1035A>T	p.Pro345Pro	LOW	synonymous_variant
PEG1	chr08_3	19798253	G	T	1537.6	125	67,58	0/1	Soltu.Atl.08_3G012370	Soltu.Atl.08_3G012370.1	c.*4305C>A	.	MODIFIER	downstream_gene_variant
PEG1	chr08_3	19811434	C	T	111.6	30	24,6	0/1	Soltu.Atl.08_3G012370	Soltu.Atl.08_3G012370.1	c.-4946G>A	.	MODIFIER	upstream_gene_variant
PEG1	chr09_0	753824	G	A	312.02	11	0,10	44562	Soltu.Atl.09_0G000500	Soltu.Atl.09_0G000500.2	c.226C>T	p.Arg76Cys	MODERATE	missense_variant
PEG1	chr09_0	753824	G	A	312.02	11	0,10	44562	Soltu.Atl.09_0G000500	Soltu.Atl.09_0G000500.1	c.226C>T	p.Arg76Cys	MODERATE	missense_variant
PEG1	chr09_2	994878	G	A	200.6	40	31,9	0/1	Soltu.Atl.09_2G000780	Soltu.Atl.09_2G000780.3	c.226C>T	p.Arg76Cys	MODERATE	missense_variant
PEG1	chr09_2	994878	G	A	200.6	40	31,9	0/1	Soltu.Atl.09_2G000780	Soltu.Atl.09_2G000780.1	c.226C>T	p.Arg76Cys	MODERATE	missense_variant
PEG1	chr09_2	994878	G	A	200.6	40	31,9	0/1	Soltu.Atl.09_2G000780	Soltu.Atl.09_2G000780.2	c.226C>T	p.Arg76Cys	MODERATE	missense_variant
PEG1	chr09_2	5577400	A	T	136.6	12	8,4	0/1	Soltu.Atl.09_2G005010	Soltu.Atl.09_2G005010.1	c.-127T>A	.	MODIFIER	5_prime_UTR_variant
PEG1	chr09_2	5577405	T	A	139.6	10	6,4	0/1	Soltu.Atl.09_2G005010	Soltu.Atl.09_2G005010.1	c.-132A>T	.	MODIFIER	5_prime_UTR_variant
PEG1	chr09_2	29573279	A	T	935.6	44	10,33	0/1	Soltu.Atl.09_2G018830	Soltu.Atl.09_2G018830.1	c.1610T>A	p.Val537Glu	MODERATE	missense_variant
PEG1	chr09_2	29573279	A	T	935.6	44	10,33	0/1	Soltu.Atl.09_2G018830	Soltu.Atl.09_2G018830.3	c.1610T>A	p.Val537Glu	MODERATE	missense_variant
PEG1	chr09_2	29573279	A	T	935.6	44	10,33	0/1	Soltu.Atl.09_2G018830	Soltu.Atl.09_2G018830.2	c.1610T>A	p.Val537Glu	MODERATE	missense_variant
PEG1	chr09_2	29573836	G	T	1224.6	59	11,46	0/1	Soltu.Atl.09_2G018830	Soltu.Atl.09_2G018830.1	c.1053C>A	p.Ile351Ile	LOW	synonymous_variant
PEG1	chr09_2	29573836	G	T	1224.6	59	11,46	0/1	Soltu.Atl.09_2G018830	Soltu.Atl.09_2G018830.3	c.1053C>A	p.Ile351Ile	LOW	synonymous_variant
PEG1	chr09_2	29573836	G	T	1224.6	59	11,46	0/1	Soltu.Atl.09_2G018830	Soltu.Atl.09_2G018830.2	c.1053C>A	p.Ile351Ile	LOW	synonymous_variant
PEG1	chr09_2	29574448	T	C	753.6	45	17,27	0/1	Soltu.Atl.09_2G018830	Soltu.Atl.09_2G018830.1	c.441A>G	p.Gln147Gln	LOW	synonymous_variant
PEG1	chr09_2	29574448	T	C	753.6	45	17,27	0/1	Soltu.Atl.09_2G018830	Soltu.Atl.09_2G018830.3	c.441A>G	p.Gln147Gln	LOW	synonymous_variant
PEG1	chr09_2	29574448	T	C	753.6	45	17,27	0/1	Soltu.Atl.09_2G018830	Soltu.Atl.09_2G018830.2	c.441A>G	p.Gln147Gln	LOW	synonymous_variant
PEG1	chr09_2	29574459	A	T	355.6	49	33,15	0/1	Soltu.Atl.09_2G018830	Soltu.Atl.09_2G018830.1	c.430T>A	p.Leu144Met	MODERATE	missense_variant
PEG1	chr09_2	29574459	A	T	355.6	49	33,15	0/1	Soltu.Atl.09_2G018830	Soltu.Atl.09_2G018830.3	c.430T>A	p.Leu144Met	MODERATE	missense_variant
PEG1	chr09_2	29574459	A	T	355.6	49	33,15	0/1	Soltu.Atl.09_2G018830	Soltu.Atl.09_2G018830.2	c.430T>A	p.Leu144Met	MODERATE	missense_variant
PEG1	chr09_2	30622449	A	T	99.6	10	3,4	0/1	Soltu.Atl.09_2G019710	Soltu.Atl.09_2G019710.1	c.-4005A>T	.	MODIFIER	upstream_gene_variant
PEG1	chr09_3	57888337	A	T	109.6	14	10,4	0/1	Soltu.Atl.09_3G022660	Soltu.Atl.09_3G022660.1	c.745T>A	p.Phe249Ile	MODERATE	missense_variant
PEG1	chr10_0	901559	A	T	1220.6	391	296,80	0/1	Soltu.Atl.10_0G000780	Soltu.Atl.10_0G000780.1	c.*1358A>T	.	MODIFIER	downstream_gene_variant
PEG1	chr10_0	901910	T	C	418.6	194	165,27	0/1	Soltu.Atl.10_0G000780	Soltu.Atl.10_0G000780.1	c.*1709T>C	.	MODIFIER	downstream_gene_variant
PEG1	chr10_1	756820	T	G	1064.6	129	67,48	0/1	Soltu.Atl.10_1G000750	Soltu.Atl.10_1G000750.1	c.*1296T>G	.	MODIFIER	downstream_gene_variant
PEG1	chr10_1	757349	C	T	153.6	11	2,7	0/1	Soltu.Atl.10_1G000750	Soltu.Atl.10_1G000750.1	c.*1825C>T	.	MODIFIER	downstream_gene_variant
PEG1	chr10_1	759540	T	A	259.6	20	9,8	0/1	Soltu.Atl.10_1G000750	Soltu.Atl.10_1G000750.1	c.*4016T>A	.	MODIFIER	downstream_gene_variant
PEG1	chr11_1	27124810	G	C	485.6	28	14,13	0/1	Soltu.Atl.11_1G015630	Soltu.Atl.11_1G015630.1	c.-32G>C	.	MODIFIER	5_prime_UTR_variant
PEG1	chr11_1	27124810	G	C	485.6	28	14,13	0/1	Soltu.Atl.11_1G015630	Soltu.Atl.11_1G015630.2	c.-32G>C	.	MODIFIER	5_prime_UTR_variant
PEG1	chr11_1	27124810	G	C	485.6	28	14,13	0/1	Soltu.Atl.11_1G015630	Soltu.Atl.11_1G015630.3	c.-2931G>C	.	MODIFIER	upstream_gene_variant
PEG1	chr11_1	27124810	G	C	485.6	28	14,13	0/1	Soltu.Atl.11_1G015630	Soltu.Atl.11_1G015630.4	c.-2931G>C	.	MODIFIER	upstream_gene_variant
PEG1	chr11_1	27124816	A	G	492.6	29	14,14	0/1	Soltu.Atl.11_1G015630	Soltu.Atl.11_1G015630.1	c.-26A>G	.	LOW	5_prime_UTR_premature_start_codon_gain_variant
PEG1	chr11_1	27124816	A	G	492.6	29	14,14	0/1	Soltu.Atl.11_1G015630	Soltu.Atl.11_1G015630.2	c.-26A>G	.	LOW	5_prime_UTR_premature_start_codon_gain_variant
PEG1	chr11_1	27124816	A	G	492.6	29	14,14	0/1	Soltu.Atl.11_1G015630	Soltu.Atl.11_1G015630.1	c.-26A>G	.	MODIFIER	5_prime_UTR_variant
PEG1	chr11_1	27124816	A	G	492.6	29	14,14	0/1	Soltu.Atl.11_1G015630	Soltu.Atl.11_1G015630.2	c.-26A>G	.	MODIFIER	5_prime_UTR_variant
PEG1	chr11_1	27124816	A	G	492.6	29	14,14	0/1	Soltu.Atl.11_1G015630	Soltu.Atl.11_1G015630.3	c.-2925A>G	.	MODIFIER	upstream_gene_variant
PEG1	chr11_1	27124816	A	G	492.6	29	14,14	0/1	Soltu.Atl.11_1G015630	Soltu.Atl.11_1G015630.4	c.-2925A>G	.	MODIFIER	upstream_gene_variant
PEG1	chr11_2	20921618	G	A	1544.6	65	19,46	0/1	Soltu.Atl.11_2G011930	Soltu.Atl.11_2G011930.2	c.1735G>A	p.Gly579Arg	MODERATE	missense_variant
PEG1	chr11_2	20921618	G	A	1544.6	65	19,46	0/1	Soltu.Atl.11_2G011930	Soltu.Atl.11_2G011930.3	c.1726G>A	p.Gly576Arg	MODERATE	missense_variant
PEG1	chr11_2	20921618	G	A	1544.6	65	19,46	0/1	Soltu.Atl.11_2G011930	Soltu.Atl.11_2G011930.5	c.1723G>A	p.Gly575Arg	MODERATE	missense_variant
PEG1	chr11_2	20921618	G	A	1544.6	65	19,46	0/1	Soltu.Atl.11_2G011930	Soltu.Atl.11_2G011930.1	c.1726G>A	p.Gly576Arg	MODERATE	missense_variant
PEG1	chr11_2	20921618	G	A	1544.6	65	19,46	0/1	Soltu.Atl.11_2G011930	Soltu.Atl.11_2G011930.4	c.1729G>A	p.Gly577Arg	MODERATE	missense_variant
PEG1	chr11_2	20921618	G	A	1544.6	65	19,46	0/1	Soltu.Atl.11_2G011930	Soltu.Atl.11_2G011930.6	c.1732G>A	p.Gly578Arg	MODERATE	missense_variant
PEG1	chr11_2	20921618	G	A	1544.6	65	19,46	0/1	Soltu.Atl.11_2G011930	Soltu.Atl.11_2G011930.7	c.1735G>A	p.Gly579Arg	MODERATE	missense_variant
PEG1	chr11_3	35859642	C	T	324.6	51	33,15	0/1	Soltu.Atl.11_3G017120	Soltu.Atl.11_3G017120.1	c.-46C>T	.	MODIFIER	5_prime_UTR_variant
PEG1	chr11_3	35859642	C	T	324.6	51	33,15	0/1	Soltu.Atl.11_3G017120	Soltu.Atl.11_3G017120.2	c.-46C>T	.	MODIFIER	5_prime_UTR_variant
PEG1	chr11_3	35859656	G	C	467.6	53	31,19	0/1	Soltu.Atl.11_3G017120	Soltu.Atl.11_3G017120.1	c.-32G>C	.	MODIFIER	5_prime_UTR_variant
PEG1	chr11_3	35859656	G	C	467.6	53	31,19	0/1	Soltu.Atl.11_3G017120	Soltu.Atl.11_3G017120.2	c.-32G>C	.	MODIFIER	5_prime_UTR_variant
PEG1	chr11_3	35866406	A	T	325.6	13	4,9	0/1	Soltu.Atl.11_3G017120	Soltu.Atl.11_3G017120.1	c.631-974A>T	.	MODIFIER	intron_variant
PEG1	chr11_3	35866406	A	T	325.6	13	4,9	0/1	Soltu.Atl.11_3G017120	Soltu.Atl.11_3G017120.2	c.631-974A>T	.	MODIFIER	intron_variant
PEG1	chr11_3	35866439	C	T	274.6	11	4,7	0/1	Soltu.Atl.11_3G017120	Soltu.Atl.11_3G017120.1	c.631-941C>T	.	MODIFIER	intron_variant
PEG1	chr11_3	35866439	C	T	274.6	11	4,7	0/1	Soltu.Atl.11_3G017120	Soltu.Atl.11_3G017120.2	c.631-941C>T	.	MODIFIER	intron_variant
PEG1	chr11_3	37295474	G	T	753.6	59	32,25	0/1	Soltu.Atl.11_3G018470	Soltu.Atl.11_3G018470.6	c.-4977G>T	.	MODIFIER	upstream_gene_variant
PEG1	chr11_3	37295474	G	T	753.6	59	32,25	0/1	Soltu.Atl.11_3G018470	Soltu.Atl.11_3G018470.7	c.-4977G>T	.	MODIFIER	upstream_gene_variant
PEG1	chr11_3	37295474	G	T	753.6	59	32,25	0/1	Soltu.Atl.11_3G018470	Soltu.Atl.11_3G018470.4	c.-4977G>T	.	MODIFIER	upstream_gene_variant
PEG1	chr11_3	37295474	G	T	753.6	59	32,25	0/1	Soltu.Atl.11_3G018470	Soltu.Atl.11_3G018470.1	c.-4977G>T	.	MODIFIER	upstream_gene_variant
PEG1	chr11_3	37295474	G	T	753.6	59	32,25	0/1	Soltu.Atl.11_3G018470	Soltu.Atl.11_3G018470.5	c.-4977G>T	.	MODIFIER	upstream_gene_variant
PEG1	chr11_3	37295474	G	T	753.6	59	32,25	0/1	Soltu.Atl.11_3G018470	Soltu.Atl.11_3G018470.2	c.-4977G>T	.	MODIFIER	upstream_gene_variant
PEG1	chr11_3	37295474	G	T	753.6	59	32,25	0/1	Soltu.Atl.11_3G018470	Soltu.Atl.11_3G018470.3	c.-4977G>T	.	MODIFIER	upstream_gene_variant
PEG1	chr11_4	10364136	G	A	212.6	21	13,7	0/1	Soltu.Atl.11_4G009250	Soltu.Atl.11_4G009250.1	c.852C>T	p.Ile284Ile	LOW	synonymous_variant
PEG1	chr11_4	25851904	G	C	450.02	11	0,11	44562	Soltu.Atl.11_4G016640	Soltu.Atl.11_4G016640.2	c.-32G>C	.	MODIFIER	5_prime_UTR_variant
PEG1	chr11_4	25851904	G	C	450.02	11	0,11	44562	Soltu.Atl.11_4G016640	Soltu.Atl.11_4G016640.3	c.-32G>C	.	MODIFIER	5_prime_UTR_variant
PEG1	chr11_4	25851904	G	C	450.02	11	0,11	44562	Soltu.Atl.11_4G016640	Soltu.Atl.11_4G016640.1	c.-222G>C	.	MODIFIER	5_prime_UTR_variant
PEG1	chr11_4	25851904	G	C	450.02	11	0,11	44562	Soltu.Atl.11_4G016640	Soltu.Atl.11_4G016640.4	c.-32G>C	.	MODIFIER	5_prime_UTR_variant
PEG1	chr11_4	25851910	A	G	450.02	11	0,11	44562	Soltu.Atl.11_4G016640	Soltu.Atl.11_4G016640.2	c.-26A>G	.	LOW	5_prime_UTR_premature_start_codon_gain_variant
PEG1	chr11_4	25851910	A	G	450.02	11	0,11	44562	Soltu.Atl.11_4G016640	Soltu.Atl.11_4G016640.3	c.-26A>G	.	LOW	5_prime_UTR_premature_start_codon_gain_variant
PEG1	chr11_4	25851910	A	G	450.02	11	0,11	44562	Soltu.Atl.11_4G016640	Soltu.Atl.11_4G016640.1	c.-216A>G	.	LOW	5_prime_UTR_premature_start_codon_gain_variant
PEG1	chr11_4	25851910	A	G	450.02	11	0,11	44562	Soltu.Atl.11_4G016640	Soltu.Atl.11_4G016640.4	c.-26A>G	.	LOW	5_prime_UTR_premature_start_codon_gain_variant
PEG1	chr11_4	25851910	A	G	450.02	11	0,11	44562	Soltu.Atl.11_4G016640	Soltu.Atl.11_4G016640.2	c.-26A>G	.	MODIFIER	5_prime_UTR_variant
PEG1	chr11_4	25851910	A	G	450.02	11	0,11	44562	Soltu.Atl.11_4G016640	Soltu.Atl.11_4G016640.3	c.-26A>G	.	MODIFIER	5_prime_UTR_variant
PEG1	chr11_4	25851910	A	G	450.02	11	0,11	44562	Soltu.Atl.11_4G016640	Soltu.Atl.11_4G016640.1	c.-216A>G	.	MODIFIER	5_prime_UTR_variant
PEG1	chr11_4	25851910	A	G	450.02	11	0,11	44562	Soltu.Atl.11_4G016640	Soltu.Atl.11_4G016640.4	c.-26A>G	.	MODIFIER	5_prime_UTR_variant
PEG1	chr12_2	10760803	A	G	1572.6	148	68,59	0/1	Soltu.Atl.12_2G010000	Soltu.Atl.12_2G010000.1	c.1338T>C	p.Phe446Phe	LOW	synonymous_variant
PEG2	chr01_2	59732109	A	C	759.6	71	38,27	0/1	Soltu.Atl.01_2G018850	Soltu.Atl.01_2G018850.1	c.923T>G	p.Val308Gly	MODERATE	missense_variant
PEG2	chr01_2	59732134	C	A	751.6	66	31,27	0/1	Soltu.Atl.01_2G018850	Soltu.Atl.01_2G018850.1	c.898G>T	p.Ala300Ser	MODERATE	missense_variant&splice_region_variant
PEG2	chr02_3	26241853	A	T	33.6	13	11,2	0/1	Soltu.Atl.02_3G010700	Soltu.Atl.02_3G010700.1	c.444T>A	p.Asn148Lys	MODERATE	missense_variant
PEG2	chr02_3	26241853	A	T	33.6	13	11,2	0/1	Soltu.Atl.02_3G010700	Soltu.Atl.02_3G010700.2	c.444T>A	p.Asn148Lys	MODERATE	missense_variant
PEG2	chr03_1	10092780	G	A	160.6	61	51,9	0/1	Soltu.Atl.03_1G005570	Soltu.Atl.03_1G005570.1	c.*2685G>A	.	MODIFIER	downstream_gene_variant
PEG2	chr03_2	7600872	C	T	287.6	24	11,13	0/1	Soltu.Atl.03_2G005120	Soltu.Atl.03_2G005120.4	c.1056G>A	p.Ser352Ser	LOW	splice_region_variant&synonymous_variant
PEG2	chr03_2	7600872	C	T	287.6	24	11,13	0/1	Soltu.Atl.03_2G005120	Soltu.Atl.03_2G005120.3	c.1047G>A	p.Ser349Ser	LOW	splice_region_variant&synonymous_variant
PEG2	chr03_2	7600872	C	T	287.6	24	11,13	0/1	Soltu.Atl.03_2G005120	Soltu.Atl.03_2G005120.1	c.*3G>A	.	MODIFIER	3_prime_UTR_variant
PEG2	chr03_2	7600872	C	T	287.6	24	11,13	0/1	Soltu.Atl.03_2G005120	Soltu.Atl.03_2G005120.2	c.*3G>A	.	MODIFIER	3_prime_UTR_variant
PEG2	chr03_3	9240124	A	C	43.6	16	12,4	0/1	Soltu.Atl.03_3G006860	Soltu.Atl.03_3G006860.3	c.117T>G	p.Asn39Lys	MODERATE	missense_variant
PEG2	chr03_3	9240124	A	C	43.6	16	12,4	0/1	Soltu.Atl.03_3G006860	Soltu.Atl.03_3G006860.1	c.117T>G	p.Asn39Lys	MODERATE	missense_variant
PEG2	chr03_3	9240124	A	C	43.6	16	12,4	0/1	Soltu.Atl.03_3G006860	Soltu.Atl.03_3G006860.2	c.117T>G	p.Asn39Lys	MODERATE	missense_variant
PEG2	chr03_3	9240124	A	C	43.6	16	12,4	0/1	Soltu.Atl.03_3G006860	Soltu.Atl.03_3G006860.4	c.117T>G	p.Asn39Lys	MODERATE	missense_variant
PEG2	chr03_3	22806170	A	G	680.03	22	0,22	44562	Soltu.Atl.03_3G009580	Soltu.Atl.03_3G009580.1	c.*4482T>C	.	MODIFIER	downstream_gene_variant
PEG2	chr04_2	17914479	A	G	930.6	59	30,25	0/1	Soltu.Atl.04_2G013320	Soltu.Atl.04_2G013320.1	c.434A>G	p.Lys145Arg	MODERATE	missense_variant
PEG2	chr04_2	17914481	G	A	930.6	57	28,25	0/1	Soltu.Atl.04_2G013320	Soltu.Atl.04_2G013320.1	c.436G>A	p.Asp146Asn	MODERATE	missense_variant
PEG2	chr04_2	17914558	G	A	108.6	46	37,7	0/1	Soltu.Atl.04_2G013320	Soltu.Atl.04_2G013320.1	c.513G>A	p.Gln171Gln	LOW	synonymous_variant
PEG2	chr05_2	46554740	C	T	307.6	32	17,13	0/1	Soltu.Atl.05_2G021510	Soltu.Atl.05_2G021510.2	c.2313G>A	p.Gly771Gly	LOW	synonymous_variant
PEG2	chr05_2	46554740	C	T	307.6	32	17,13	0/1	Soltu.Atl.05_2G021510	Soltu.Atl.05_2G021510.1	c.2313G>A	p.Gly771Gly	LOW	synonymous_variant
PEG2	chr06_2	15528347	G	A	205.6	36	27,8	0/1	Soltu.Atl.06_2G004990	Soltu.Atl.06_2G004990.1	c.-1269C>T	.	MODIFIER	upstream_gene_variant
PEG2	chr06_2	32940244	A	G	221.6	78	33,13	0/1	Soltu.Atl.06_2G013110	Soltu.Atl.06_2G013110.4	c.552T>C	p.Ala184Ala	LOW	synonymous_variant
PEG2	chr06_2	32940244	A	G	221.6	78	33,13	0/1	Soltu.Atl.06_2G013110	Soltu.Atl.06_2G013110.1	c.462T>C	p.Ala154Ala	LOW	synonymous_variant
PEG2	chr06_2	32940244	A	G	221.6	78	33,13	0/1	Soltu.Atl.06_2G013110	Soltu.Atl.06_2G013110.2	c.468T>C	p.Ala156Ala	LOW	synonymous_variant
PEG2	chr06_2	32940244	A	G	221.6	78	33,13	0/1	Soltu.Atl.06_2G013110	Soltu.Atl.06_2G013110.3	c.429T>C	p.Ala143Ala	LOW	synonymous_variant
PEG2	chr06_2	32940280	G	A	170.6	109	62,14	0/1	Soltu.Atl.06_2G013110	Soltu.Atl.06_2G013110.4	c.516C>T	p.Asn172Asn	LOW	synonymous_variant
PEG2	chr06_2	32940280	G	A	170.6	109	62,14	0/1	Soltu.Atl.06_2G013110	Soltu.Atl.06_2G013110.1	c.426C>T	p.Asn142Asn	LOW	synonymous_variant
PEG2	chr06_2	32940280	G	A	170.6	109	62,14	0/1	Soltu.Atl.06_2G013110	Soltu.Atl.06_2G013110.2	c.432C>T	p.Asn144Asn	LOW	synonymous_variant
PEG2	chr06_2	32940280	G	A	170.6	109	62,14	0/1	Soltu.Atl.06_2G013110	Soltu.Atl.06_2G013110.3	c.393C>T	p.Asn131Asn	LOW	synonymous_variant
PEG2	chr06_2	32940406	A	G	219.6	57	33,10	0/1	Soltu.Atl.06_2G013110	Soltu.Atl.06_2G013110.4	c.390T>C	p.Thr130Thr	LOW	synonymous_variant
PEG2	chr06_2	32940406	A	G	219.6	57	33,10	0/1	Soltu.Atl.06_2G013110	Soltu.Atl.06_2G013110.1	c.384T>C	p.Thr128Thr	LOW	synonymous_variant
PEG2	chr06_2	32940406	A	G	219.6	57	33,10	0/1	Soltu.Atl.06_2G013110	Soltu.Atl.06_2G013110.2	c.390T>C	p.Thr130Thr	LOW	synonymous_variant
PEG2	chr06_2	32940406	A	G	219.6	57	33,10	0/1	Soltu.Atl.06_2G013110	Soltu.Atl.06_2G013110.3	c.351T>C	p.Thr117Thr	LOW	synonymous_variant
PEG2	chr06_2	43444360	C	T	523.6	63	40,15	0/1	Soltu.Atl.06_2G023080	Soltu.Atl.06_2G023080.1	c.648G>A	p.Ser216Ser	LOW	synonymous_variant
PEG2	chr06_2	43444366	G	A	529.6	62	38,16	0/1	Soltu.Atl.06_2G023080	Soltu.Atl.06_2G023080.1	c.642C>T	p.Pro214Pro	LOW	synonymous_variant
PEG2	chr06_2	44207465	C	T	277.6	18	6,11	0/1	Soltu.Atl.06_2G024010	Soltu.Atl.06_2G024010.1	c.276G>A	p.Gly92Gly	LOW	synonymous_variant
PEG2	chr06_3	20433639	T	C	384.02	10	0,10	44562	Soltu.Atl.06_3G005470	Soltu.Atl.06_3G005470.1	c.*106A>G	.	MODIFIER	downstream_gene_variant
PEG2	chr06_3	20433653	T	G	452.02	12	0,12	44562	Soltu.Atl.06_3G005470	Soltu.Atl.06_3G005470.1	c.*92A>C	.	MODIFIER	downstream_gene_variant
PEG2	chr06_3	32796237	C	T	2229.6	82	19,63	0/1	Soltu.Atl.06_3G012130	Soltu.Atl.06_3G012130.1	c.*1949G>A	.	MODIFIER	downstream_gene_variant
PEG2	chr06_3	32801888	T	C	145.6	56	49,7	0/1	Soltu.Atl.06_3G012130	Soltu.Atl.06_3G012130.1	c.744A>G	p.Ser248Ser	LOW	synonymous_variant
PEG2	chr06_3	32801900	C	T	148.6	56	48,8	0/1	Soltu.Atl.06_3G012130	Soltu.Atl.06_3G012130.1	c.732G>A	p.Gly244Gly	LOW	synonymous_variant
PEG2	chr07_2	493982	T	A	1120.6	88	37,35	0/1	Soltu.Atl.07_2G000490	Soltu.Atl.07_2G000490.1	c.1826T>A	p.Val609Asp	MODERATE	missense_variant
PEG2	chr07_2	494227	C	A	611.6	49	19,20	0/1	Soltu.Atl.07_2G000490	Soltu.Atl.07_2G000490.1	c.1873C>A	p.Gln625Lys	MODERATE	missense_variant
PEG2	chr07_4	35684993	G	A	42.6	13	10,3	0/1	Soltu.Atl.07_4G010390	Soltu.Atl.07_4G010390.1	c.*59G>A	.	MODIFIER	3_prime_UTR_variant
PEG2	chr07_4	35685085	T	A	137.6	12	5,6	0/1	Soltu.Atl.07_4G010390	Soltu.Atl.07_4G010390.1	c.*151T>A	.	MODIFIER	3_prime_UTR_variant
PEG2	chr08_3	19798253	G	T	1533.6	124	65,57	0/1	Soltu.Atl.08_3G012370	Soltu.Atl.08_3G012370.1	c.*4305C>A	.	MODIFIER	downstream_gene_variant
PEG2	chr09_0	753824	G	A	546.61	20	2,18	0/1	Soltu.Atl.09_0G000500	Soltu.Atl.09_0G000500.2	c.226C>T	p.Arg76Cys	MODERATE	missense_variant
PEG2	chr09_0	753824	G	A	546.61	20	2,18	0/1	Soltu.Atl.09_0G000500	Soltu.Atl.09_0G000500.1	c.226C>T	p.Arg76Cys	MODERATE	missense_variant
PEG2	chr09_0	754759	A	G	266.6	11	3,8	0/1	Soltu.Atl.09_0G000500	Soltu.Atl.09_0G000500.2	c.143T>C	p.Phe48Ser	MODERATE	missense_variant
PEG2	chr09_0	754759	A	G	266.6	11	3,8	0/1	Soltu.Atl.09_0G000500	Soltu.Atl.09_0G000500.1	c.143T>C	p.Phe48Ser	MODERATE	missense_variant
PEG2	chr09_0	27852132	G	A	146.6	10	5,5	0/1	Soltu.Atl.09_0G009400	Soltu.Atl.09_0G009400.1	c.*271G>A	.	MODIFIER	3_prime_UTR_variant
PEG2	chr09_0	27852132	G	A	146.6	10	5,5	0/1	Soltu.Atl.09_0G009400	Soltu.Atl.09_0G009400.2	c.*5013G>A	.	MODIFIER	downstream_gene_variant
PEG2	chr09_2	29573279	A	T	1133.6	51	11,40	0/1	Soltu.Atl.09_2G018830	Soltu.Atl.09_2G018830.1	c.1610T>A	p.Val537Glu	MODERATE	missense_variant
PEG2	chr09_2	29573279	A	T	1133.6	51	11,40	0/1	Soltu.Atl.09_2G018830	Soltu.Atl.09_2G018830.3	c.1610T>A	p.Val537Glu	MODERATE	missense_variant
PEG2	chr09_2	29573279	A	T	1133.6	51	11,40	0/1	Soltu.Atl.09_2G018830	Soltu.Atl.09_2G018830.2	c.1610T>A	p.Val537Glu	MODERATE	missense_variant
PEG2	chr09_2	29573836	G	T	703.6	40	15,23	0/1	Soltu.Atl.09_2G018830	Soltu.Atl.09_2G018830.1	c.1053C>A	p.Ile351Ile	LOW	synonymous_variant
PEG2	chr09_2	29573836	G	T	703.6	40	15,23	0/1	Soltu.Atl.09_2G018830	Soltu.Atl.09_2G018830.3	c.1053C>A	p.Ile351Ile	LOW	synonymous_variant
PEG2	chr09_2	29573836	G	T	703.6	40	15,23	0/1	Soltu.Atl.09_2G018830	Soltu.Atl.09_2G018830.2	c.1053C>A	p.Ile351Ile	LOW	synonymous_variant
PEG2	chr09_2	29574448	T	C	940.6	44	11,33	0/1	Soltu.Atl.09_2G018830	Soltu.Atl.09_2G018830.1	c.441A>G	p.Gln147Gln	LOW	synonymous_variant
PEG2	chr09_2	29574448	T	C	940.6	44	11,33	0/1	Soltu.Atl.09_2G018830	Soltu.Atl.09_2G018830.3	c.441A>G	p.Gln147Gln	LOW	synonymous_variant
PEG2	chr09_2	29574448	T	C	940.6	44	11,33	0/1	Soltu.Atl.09_2G018830	Soltu.Atl.09_2G018830.2	c.441A>G	p.Gln147Gln	LOW	synonymous_variant
PEG2	chr09_2	29574459	A	T	732.6	48	22,26	0/1	Soltu.Atl.09_2G018830	Soltu.Atl.09_2G018830.1	c.430T>A	p.Leu144Met	MODERATE	missense_variant
PEG2	chr09_2	29574459	A	T	732.6	48	22,26	0/1	Soltu.Atl.09_2G018830	Soltu.Atl.09_2G018830.3	c.430T>A	p.Leu144Met	MODERATE	missense_variant
PEG2	chr09_2	29574459	A	T	732.6	48	22,26	0/1	Soltu.Atl.09_2G018830	Soltu.Atl.09_2G018830.2	c.430T>A	p.Leu144Met	MODERATE	missense_variant
PEG2	chr09_3	57888337	A	T	146.6	15	10,5	0/1	Soltu.Atl.09_3G022660	Soltu.Atl.09_3G022660.1	c.745T>A	p.Phe249Ile	MODERATE	missense_variant
PEG2	chr10_0	901559	A	T	835.6	312	244,54	0/1	Soltu.Atl.10_0G000780	Soltu.Atl.10_0G000780.1	c.*1358A>T	.	MODIFIER	downstream_gene_variant
PEG2	chr10_0	901910	T	C	533.6	192	161,30	0/1	Soltu.Atl.10_0G000780	Soltu.Atl.10_0G000780.1	c.*1709T>C	.	MODIFIER	downstream_gene_variant
PEG2	chr10_0	902789	A	T	121.6	10	6,4	0/1	Soltu.Atl.10_0G000780	Soltu.Atl.10_0G000780.1	c.*2588A>T	.	MODIFIER	downstream_gene_variant
PEG2	chr10_1	756820	T	G	699.6	89	37,34	0/1	Soltu.Atl.10_1G000750	Soltu.Atl.10_1G000750.1	c.*1296T>G	.	MODIFIER	downstream_gene_variant
PEG2	chr10_1	759540	T	A	290.6	23	11,9	0/1	Soltu.Atl.10_1G000750	Soltu.Atl.10_1G000750.1	c.*4016T>A	.	MODIFIER	downstream_gene_variant
PEG2	chr11_1	27124810	G	C	271.6	13	5,7	0/1	Soltu.Atl.11_1G015630	Soltu.Atl.11_1G015630.1	c.-32G>C	.	MODIFIER	5_prime_UTR_variant
PEG2	chr11_1	27124810	G	C	271.6	13	5,7	0/1	Soltu.Atl.11_1G015630	Soltu.Atl.11_1G015630.2	c.-32G>C	.	MODIFIER	5_prime_UTR_variant
PEG2	chr11_1	27124810	G	C	271.6	13	5,7	0/1	Soltu.Atl.11_1G015630	Soltu.Atl.11_1G015630.3	c.-2931G>C	.	MODIFIER	upstream_gene_variant
PEG2	chr11_1	27124810	G	C	271.6	13	5,7	0/1	Soltu.Atl.11_1G015630	Soltu.Atl.11_1G015630.4	c.-2931G>C	.	MODIFIER	upstream_gene_variant
PEG2	chr11_1	27124816	A	G	271.6	13	5,7	0/1	Soltu.Atl.11_1G015630	Soltu.Atl.11_1G015630.1	c.-26A>G	.	LOW	5_prime_UTR_premature_start_codon_gain_variant
PEG2	chr11_1	27124816	A	G	271.6	13	5,7	0/1	Soltu.Atl.11_1G015630	Soltu.Atl.11_1G015630.2	c.-26A>G	.	LOW	5_prime_UTR_premature_start_codon_gain_variant
PEG2	chr11_1	27124816	A	G	271.6	13	5,7	0/1	Soltu.Atl.11_1G015630	Soltu.Atl.11_1G015630.1	c.-26A>G	.	MODIFIER	5_prime_UTR_variant
PEG2	chr11_1	27124816	A	G	271.6	13	5,7	0/1	Soltu.Atl.11_1G015630	Soltu.Atl.11_1G015630.2	c.-26A>G	.	MODIFIER	5_prime_UTR_variant
PEG2	chr11_1	27124816	A	G	271.6	13	5,7	0/1	Soltu.Atl.11_1G015630	Soltu.Atl.11_1G015630.3	c.-2925A>G	.	MODIFIER	upstream_gene_variant
PEG2	chr11_1	27124816	A	G	271.6	13	5,7	0/1	Soltu.Atl.11_1G015630	Soltu.Atl.11_1G015630.4	c.-2925A>G	.	MODIFIER	upstream_gene_variant
PEG2	chr11_2	19549725	G	C	155.6	35	26,9	0/1	Soltu.Atl.11_2G010930	Soltu.Atl.11_2G010930.1	c.-32G>C	.	MODIFIER	5_prime_UTR_variant
PEG2	chr11_2	19549725	G	C	155.6	35	26,9	0/1	Soltu.Atl.11_2G010930	Soltu.Atl.11_2G010930.4	c.-32G>C	.	MODIFIER	5_prime_UTR_variant
PEG2	chr11_2	19549725	G	C	155.6	35	26,9	0/1	Soltu.Atl.11_2G010930	Soltu.Atl.11_2G010930.2	c.-32G>C	.	MODIFIER	5_prime_UTR_variant
PEG2	chr11_2	19549725	G	C	155.6	35	26,9	0/1	Soltu.Atl.11_2G010930	Soltu.Atl.11_2G010930.3	c.-32G>C	.	MODIFIER	5_prime_UTR_variant
PEG2	chr11_2	20921618	G	A	1065.6	54	19,34	0/1	Soltu.Atl.11_2G011930	Soltu.Atl.11_2G011930.2	c.1735G>A	p.Gly579Arg	MODERATE	missense_variant
PEG2	chr11_2	20921618	G	A	1065.6	54	19,34	0/1	Soltu.Atl.11_2G011930	Soltu.Atl.11_2G011930.3	c.1726G>A	p.Gly576Arg	MODERATE	missense_variant
PEG2	chr11_2	20921618	G	A	1065.6	54	19,34	0/1	Soltu.Atl.11_2G011930	Soltu.Atl.11_2G011930.5	c.1723G>A	p.Gly575Arg	MODERATE	missense_variant
PEG2	chr11_2	20921618	G	A	1065.6	54	19,34	0/1	Soltu.Atl.11_2G011930	Soltu.Atl.11_2G011930.1	c.1726G>A	p.Gly576Arg	MODERATE	missense_variant
PEG2	chr11_2	20921618	G	A	1065.6	54	19,34	0/1	Soltu.Atl.11_2G011930	Soltu.Atl.11_2G011930.4	c.1729G>A	p.Gly577Arg	MODERATE	missense_variant
PEG2	chr11_2	20921618	G	A	1065.6	54	19,34	0/1	Soltu.Atl.11_2G011930	Soltu.Atl.11_2G011930.6	c.1732G>A	p.Gly578Arg	MODERATE	missense_variant
PEG2	chr11_2	20921618	G	A	1065.6	54	19,34	0/1	Soltu.Atl.11_2G011930	Soltu.Atl.11_2G011930.7	c.1735G>A	p.Gly579Arg	MODERATE	missense_variant
PEG2	chr11_3	35859656	G	C	110.6	46	38,6	0/1	Soltu.Atl.11_3G017120	Soltu.Atl.11_3G017120.1	c.-32G>C	.	MODIFIER	5_prime_UTR_variant
PEG2	chr11_3	35859656	G	C	110.6	46	38,6	0/1	Soltu.Atl.11_3G017120	Soltu.Atl.11_3G017120.2	c.-32G>C	.	MODIFIER	5_prime_UTR_variant
PEG2	chr11_3	35866406	A	T	296.6	10	2,8	0/1	Soltu.Atl.11_3G017120	Soltu.Atl.11_3G017120.1	c.631-974A>T	.	MODIFIER	intron_variant
PEG2	chr11_3	35866406	A	T	296.6	10	2,8	0/1	Soltu.Atl.11_3G017120	Soltu.Atl.11_3G017120.2	c.631-974A>T	.	MODIFIER	intron_variant
PEG2	chr11_3	37295474	G	T	454.6	65	42,16	0/1	Soltu.Atl.11_3G018470	Soltu.Atl.11_3G018470.6	c.-4977G>T	.	MODIFIER	upstream_gene_variant
PEG2	chr11_3	37295474	G	T	454.6	65	42,16	0/1	Soltu.Atl.11_3G018470	Soltu.Atl.11_3G018470.7	c.-4977G>T	.	MODIFIER	upstream_gene_variant
PEG2	chr11_3	37295474	G	T	454.6	65	42,16	0/1	Soltu.Atl.11_3G018470	Soltu.Atl.11_3G018470.4	c.-4977G>T	.	MODIFIER	upstream_gene_variant
PEG2	chr11_3	37295474	G	T	454.6	65	42,16	0/1	Soltu.Atl.11_3G018470	Soltu.Atl.11_3G018470.1	c.-4977G>T	.	MODIFIER	upstream_gene_variant
PEG2	chr11_3	37295474	G	T	454.6	65	42,16	0/1	Soltu.Atl.11_3G018470	Soltu.Atl.11_3G018470.5	c.-4977G>T	.	MODIFIER	upstream_gene_variant
PEG2	chr11_3	37295474	G	T	454.6	65	42,16	0/1	Soltu.Atl.11_3G018470	Soltu.Atl.11_3G018470.2	c.-4977G>T	.	MODIFIER	upstream_gene_variant
PEG2	chr11_3	37295474	G	T	454.6	65	42,16	0/1	Soltu.Atl.11_3G018470	Soltu.Atl.11_3G018470.3	c.-4977G>T	.	MODIFIER	upstream_gene_variant
PEG2	chr11_4	9417448	T	C	55.6	10	7,2	0/1	Soltu.Atl.11_4G008660	Soltu.Atl.11_4G008660.1	c.813T>C	p.Leu271Leu	LOW	synonymous_variant
PEG2	chr11_4	10364136	G	A	152.6	13	8,5	0/1	Soltu.Atl.11_4G009250	Soltu.Atl.11_4G009250.1	c.852C>T	p.Ile284Ile	LOW	synonymous_variant
PEG2	chr12_2	10760467	C	T	228.6	98	83,14	0/1	Soltu.Atl.12_2G010000	Soltu.Atl.12_2G010000.1	c.*62G>A	.	MODIFIER	3_prime_UTR_variant
PEG2	chr12_2	10760803	A	G	1503.6	131	61,53	0/1	Soltu.Atl.12_2G010000	Soltu.Atl.12_2G010000.1	c.1338T>C	p.Phe446Phe	LOW	synonymous_variant
PEG3	chr01_2	59732109	A	C	222.6	41	26,10	0/1	Soltu.Atl.01_2G018850	Soltu.Atl.01_2G018850.1	c.923T>G	p.Val308Gly	MODERATE	missense_variant
PEG3	chr01_2	59732134	C	A	254.6	47	30,12	0/1	Soltu.Atl.01_2G018850	Soltu.Atl.01_2G018850.1	c.898G>T	p.Ala300Ser	MODERATE	missense_variant&splice_region_variant
PEG3	chr01_4	62452386	G	A	29.6	14	12,2	0/1	Soltu.Atl.01_4G029330	Soltu.Atl.01_4G029330.1	c.*1199C>T	.	MODIFIER	downstream_gene_variant
PEG3	chr01_4	62452405	G	T	32.6	13	11,2	0/1	Soltu.Atl.01_4G029330	Soltu.Atl.01_4G029330.1	c.*1180C>A	.	MODIFIER	downstream_gene_variant
PEG3	chr01_4	62452438	C	G	43.6	13	10,3	0/1	Soltu.Atl.01_4G029330	Soltu.Atl.01_4G029330.1	c.*1147G>C	.	MODIFIER	downstream_gene_variant
PEG3	chr02_3	26241219	T	G	124.6	10	5,4	0/1	Soltu.Atl.02_3G010700	Soltu.Atl.02_3G010700.1	c.834A>C	p.Gln278His	MODERATE	missense_variant
PEG3	chr02_3	26241219	T	G	124.6	10	5,4	0/1	Soltu.Atl.02_3G010700	Soltu.Atl.02_3G010700.2	c.834A>C	p.Gln278His	MODERATE	missense_variant
PEG3	chr02_3	35718607	G	C	32.6	13	11,2	0/1	Soltu.Atl.02_3G019960	Soltu.Atl.02_3G019960.1	c.-12C>G	.	MODIFIER	upstream_gene_variant
PEG3	chr03_1	10092780	G	A	163.6	51	40,9	0/1	Soltu.Atl.03_1G005570	Soltu.Atl.03_1G005570.1	c.*2685G>A	.	MODIFIER	downstream_gene_variant
PEG3	chr03_2	7600872	C	T	455.6	22	4,17	0/1	Soltu.Atl.03_2G005120	Soltu.Atl.03_2G005120.4	c.1056G>A	p.Ser352Ser	LOW	splice_region_variant&synonymous_variant
PEG3	chr03_2	7600872	C	T	455.6	22	4,17	0/1	Soltu.Atl.03_2G005120	Soltu.Atl.03_2G005120.3	c.1047G>A	p.Ser349Ser	LOW	splice_region_variant&synonymous_variant
PEG3	chr03_2	7600872	C	T	455.6	22	4,17	0/1	Soltu.Atl.03_2G005120	Soltu.Atl.03_2G005120.1	c.*3G>A	.	MODIFIER	3_prime_UTR_variant
PEG3	chr03_2	7600872	C	T	455.6	22	4,17	0/1	Soltu.Atl.03_2G005120	Soltu.Atl.03_2G005120.2	c.*3G>A	.	MODIFIER	3_prime_UTR_variant
PEG3	chr03_3	22806170	A	G	359.93	13	1,12	0/1	Soltu.Atl.03_3G009580	Soltu.Atl.03_3G009580.1	c.*4482T>C	.	MODIFIER	downstream_gene_variant
PEG3	chr04_2	17914479	A	G	546.6	61	38,16	0/1	Soltu.Atl.04_2G013320	Soltu.Atl.04_2G013320.1	c.434A>G	p.Lys145Arg	MODERATE	missense_variant
PEG3	chr04_2	17914481	G	A	546.6	62	39,16	0/1	Soltu.Atl.04_2G013320	Soltu.Atl.04_2G013320.1	c.436G>A	p.Asp146Asn	MODERATE	missense_variant
PEG3	chr05_2	46554740	C	T	271.6	51	37,12	0/1	Soltu.Atl.05_2G021510	Soltu.Atl.05_2G021510.2	c.2313G>A	p.Gly771Gly	LOW	synonymous_variant
PEG3	chr05_2	46554740	C	T	271.6	51	37,12	0/1	Soltu.Atl.05_2G021510	Soltu.Atl.05_2G021510.1	c.2313G>A	p.Gly771Gly	LOW	synonymous_variant
PEG3	chr06_2	15528347	G	A	229.6	23	14,9	0/1	Soltu.Atl.06_2G004990	Soltu.Atl.06_2G004990.1	c.-1269C>T	.	MODIFIER	upstream_gene_variant
PEG3	chr06_2	32940244	A	G	137.6	80	42,9	0/1	Soltu.Atl.06_2G013110	Soltu.Atl.06_2G013110.4	c.552T>C	p.Ala184Ala	LOW	synonymous_variant
PEG3	chr06_2	32940244	A	G	137.6	80	42,9	0/1	Soltu.Atl.06_2G013110	Soltu.Atl.06_2G013110.1	c.462T>C	p.Ala154Ala	LOW	synonymous_variant
PEG3	chr06_2	32940244	A	G	137.6	80	42,9	0/1	Soltu.Atl.06_2G013110	Soltu.Atl.06_2G013110.2	c.468T>C	p.Ala156Ala	LOW	synonymous_variant
PEG3	chr06_2	32940244	A	G	137.6	80	42,9	0/1	Soltu.Atl.06_2G013110	Soltu.Atl.06_2G013110.3	c.429T>C	p.Ala143Ala	LOW	synonymous_variant
PEG3	chr06_2	32940406	A	G	126.6	54	29,6	0/1	Soltu.Atl.06_2G013110	Soltu.Atl.06_2G013110.4	c.390T>C	p.Thr130Thr	LOW	synonymous_variant
PEG3	chr06_2	32940406	A	G	126.6	54	29,6	0/1	Soltu.Atl.06_2G013110	Soltu.Atl.06_2G013110.1	c.384T>C	p.Thr128Thr	LOW	synonymous_variant
PEG3	chr06_2	32940406	A	G	126.6	54	29,6	0/1	Soltu.Atl.06_2G013110	Soltu.Atl.06_2G013110.2	c.390T>C	p.Thr130Thr	LOW	synonymous_variant
PEG3	chr06_2	32940406	A	G	126.6	54	29,6	0/1	Soltu.Atl.06_2G013110	Soltu.Atl.06_2G013110.3	c.351T>C	p.Thr117Thr	LOW	synonymous_variant
PEG3	chr06_2	43444360	C	T	244.6	59	42,9	0/1	Soltu.Atl.06_2G023080	Soltu.Atl.06_2G023080.1	c.648G>A	p.Ser216Ser	LOW	synonymous_variant
PEG3	chr06_2	43444366	G	A	247.6	57	39,9	0/1	Soltu.Atl.06_2G023080	Soltu.Atl.06_2G023080.1	c.642C>T	p.Pro214Pro	LOW	synonymous_variant
PEG3	chr06_2	44207465	C	T	304.6	16	5,10	0/1	Soltu.Atl.06_2G024010	Soltu.Atl.06_2G024010.1	c.276G>A	p.Gly92Gly	LOW	synonymous_variant
PEG3	chr06_3	32796237	C	T	1068.6	39	9,30	0/1	Soltu.Atl.06_3G012130	Soltu.Atl.06_3G012130.1	c.*1949G>A	.	MODIFIER	downstream_gene_variant
PEG3	chr07_2	493982	T	A	1413.6	95	38,41	0/1	Soltu.Atl.07_2G000490	Soltu.Atl.07_2G000490.1	c.1826T>A	p.Val609Asp	MODERATE	missense_variant
PEG3	chr07_2	494227	C	A	630.6	47	17,22	0/1	Soltu.Atl.07_2G000490	Soltu.Atl.07_2G000490.1	c.1873C>A	p.Gln625Lys	MODERATE	missense_variant
PEG3	chr07_2	494310	G	A	262.6	38	25,11	0/1	Soltu.Atl.07_2G000490	Soltu.Atl.07_2G000490.1	c.1956G>A	p.Ser652Ser	LOW	synonymous_variant
PEG3	chr07_4	35684993	G	A	42.6	13	10,3	0/1	Soltu.Atl.07_4G010390	Soltu.Atl.07_4G010390.1	c.*59G>A	.	MODIFIER	3_prime_UTR_variant
PEG3	chr08_2	42697854	C	T	66.6	13	7,5	0/1	Soltu.Atl.08_2G013100	Soltu.Atl.08_2G013100.1	c.-1547G>A	.	MODIFIER	upstream_gene_variant
PEG3	chr08_2	42697922	A	G	74.6	15	9,5	0/1	Soltu.Atl.08_2G013100	Soltu.Atl.08_2G013100.1	c.-1615T>C	.	MODIFIER	upstream_gene_variant
PEG3	chr08_2	46889115	A	T	136.6	31	24,7	0/1	Soltu.Atl.08_2G016710	Soltu.Atl.08_2G016710.2	c.1035A>T	p.Pro345Pro	LOW	synonymous_variant
PEG3	chr08_2	46889115	A	T	136.6	31	24,7	0/1	Soltu.Atl.08_2G016710	Soltu.Atl.08_2G016710.1	c.1035A>T	p.Pro345Pro	LOW	synonymous_variant
PEG3	chr08_3	19798253	G	T	1075.6	91	46,43	0/1	Soltu.Atl.08_3G012370	Soltu.Atl.08_3G012370.1	c.*4305C>A	.	MODIFIER	downstream_gene_variant
PEG3	chr09_0	753824	G	A	317.6	11	2,9	0/1	Soltu.Atl.09_0G000500	Soltu.Atl.09_0G000500.2	c.226C>T	p.Arg76Cys	MODERATE	missense_variant
PEG3	chr09_0	753824	G	A	317.6	11	2,9	0/1	Soltu.Atl.09_0G000500	Soltu.Atl.09_0G000500.1	c.226C>T	p.Arg76Cys	MODERATE	missense_variant
PEG3	chr09_0	754759	A	G	309.64	10	1,9	0/1	Soltu.Atl.09_0G000500	Soltu.Atl.09_0G000500.2	c.143T>C	p.Phe48Ser	MODERATE	missense_variant
PEG3	chr09_0	754759	A	G	309.64	10	1,9	0/1	Soltu.Atl.09_0G000500	Soltu.Atl.09_0G000500.1	c.143T>C	p.Phe48Ser	MODERATE	missense_variant
PEG3	chr09_0	27848935	T	A	97.6	15	9,5	0/1	Soltu.Atl.09_0G009400	Soltu.Atl.09_0G009400.1	c.3078T>A	p.Ala1026Ala	LOW	synonymous_variant
PEG3	chr09_0	27848935	T	A	97.6	15	9,5	0/1	Soltu.Atl.09_0G009400	Soltu.Atl.09_0G009400.2	c.*1816T>A	.	MODIFIER	downstream_gene_variant
PEG3	chr09_0	27849016	T	C	50.6	22	16,4	0/1	Soltu.Atl.09_0G009400	Soltu.Atl.09_0G009400.1	c.3159T>C	p.Pro1053Pro	LOW	synonymous_variant
PEG3	chr09_0	27849016	T	C	50.6	22	16,4	0/1	Soltu.Atl.09_0G009400	Soltu.Atl.09_0G009400.2	c.*1897T>C	.	MODIFIER	downstream_gene_variant
PEG3	chr09_2	5577400	A	T	347.6	28	18,10	0/1	Soltu.Atl.09_2G005010	Soltu.Atl.09_2G005010.1	c.-127T>A	.	MODIFIER	5_prime_UTR_variant
PEG3	chr09_2	5577405	T	A	347.6	26	16,10	0/1	Soltu.Atl.09_2G005010	Soltu.Atl.09_2G005010.1	c.-132A>T	.	MODIFIER	5_prime_UTR_variant
PEG3	chr09_2	5577441	T	G	83.6	14	10,4	0/1	Soltu.Atl.09_2G005010	Soltu.Atl.09_2G005010.1	c.-168A>C	.	MODIFIER	5_prime_UTR_variant
PEG3	chr09_2	29573279	A	T	694.6	42	17,25	0/1	Soltu.Atl.09_2G018830	Soltu.Atl.09_2G018830.1	c.1610T>A	p.Val537Glu	MODERATE	missense_variant
PEG3	chr09_2	29573279	A	T	694.6	42	17,25	0/1	Soltu.Atl.09_2G018830	Soltu.Atl.09_2G018830.3	c.1610T>A	p.Val537Glu	MODERATE	missense_variant
PEG3	chr09_2	29573279	A	T	694.6	42	17,25	0/1	Soltu.Atl.09_2G018830	Soltu.Atl.09_2G018830.2	c.1610T>A	p.Val537Glu	MODERATE	missense_variant
PEG3	chr09_2	29573836	G	T	552.6	29	9,19	0/1	Soltu.Atl.09_2G018830	Soltu.Atl.09_2G018830.1	c.1053C>A	p.Ile351Ile	LOW	synonymous_variant
PEG3	chr09_2	29573836	G	T	552.6	29	9,19	0/1	Soltu.Atl.09_2G018830	Soltu.Atl.09_2G018830.3	c.1053C>A	p.Ile351Ile	LOW	synonymous_variant
PEG3	chr09_2	29573836	G	T	552.6	29	9,19	0/1	Soltu.Atl.09_2G018830	Soltu.Atl.09_2G018830.2	c.1053C>A	p.Ile351Ile	LOW	synonymous_variant
PEG3	chr09_2	29574448	T	C	943.6	54	18,35	0/1	Soltu.Atl.09_2G018830	Soltu.Atl.09_2G018830.1	c.441A>G	p.Gln147Gln	LOW	synonymous_variant
PEG3	chr09_2	29574448	T	C	943.6	54	18,35	0/1	Soltu.Atl.09_2G018830	Soltu.Atl.09_2G018830.3	c.441A>G	p.Gln147Gln	LOW	synonymous_variant
PEG3	chr09_2	29574448	T	C	943.6	54	18,35	0/1	Soltu.Atl.09_2G018830	Soltu.Atl.09_2G018830.2	c.441A>G	p.Gln147Gln	LOW	synonymous_variant
PEG3	chr09_2	29574459	A	T	555.6	53	29,23	0/1	Soltu.Atl.09_2G018830	Soltu.Atl.09_2G018830.1	c.430T>A	p.Leu144Met	MODERATE	missense_variant
PEG3	chr09_2	29574459	A	T	555.6	53	29,23	0/1	Soltu.Atl.09_2G018830	Soltu.Atl.09_2G018830.3	c.430T>A	p.Leu144Met	MODERATE	missense_variant
PEG3	chr09_2	29574459	A	T	555.6	53	29,23	0/1	Soltu.Atl.09_2G018830	Soltu.Atl.09_2G018830.2	c.430T>A	p.Leu144Met	MODERATE	missense_variant
PEG3	chr09_3	57888337	A	T	119.6	14	9,5	0/1	Soltu.Atl.09_3G022660	Soltu.Atl.09_3G022660.1	c.745T>A	p.Phe249Ile	MODERATE	missense_variant
PEG3	chr10_0	898607	C	T	165.6	22	16,6	0/1	Soltu.Atl.10_0G000780	Soltu.Atl.10_0G000780.1	c.528C>T	p.Thr176Thr	LOW	splice_region_variant&synonymous_variant
PEG3	chr10_0	901559	A	T	1357.6	317	238,72	0/1	Soltu.Atl.10_0G000780	Soltu.Atl.10_0G000780.1	c.*1358A>T	.	MODIFIER	downstream_gene_variant
PEG3	chr10_1	756820	T	G	706.6	83	36,32	0/1	Soltu.Atl.10_1G000750	Soltu.Atl.10_1G000750.1	c.*1296T>G	.	MODIFIER	downstream_gene_variant
PEG3	chr10_1	759540	T	A	291.6	19	9,10	0/1	Soltu.Atl.10_1G000750	Soltu.Atl.10_1G000750.1	c.*4016T>A	.	MODIFIER	downstream_gene_variant
PEG3	chr11_1	27124810	G	C	747.6	22	3,18	0/1	Soltu.Atl.11_1G015630	Soltu.Atl.11_1G015630.1	c.-32G>C	.	MODIFIER	5_prime_UTR_variant
PEG3	chr11_1	27124810	G	C	747.6	22	3,18	0/1	Soltu.Atl.11_1G015630	Soltu.Atl.11_1G015630.2	c.-32G>C	.	MODIFIER	5_prime_UTR_variant
PEG3	chr11_1	27124810	G	C	747.6	22	3,18	0/1	Soltu.Atl.11_1G015630	Soltu.Atl.11_1G015630.3	c.-2931G>C	.	MODIFIER	upstream_gene_variant
PEG3	chr11_1	27124810	G	C	747.6	22	3,18	0/1	Soltu.Atl.11_1G015630	Soltu.Atl.11_1G015630.4	c.-2931G>C	.	MODIFIER	upstream_gene_variant
PEG3	chr11_1	27124816	A	G	747.6	22	3,19	0/1	Soltu.Atl.11_1G015630	Soltu.Atl.11_1G015630.1	c.-26A>G	.	LOW	5_prime_UTR_premature_start_codon_gain_variant
PEG3	chr11_1	27124816	A	G	747.6	22	3,19	0/1	Soltu.Atl.11_1G015630	Soltu.Atl.11_1G015630.2	c.-26A>G	.	LOW	5_prime_UTR_premature_start_codon_gain_variant
PEG3	chr11_1	27124816	A	G	747.6	22	3,19	0/1	Soltu.Atl.11_1G015630	Soltu.Atl.11_1G015630.1	c.-26A>G	.	MODIFIER	5_prime_UTR_variant
PEG3	chr11_1	27124816	A	G	747.6	22	3,19	0/1	Soltu.Atl.11_1G015630	Soltu.Atl.11_1G015630.2	c.-26A>G	.	MODIFIER	5_prime_UTR_variant
PEG3	chr11_1	27124816	A	G	747.6	22	3,19	0/1	Soltu.Atl.11_1G015630	Soltu.Atl.11_1G015630.3	c.-2925A>G	.	MODIFIER	upstream_gene_variant
PEG3	chr11_1	27124816	A	G	747.6	22	3,19	0/1	Soltu.Atl.11_1G015630	Soltu.Atl.11_1G015630.4	c.-2925A>G	.	MODIFIER	upstream_gene_variant
PEG3	chr11_2	20921618	G	A	1034.6	50	17,33	0/1	Soltu.Atl.11_2G011930	Soltu.Atl.11_2G011930.2	c.1735G>A	p.Gly579Arg	MODERATE	missense_variant
PEG3	chr11_2	20921618	G	A	1034.6	50	17,33	0/1	Soltu.Atl.11_2G011930	Soltu.Atl.11_2G011930.3	c.1726G>A	p.Gly576Arg	MODERATE	missense_variant
PEG3	chr11_2	20921618	G	A	1034.6	50	17,33	0/1	Soltu.Atl.11_2G011930	Soltu.Atl.11_2G011930.5	c.1723G>A	p.Gly575Arg	MODERATE	missense_variant
PEG3	chr11_2	20921618	G	A	1034.6	50	17,33	0/1	Soltu.Atl.11_2G011930	Soltu.Atl.11_2G011930.1	c.1726G>A	p.Gly576Arg	MODERATE	missense_variant
PEG3	chr11_2	20921618	G	A	1034.6	50	17,33	0/1	Soltu.Atl.11_2G011930	Soltu.Atl.11_2G011930.4	c.1729G>A	p.Gly577Arg	MODERATE	missense_variant
PEG3	chr11_2	20921618	G	A	1034.6	50	17,33	0/1	Soltu.Atl.11_2G011930	Soltu.Atl.11_2G011930.6	c.1732G>A	p.Gly578Arg	MODERATE	missense_variant
PEG3	chr11_2	20921618	G	A	1034.6	50	17,33	0/1	Soltu.Atl.11_2G011930	Soltu.Atl.11_2G011930.7	c.1735G>A	p.Gly579Arg	MODERATE	missense_variant
PEG3	chr11_3	35859642	C	T	72.6	34	27,6	0/1	Soltu.Atl.11_3G017120	Soltu.Atl.11_3G017120.1	c.-46C>T	.	MODIFIER	5_prime_UTR_variant
PEG3	chr11_3	35859642	C	T	72.6	34	27,6	0/1	Soltu.Atl.11_3G017120	Soltu.Atl.11_3G017120.2	c.-46C>T	.	MODIFIER	5_prime_UTR_variant
PEG3	chr11_3	35859656	G	C	75.6	33	26,6	0/1	Soltu.Atl.11_3G017120	Soltu.Atl.11_3G017120.1	c.-32G>C	.	MODIFIER	5_prime_UTR_variant
PEG3	chr11_3	35859656	G	C	75.6	33	26,6	0/1	Soltu.Atl.11_3G017120	Soltu.Atl.11_3G017120.2	c.-32G>C	.	MODIFIER	5_prime_UTR_variant
PEG3	chr11_3	35866406	A	T	170.6	10	3,5	0/1	Soltu.Atl.11_3G017120	Soltu.Atl.11_3G017120.1	c.631-974A>T	.	MODIFIER	intron_variant
PEG3	chr11_3	35866406	A	T	170.6	10	3,5	0/1	Soltu.Atl.11_3G017120	Soltu.Atl.11_3G017120.2	c.631-974A>T	.	MODIFIER	intron_variant
PEG3	chr11_3	37295474	G	T	524.6	65	42,19	0/1	Soltu.Atl.11_3G018470	Soltu.Atl.11_3G018470.6	c.-4977G>T	.	MODIFIER	upstream_gene_variant
PEG3	chr11_3	37295474	G	T	524.6	65	42,19	0/1	Soltu.Atl.11_3G018470	Soltu.Atl.11_3G018470.7	c.-4977G>T	.	MODIFIER	upstream_gene_variant
PEG3	chr11_3	37295474	G	T	524.6	65	42,19	0/1	Soltu.Atl.11_3G018470	Soltu.Atl.11_3G018470.4	c.-4977G>T	.	MODIFIER	upstream_gene_variant
PEG3	chr11_3	37295474	G	T	524.6	65	42,19	0/1	Soltu.Atl.11_3G018470	Soltu.Atl.11_3G018470.1	c.-4977G>T	.	MODIFIER	upstream_gene_variant
PEG3	chr11_3	37295474	G	T	524.6	65	42,19	0/1	Soltu.Atl.11_3G018470	Soltu.Atl.11_3G018470.5	c.-4977G>T	.	MODIFIER	upstream_gene_variant
PEG3	chr11_3	37295474	G	T	524.6	65	42,19	0/1	Soltu.Atl.11_3G018470	Soltu.Atl.11_3G018470.2	c.-4977G>T	.	MODIFIER	upstream_gene_variant
PEG3	chr11_3	37295474	G	T	524.6	65	42,19	0/1	Soltu.Atl.11_3G018470	Soltu.Atl.11_3G018470.3	c.-4977G>T	.	MODIFIER	upstream_gene_variant
PEG3	chr11_4	10364136	G	A	345.6	15	5,10	0/1	Soltu.Atl.11_4G009250	Soltu.Atl.11_4G009250.1	c.852C>T	p.Ile284Ile	LOW	synonymous_variant
PEG3	chr12_2	10760803	A	G	871.6	115	60,37	0/1	Soltu.Atl.12_2G010000	Soltu.Atl.12_2G010000.1	c.1338T>C	p.Phe446Phe	LOW	synonymous_variant

## Sheet: CK2
Table S7. Potato deubiquitinase gene SNP
CHROM	POS	REF	ALT	QUAL	DP	AD	GT	GeneID	FeatureID	HGVS_C	HGVS_P	IMPACT	EFFECT
chr01_2	59732109	A	C	236.6	45	32,12	0/1	Soltu.Atl.01_2G018850	Soltu.Atl.01_2G018850.1	c.923T>G	p.Val308Gly	MODERATE	missense_variant
chr01_2	59732134	C	A	196.6	43	27,11	0/1	Soltu.Atl.01_2G018850	Soltu.Atl.01_2G018850.1	c.898G>T	p.Ala300Ser	MODERATE	missense_variant&splice_region_variant
chr02_3	25837897	C	A	104.6	50	41,8	0/1	Soltu.Atl.02_3G010270	Soltu.Atl.02_3G010270.1	c.1047G>T	p.Glu349Asp	MODERATE	missense_variant
chr03_2	7600872	C	T	303.77	12	1,11	0/1	Soltu.Atl.03_2G005120	Soltu.Atl.03_2G005120.4	c.1056G>A	p.Ser352Ser	LOW	splice_region_variant&synonymous_variant
chr03_2	7600872	C	T	303.77	12	1,11	0/1	Soltu.Atl.03_2G005120	Soltu.Atl.03_2G005120.3	c.1047G>A	p.Ser349Ser	LOW	splice_region_variant&synonymous_variant
chr03_2	7600872	C	T	303.77	12	1,11	0/1	Soltu.Atl.03_2G005120	Soltu.Atl.03_2G005120.1	c.*3G>A	.	MODIFIER	3_prime_UTR_variant
chr03_2	7600872	C	T	303.77	12	1,11	0/1	Soltu.Atl.03_2G005120	Soltu.Atl.03_2G005120.2	c.*3G>A	.	MODIFIER	3_prime_UTR_variant
chr03_3	22806170	A	G	290.6	13	3,10	0/1	Soltu.Atl.03_3G009580	Soltu.Atl.03_3G009580.1	c.*4482T>C	.	MODIFIER	downstream_gene_variant
chr03_3	52554758	G	T	89.6	16	9,5	0/1	Soltu.Atl.03_3G026340	Soltu.Atl.03_3G026340.2	c.7096C>A	p.Leu2366Ile	MODERATE	missense_variant
chr03_3	52554758	G	T	89.6	16	9,5	0/1	Soltu.Atl.03_3G026340	Soltu.Atl.03_3G026340.1	c.7051C>A	p.Leu2351Ile	MODERATE	missense_variant
chr04_2	11595728	G	A	35.6	12	10,2	0/1	Soltu.Atl.04_2G008510	Soltu.Atl.04_2G008510.1	c.565C>T	p.Leu189Leu	LOW	synonymous_variant
chr04_2	17914479	A	G	465.6	58	38,14	0/1	Soltu.Atl.04_2G013320	Soltu.Atl.04_2G013320.1	c.434A>G	p.Lys145Arg	MODERATE	missense_variant
chr04_2	17914481	G	A	465.6	58	38,14	0/1	Soltu.Atl.04_2G013320	Soltu.Atl.04_2G013320.1	c.436G>A	p.Asp146Asn	MODERATE	missense_variant
chr05_2	46554740	C	T	635.6	49	20,24	0/1	Soltu.Atl.05_2G021510	Soltu.Atl.05_2G021510.2	c.2313G>A	p.Gly771Gly	LOW	synonymous_variant
chr05_2	46554740	C	T	635.6	49	20,24	0/1	Soltu.Atl.05_2G021510	Soltu.Atl.05_2G021510.1	c.2313G>A	p.Gly771Gly	LOW	synonymous_variant
chr05_4	51826251	C	G	40.6	13	11,2	0/1	Soltu.Atl.05_4G020630	Soltu.Atl.05_4G020630.1	c.1425G>C	p.Glu475Asp	MODERATE	missense_variant
chr05_4	51826252	T	G	40.6	14	12,2	0/1	Soltu.Atl.05_4G020630	Soltu.Atl.05_4G020630.1	c.1424A>C	p.Glu475Ala	MODERATE	missense_variant
chr06_2	15528347	G	A	198.6	12	5,6	0/1	Soltu.Atl.06_2G004990	Soltu.Atl.06_2G004990.1	c.-1269C>T	.	MODIFIER	upstream_gene_variant
chr06_2	32938663	A	G	148.6	73	44,7	0/1	Soltu.Atl.06_2G013110	Soltu.Atl.06_2G013110.4	c.579T>C	p.Asp193Asp	LOW	synonymous_variant
chr06_2	32938663	A	G	148.6	73	44,7	0/1	Soltu.Atl.06_2G013110	Soltu.Atl.06_2G013110.1	c.489T>C	p.Asp163Asp	LOW	synonymous_variant
chr06_2	32938663	A	G	148.6	73	44,7	0/1	Soltu.Atl.06_2G013110	Soltu.Atl.06_2G013110.2	c.495T>C	p.Asp165Asp	LOW	synonymous_variant
chr06_2	32938663	A	G	148.6	73	44,7	0/1	Soltu.Atl.06_2G013110	Soltu.Atl.06_2G013110.3	c.456T>C	p.Asp152Asp	LOW	synonymous_variant
chr06_2	32938667	A	G	153.6	72	43,7	0/1	Soltu.Atl.06_2G013110	Soltu.Atl.06_2G013110.4	c.575T>C	p.Ile192Thr	MODERATE	missense_variant
chr06_2	32938667	A	G	153.6	72	43,7	0/1	Soltu.Atl.06_2G013110	Soltu.Atl.06_2G013110.1	c.485T>C	p.Ile162Thr	MODERATE	missense_variant
chr06_2	32938667	A	G	153.6	72	43,7	0/1	Soltu.Atl.06_2G013110	Soltu.Atl.06_2G013110.2	c.491T>C	p.Ile164Thr	MODERATE	missense_variant
chr06_2	32938667	A	G	153.6	72	43,7	0/1	Soltu.Atl.06_2G013110	Soltu.Atl.06_2G013110.3	c.452T>C	p.Ile151Thr	MODERATE	missense_variant
chr06_2	32940244	A	G	225.6	87	37,11	0/1	Soltu.Atl.06_2G013110	Soltu.Atl.06_2G013110.4	c.552T>C	p.Ala184Ala	LOW	synonymous_variant
chr06_2	32940244	A	G	225.6	87	37,11	0/1	Soltu.Atl.06_2G013110	Soltu.Atl.06_2G013110.1	c.462T>C	p.Ala154Ala	LOW	synonymous_variant
chr06_2	32940244	A	G	225.6	87	37,11	0/1	Soltu.Atl.06_2G013110	Soltu.Atl.06_2G013110.2	c.468T>C	p.Ala156Ala	LOW	synonymous_variant
chr06_2	32940244	A	G	225.6	87	37,11	0/1	Soltu.Atl.06_2G013110	Soltu.Atl.06_2G013110.3	c.429T>C	p.Ala143Ala	LOW	synonymous_variant
chr06_2	32940280	G	A	185.6	105	53,12	0/1	Soltu.Atl.06_2G013110	Soltu.Atl.06_2G013110.4	c.516C>T	p.Asn172Asn	LOW	synonymous_variant
chr06_2	32940280	G	A	185.6	105	53,12	0/1	Soltu.Atl.06_2G013110	Soltu.Atl.06_2G013110.1	c.426C>T	p.Asn142Asn	LOW	synonymous_variant
chr06_2	32940280	G	A	185.6	105	53,12	0/1	Soltu.Atl.06_2G013110	Soltu.Atl.06_2G013110.2	c.432C>T	p.Asn144Asn	LOW	synonymous_variant
chr06_2	32940280	G	A	185.6	105	53,12	0/1	Soltu.Atl.06_2G013110	Soltu.Atl.06_2G013110.3	c.393C>T	p.Asn131Asn	LOW	synonymous_variant
chr06_2	32940406	A	G	84.6	59	33,6	0/1	Soltu.Atl.06_2G013110	Soltu.Atl.06_2G013110.4	c.390T>C	p.Thr130Thr	LOW	synonymous_variant
chr06_2	32940406	A	G	84.6	59	33,6	0/1	Soltu.Atl.06_2G013110	Soltu.Atl.06_2G013110.1	c.384T>C	p.Thr128Thr	LOW	synonymous_variant
chr06_2	32940406	A	G	84.6	59	33,6	0/1	Soltu.Atl.06_2G013110	Soltu.Atl.06_2G013110.2	c.390T>C	p.Thr130Thr	LOW	synonymous_variant
chr06_2	32940406	A	G	84.6	59	33,6	0/1	Soltu.Atl.06_2G013110	Soltu.Atl.06_2G013110.3	c.351T>C	p.Thr117Thr	LOW	synonymous_variant
chr06_2	43444360	C	T	441.6	73	46,14	0/1	Soltu.Atl.06_2G023080	Soltu.Atl.06_2G023080.1	c.648G>A	p.Ser216Ser	LOW	synonymous_variant
chr06_2	43444366	G	A	441.6	72	45,14	0/1	Soltu.Atl.06_2G023080	Soltu.Atl.06_2G023080.1	c.642C>T	p.Pro214Pro	LOW	synonymous_variant
chr06_2	44207465	C	T	331.6	16	4,12	0/1	Soltu.Atl.06_2G024010	Soltu.Atl.06_2G024010.1	c.276G>A	p.Gly92Gly	LOW	synonymous_variant
chr07_1	27937779	G	A	42.6	10	8,2	0/1	Soltu.Atl.07_1G015620	Soltu.Atl.07_1G015620.1	c.-3032G>A	.	MODIFIER	upstream_gene_variant
chr07_2	493963	A	G	1422.6	530	428,62	0/1	Soltu.Atl.07_2G000490	Soltu.Atl.07_2G000490.1	c.1807A>G	p.Asn603Asp	MODERATE	missense_variant
chr07_2	493982	T	A	1694.6	668	536,85	0/1	Soltu.Atl.07_2G000490	Soltu.Atl.07_2G000490.1	c.1826T>A	p.Val609Asp	MODERATE	missense_variant
chr07_2	494227	C	A	190.6	46	32,8	0/1	Soltu.Atl.07_2G000490	Soltu.Atl.07_2G000490.1	c.1873C>A	p.Gln625Lys	MODERATE	missense_variant
chr07_2	494310	G	A	412.6	98	77,18	0/1	Soltu.Atl.07_2G000490	Soltu.Atl.07_2G000490.1	c.1956G>A	p.Ser652Ser	LOW	synonymous_variant
chr08_2	46889115	A	T	147.6	28	22,6	0/1	Soltu.Atl.08_2G016710	Soltu.Atl.08_2G016710.2	c.1035A>T	p.Pro345Pro	LOW	synonymous_variant
chr08_2	46889115	A	T	147.6	28	22,6	0/1	Soltu.Atl.08_2G016710	Soltu.Atl.08_2G016710.1	c.1035A>T	p.Pro345Pro	LOW	synonymous_variant
chr08_3	19798253	G	T	423.6	36	20,15	0/1	Soltu.Atl.08_3G012370	Soltu.Atl.08_3G012370.1	c.*4305C>A	.	MODIFIER	downstream_gene_variant
chr09_0	753824	G	A	580.97	20	1,19	44562	Soltu.Atl.09_0G000500	Soltu.Atl.09_0G000500.2	c.226C>T	p.Arg76Cys	MODERATE	missense_variant
chr09_0	753824	G	A	580.97	20	1,19	44562	Soltu.Atl.09_0G000500	Soltu.Atl.09_0G000500.1	c.226C>T	p.Arg76Cys	MODERATE	missense_variant
chr09_0	27848819	A	G	36.6	13	10,2	0/1	Soltu.Atl.09_0G009400	Soltu.Atl.09_0G009400.1	c.2962A>G	p.Ser988Gly	MODERATE	missense_variant
chr09_0	27848819	A	G	36.6	13	10,2	0/1	Soltu.Atl.09_0G009400	Soltu.Atl.09_0G009400.2	c.*1700A>G	.	MODIFIER	downstream_gene_variant
chr09_0	27848935	T	A	51.6	13	7,3	0/1	Soltu.Atl.09_0G009400	Soltu.Atl.09_0G009400.1	c.3078T>A	p.Ala1026Ala	LOW	synonymous_variant
chr09_0	27848935	T	A	51.6	13	7,3	0/1	Soltu.Atl.09_0G009400	Soltu.Atl.09_0G009400.2	c.*1816T>A	.	MODIFIER	downstream_gene_variant
chr09_2	995813	A	G	199.6	65	50,15	0/1	Soltu.Atl.09_2G000780	Soltu.Atl.09_2G000780.3	c.143T>C	p.Phe48Ser	MODERATE	missense_variant
chr09_2	995813	A	G	199.6	65	50,15	0/1	Soltu.Atl.09_2G000780	Soltu.Atl.09_2G000780.1	c.143T>C	p.Phe48Ser	MODERATE	missense_variant
chr09_2	995813	A	G	199.6	65	50,15	0/1	Soltu.Atl.09_2G000780	Soltu.Atl.09_2G000780.2	c.143T>C	p.Phe48Ser	MODERATE	missense_variant
chr09_2	995885	G	A	263.6	56	42,13	0/1	Soltu.Atl.09_2G000780	Soltu.Atl.09_2G000780.3	c.71C>T	p.Ala24Val	MODERATE	missense_variant
chr09_2	995885	G	A	263.6	56	42,13	0/1	Soltu.Atl.09_2G000780	Soltu.Atl.09_2G000780.1	c.71C>T	p.Ala24Val	MODERATE	missense_variant
chr09_2	995885	G	A	263.6	56	42,13	0/1	Soltu.Atl.09_2G000780	Soltu.Atl.09_2G000780.2	c.71C>T	p.Ala24Val	MODERATE	missense_variant
chr09_2	29569594	A	G	52.6	10	8,2	0/1	Soltu.Atl.09_2G018830	Soltu.Atl.09_2G018830.1	c.2966T>C	p.Val989Ala	MODERATE	missense_variant
chr09_2	29569594	A	G	52.6	10	8,2	0/1	Soltu.Atl.09_2G018830	Soltu.Atl.09_2G018830.3	c.2966T>C	p.Val989Ala	MODERATE	missense_variant
chr09_2	29569594	A	G	52.6	10	8,2	0/1	Soltu.Atl.09_2G018830	Soltu.Atl.09_2G018830.2	c.2966T>C	p.Val989Ala	MODERATE	missense_variant
chr09_2	29569596	A	G	52.6	10	8,2	0/1	Soltu.Atl.09_2G018830	Soltu.Atl.09_2G018830.1	c.2964T>C	p.Leu988Leu	LOW	synonymous_variant
chr09_2	29569596	A	G	52.6	10	8,2	0/1	Soltu.Atl.09_2G018830	Soltu.Atl.09_2G018830.3	c.2964T>C	p.Leu988Leu	LOW	synonymous_variant
chr09_2	29569596	A	G	52.6	10	8,2	0/1	Soltu.Atl.09_2G018830	Soltu.Atl.09_2G018830.2	c.2964T>C	p.Leu988Leu	LOW	synonymous_variant
chr09_2	29573279	A	T	695.6	42	17,25	0/1	Soltu.Atl.09_2G018830	Soltu.Atl.09_2G018830.1	c.1610T>A	p.Val537Glu	MODERATE	missense_variant
chr09_2	29573279	A	T	695.6	42	17,25	0/1	Soltu.Atl.09_2G018830	Soltu.Atl.09_2G018830.3	c.1610T>A	p.Val537Glu	MODERATE	missense_variant
chr09_2	29573279	A	T	695.6	42	17,25	0/1	Soltu.Atl.09_2G018830	Soltu.Atl.09_2G018830.2	c.1610T>A	p.Val537Glu	MODERATE	missense_variant
chr09_2	29573836	G	T	445.6	29	11,18	0/1	Soltu.Atl.09_2G018830	Soltu.Atl.09_2G018830.1	c.1053C>A	p.Ile351Ile	LOW	synonymous_variant
chr09_2	29573836	G	T	445.6	29	11,18	0/1	Soltu.Atl.09_2G018830	Soltu.Atl.09_2G018830.3	c.1053C>A	p.Ile351Ile	LOW	synonymous_variant
chr09_2	29573836	G	T	445.6	29	11,18	0/1	Soltu.Atl.09_2G018830	Soltu.Atl.09_2G018830.2	c.1053C>A	p.Ile351Ile	LOW	synonymous_variant
chr09_2	29574448	T	C	822.6	42	11,31	0/1	Soltu.Atl.09_2G018830	Soltu.Atl.09_2G018830.1	c.441A>G	p.Gln147Gln	LOW	synonymous_variant
chr09_2	29574448	T	C	822.6	42	11,31	0/1	Soltu.Atl.09_2G018830	Soltu.Atl.09_2G018830.3	c.441A>G	p.Gln147Gln	LOW	synonymous_variant
chr09_2	29574448	T	C	822.6	42	11,31	0/1	Soltu.Atl.09_2G018830	Soltu.Atl.09_2G018830.2	c.441A>G	p.Gln147Gln	LOW	synonymous_variant
chr09_2	29574459	A	T	669.6	47	22,25	0/1	Soltu.Atl.09_2G018830	Soltu.Atl.09_2G018830.1	c.430T>A	p.Leu144Met	MODERATE	missense_variant
chr09_2	29574459	A	T	669.6	47	22,25	0/1	Soltu.Atl.09_2G018830	Soltu.Atl.09_2G018830.3	c.430T>A	p.Leu144Met	MODERATE	missense_variant
chr09_2	29574459	A	T	669.6	47	22,25	0/1	Soltu.Atl.09_2G018830	Soltu.Atl.09_2G018830.2	c.430T>A	p.Leu144Met	MODERATE	missense_variant
chr09_3	57888337	A	T	118.6	11	7,4	0/1	Soltu.Atl.09_3G022660	Soltu.Atl.09_3G022660.1	c.745T>A	p.Phe249Ile	MODERATE	missense_variant
chr10_0	901559	A	T	1148.6	446	356,79	0/1	Soltu.Atl.10_0G000780	Soltu.Atl.10_0G000780.1	c.*1358A>T	.	MODIFIER	downstream_gene_variant
chr10_0	901910	T	C	520.6	238	203,35	0/1	Soltu.Atl.10_0G000780	Soltu.Atl.10_0G000780.1	c.*1709T>C	.	MODIFIER	downstream_gene_variant
chr10_1	756820	T	G	868.6	111	55,38	0/1	Soltu.Atl.10_1G000750	Soltu.Atl.10_1G000750.1	c.*1296T>G	.	MODIFIER	downstream_gene_variant
chr10_1	759540	T	A	232.6	18	8,8	0/1	Soltu.Atl.10_1G000750	Soltu.Atl.10_1G000750.1	c.*4016T>A	.	MODIFIER	downstream_gene_variant
chr11_1	27124810	G	C	322.6	12	2,8	0/1	Soltu.Atl.11_1G015630	Soltu.Atl.11_1G015630.1	c.-32G>C	.	MODIFIER	5_prime_UTR_variant
chr11_1	27124810	G	C	322.6	12	2,8	0/1	Soltu.Atl.11_1G015630	Soltu.Atl.11_1G015630.2	c.-32G>C	.	MODIFIER	5_prime_UTR_variant
chr11_1	27124810	G	C	322.6	12	2,8	0/1	Soltu.Atl.11_1G015630	Soltu.Atl.11_1G015630.3	c.-2931G>C	.	MODIFIER	upstream_gene_variant
chr11_1	27124810	G	C	322.6	12	2,8	0/1	Soltu.Atl.11_1G015630	Soltu.Atl.11_1G015630.4	c.-2931G>C	.	MODIFIER	upstream_gene_variant
chr11_1	27124816	A	G	322.6	12	2,8	0/1	Soltu.Atl.11_1G015630	Soltu.Atl.11_1G015630.1	c.-26A>G	.	LOW	5_prime_UTR_premature_start_codon_gain_variant
chr11_1	27124816	A	G	322.6	12	2,8	0/1	Soltu.Atl.11_1G015630	Soltu.Atl.11_1G015630.2	c.-26A>G	.	LOW	5_prime_UTR_premature_start_codon_gain_variant
chr11_1	27124816	A	G	322.6	12	2,8	0/1	Soltu.Atl.11_1G015630	Soltu.Atl.11_1G015630.1	c.-26A>G	.	MODIFIER	5_prime_UTR_variant
chr11_1	27124816	A	G	322.6	12	2,8	0/1	Soltu.Atl.11_1G015630	Soltu.Atl.11_1G015630.2	c.-26A>G	.	MODIFIER	5_prime_UTR_variant
chr11_1	27124816	A	G	322.6	12	2,8	0/1	Soltu.Atl.11_1G015630	Soltu.Atl.11_1G015630.3	c.-2925A>G	.	MODIFIER	upstream_gene_variant
chr11_1	27124816	A	G	322.6	12	2,8	0/1	Soltu.Atl.11_1G015630	Soltu.Atl.11_1G015630.4	c.-2925A>G	.	MODIFIER	upstream_gene_variant
chr11_2	20921618	G	A	846.6	54	26,27	0/1	Soltu.Atl.11_2G011930	Soltu.Atl.11_2G011930.2	c.1735G>A	p.Gly579Arg	MODERATE	missense_variant
chr11_2	20921618	G	A	846.6	54	26,27	0/1	Soltu.Atl.11_2G011930	Soltu.Atl.11_2G011930.3	c.1726G>A	p.Gly576Arg	MODERATE	missense_variant
chr11_2	20921618	G	A	846.6	54	26,27	0/1	Soltu.Atl.11_2G011930	Soltu.Atl.11_2G011930.5	c.1723G>A	p.Gly575Arg	MODERATE	missense_variant
chr11_2	20921618	G	A	846.6	54	26,27	0/1	Soltu.Atl.11_2G011930	Soltu.Atl.11_2G011930.1	c.1726G>A	p.Gly576Arg	MODERATE	missense_variant
chr11_2	20921618	G	A	846.6	54	26,27	0/1	Soltu.Atl.11_2G011930	Soltu.Atl.11_2G011930.4	c.1729G>A	p.Gly577Arg	MODERATE	missense_variant
chr11_2	20921618	G	A	846.6	54	26,27	0/1	Soltu.Atl.11_2G011930	Soltu.Atl.11_2G011930.6	c.1732G>A	p.Gly578Arg	MODERATE	missense_variant
chr11_2	20921618	G	A	846.6	54	26,27	0/1	Soltu.Atl.11_2G011930	Soltu.Atl.11_2G011930.7	c.1735G>A	p.Gly579Arg	MODERATE	missense_variant
chr11_3	35859642	C	T	143.6	55	42,10	0/1	Soltu.Atl.11_3G017120	Soltu.Atl.11_3G017120.1	c.-46C>T	.	MODIFIER	5_prime_UTR_variant
chr11_3	35859642	C	T	143.6	55	42,10	0/1	Soltu.Atl.11_3G017120	Soltu.Atl.11_3G017120.2	c.-46C>T	.	MODIFIER	5_prime_UTR_variant
chr11_3	35859656	G	C	137.6	57	44,10	0/1	Soltu.Atl.11_3G017120	Soltu.Atl.11_3G017120.1	c.-32G>C	.	MODIFIER	5_prime_UTR_variant
chr11_3	35859656	G	C	137.6	57	44,10	0/1	Soltu.Atl.11_3G017120	Soltu.Atl.11_3G017120.2	c.-32G>C	.	MODIFIER	5_prime_UTR_variant
chr11_3	35866406	A	T	164.6	15	9,5	0/1	Soltu.Atl.11_3G017120	Soltu.Atl.11_3G017120.1	c.631-974A>T	.	MODIFIER	intron_variant
chr11_3	35866406	A	T	164.6	15	9,5	0/1	Soltu.Atl.11_3G017120	Soltu.Atl.11_3G017120.2	c.631-974A>T	.	MODIFIER	intron_variant
chr11_3	35866439	C	T	142.6	10	6,4	0/1	Soltu.Atl.11_3G017120	Soltu.Atl.11_3G017120.1	c.631-941C>T	.	MODIFIER	intron_variant
chr11_3	35866439	C	T	142.6	10	6,4	0/1	Soltu.Atl.11_3G017120	Soltu.Atl.11_3G017120.2	c.631-941C>T	.	MODIFIER	intron_variant
chr11_3	37295474	G	T	538.6	52	29,18	0/1	Soltu.Atl.11_3G018470	Soltu.Atl.11_3G018470.6	c.-4977G>T	.	MODIFIER	upstream_gene_variant
chr11_3	37295474	G	T	538.6	52	29,18	0/1	Soltu.Atl.11_3G018470	Soltu.Atl.11_3G018470.7	c.-4977G>T	.	MODIFIER	upstream_gene_variant
chr11_3	37295474	G	T	538.6	52	29,18	0/1	Soltu.Atl.11_3G018470	Soltu.Atl.11_3G018470.4	c.-4977G>T	.	MODIFIER	upstream_gene_variant
chr11_3	37295474	G	T	538.6	52	29,18	0/1	Soltu.Atl.11_3G018470	Soltu.Atl.11_3G018470.1	c.-4977G>T	.	MODIFIER	upstream_gene_variant
chr11_3	37295474	G	T	538.6	52	29,18	0/1	Soltu.Atl.11_3G018470	Soltu.Atl.11_3G018470.5	c.-4977G>T	.	MODIFIER	upstream_gene_variant
chr11_3	37295474	G	T	538.6	52	29,18	0/1	Soltu.Atl.11_3G018470	Soltu.Atl.11_3G018470.2	c.-4977G>T	.	MODIFIER	upstream_gene_variant
chr11_3	37295474	G	T	538.6	52	29,18	0/1	Soltu.Atl.11_3G018470	Soltu.Atl.11_3G018470.3	c.-4977G>T	.	MODIFIER	upstream_gene_variant
chr11_3	37306949	G	A	243.6	32	21,11	0/1	Soltu.Atl.11_3G018470	Soltu.Atl.11_3G018470.6	c.1069G>A	p.Glu357Lys	MODERATE	missense_variant
chr11_3	37306949	G	A	243.6	32	21,11	0/1	Soltu.Atl.11_3G018470	Soltu.Atl.11_3G018470.7	c.1066G>A	p.Glu356Lys	MODERATE	missense_variant
chr11_3	37306949	G	A	243.6	32	21,11	0/1	Soltu.Atl.11_3G018470	Soltu.Atl.11_3G018470.4	c.1057G>A	p.Glu353Lys	MODERATE	missense_variant
chr11_3	37306949	G	A	243.6	32	21,11	0/1	Soltu.Atl.11_3G018470	Soltu.Atl.11_3G018470.1	c.1066G>A	p.Glu356Lys	MODERATE	missense_variant
chr11_3	37306949	G	A	243.6	32	21,11	0/1	Soltu.Atl.11_3G018470	Soltu.Atl.11_3G018470.5	c.1060G>A	p.Glu354Lys	MODERATE	missense_variant
chr11_3	37306949	G	A	243.6	32	21,11	0/1	Soltu.Atl.11_3G018470	Soltu.Atl.11_3G018470.2	c.1057G>A	p.Glu353Lys	MODERATE	missense_variant
chr11_3	37306949	G	A	243.6	32	21,11	0/1	Soltu.Atl.11_3G018470	Soltu.Atl.11_3G018470.3	c.1069G>A	p.Glu357Lys	MODERATE	missense_variant
chr11_4	10364136	G	A	340.6	30	19,11	0/1	Soltu.Atl.11_4G009250	Soltu.Atl.11_4G009250.1	c.852C>T	p.Ile284Ile	LOW	synonymous_variant
chr11_4	25851904	G	C	571.02	13	0,13	44562	Soltu.Atl.11_4G016640	Soltu.Atl.11_4G016640.2	c.-32G>C	.	MODIFIER	5_prime_UTR_variant
chr11_4	25851904	G	C	571.02	13	0,13	44562	Soltu.Atl.11_4G016640	Soltu.Atl.11_4G016640.3	c.-32G>C	.	MODIFIER	5_prime_UTR_variant
chr11_4	25851904	G	C	571.02	13	0,13	44562	Soltu.Atl.11_4G016640	Soltu.Atl.11_4G016640.1	c.-222G>C	.	MODIFIER	5_prime_UTR_variant
chr11_4	25851904	G	C	571.02	13	0,13	44562	Soltu.Atl.11_4G016640	Soltu.Atl.11_4G016640.4	c.-32G>C	.	MODIFIER	5_prime_UTR_variant
chr11_4	25851910	A	G	571.02	13	0,13	44562	Soltu.Atl.11_4G016640	Soltu.Atl.11_4G016640.2	c.-26A>G	.	LOW	5_prime_UTR_premature_start_codon_gain_variant
chr11_4	25851910	A	G	571.02	13	0,13	44562	Soltu.Atl.11_4G016640	Soltu.Atl.11_4G016640.3	c.-26A>G	.	LOW	5_prime_UTR_premature_start_codon_gain_variant
chr11_4	25851910	A	G	571.02	13	0,13	44562	Soltu.Atl.11_4G016640	Soltu.Atl.11_4G016640.1	c.-216A>G	.	LOW	5_prime_UTR_premature_start_codon_gain_variant
chr11_4	25851910	A	G	571.02	13	0,13	44562	Soltu.Atl.11_4G016640	Soltu.Atl.11_4G016640.4	c.-26A>G	.	LOW	5_prime_UTR_premature_start_codon_gain_variant
chr11_4	25851910	A	G	571.02	13	0,13	44562	Soltu.Atl.11_4G016640	Soltu.Atl.11_4G016640.2	c.-26A>G	.	MODIFIER	5_prime_UTR_variant
chr11_4	25851910	A	G	571.02	13	0,13	44562	Soltu.Atl.11_4G016640	Soltu.Atl.11_4G016640.3	c.-26A>G	.	MODIFIER	5_prime_UTR_variant
chr11_4	25851910	A	G	571.02	13	0,13	44562	Soltu.Atl.11_4G016640	Soltu.Atl.11_4G016640.1	c.-216A>G	.	MODIFIER	5_prime_UTR_variant
chr11_4	25851910	A	G	571.02	13	0,13	44562	Soltu.Atl.11_4G016640	Soltu.Atl.11_4G016640.4	c.-26A>G	.	MODIFIER	5_prime_UTR_variant
chr12_2	10760803	A	G	1149.6	117	58,45	0/1	Soltu.Atl.12_2G010000	Soltu.Atl.12_2G010000.1	c.1338T>C	p.Phe446Phe	LOW	synonymous_variant
chr12_2	10760948	A	G	141.6	54	41,8	0/1	Soltu.Atl.12_2G010000	Soltu.Atl.12_2G010000.1	c.1284T>C	p.Asp428Asp	LOW	synonymous_variant

## Sheet: CK3
Table S7. Potato deubiquitinase gene SNP
CHROM	POS	REF	ALT	QUAL	DP	AD	GT	GeneID	FeatureID	HGVS_C	HGVS_P	IMPACT	EFFECT
chr01_2	59732109	A	C	521.6	44	24,18	0/1	Soltu.Atl.01_2G018850	Soltu.Atl.01_2G018850.1	c.923T>G	p.Val308Gly	MODERATE	missense_variant
chr01_2	59732134	C	A	537.6	47	22,21	0/1	Soltu.Atl.01_2G018850	Soltu.Atl.01_2G018850.1	c.898G>T	p.Ala300Ser	MODERATE	missense_variant&splice_region_variant
chr01_3	41695957	G	A	44.6	23	18,4	0/1	Soltu.Atl.01_3G015800	Soltu.Atl.01_3G015800.1	c.*83C>T	.	MODIFIER	3_prime_UTR_variant
chr02_3	26241219	T	G	72.6	13	10,3	0/1	Soltu.Atl.02_3G010700	Soltu.Atl.02_3G010700.1	c.834A>C	p.Gln278His	MODERATE	missense_variant
chr02_3	26241219	T	G	72.6	13	10,3	0/1	Soltu.Atl.02_3G010700	Soltu.Atl.02_3G010700.2	c.834A>C	p.Gln278His	MODERATE	missense_variant
chr03_1	10092780	G	A	176.6	57	46,9	0/1	Soltu.Atl.03_1G005570	Soltu.Atl.03_1G005570.1	c.*2685G>A	.	MODIFIER	downstream_gene_variant
chr03_2	7600872	C	T	345.6	18	4,14	0/1	Soltu.Atl.03_2G005120	Soltu.Atl.03_2G005120.4	c.1056G>A	p.Ser352Ser	LOW	splice_region_variant&synonymous_variant
chr03_2	7600872	C	T	345.6	18	4,14	0/1	Soltu.Atl.03_2G005120	Soltu.Atl.03_2G005120.3	c.1047G>A	p.Ser349Ser	LOW	splice_region_variant&synonymous_variant
chr03_2	7600872	C	T	345.6	18	4,14	0/1	Soltu.Atl.03_2G005120	Soltu.Atl.03_2G005120.1	c.*3G>A	.	MODIFIER	3_prime_UTR_variant
chr03_2	7600872	C	T	345.6	18	4,14	0/1	Soltu.Atl.03_2G005120	Soltu.Atl.03_2G005120.2	c.*3G>A	.	MODIFIER	3_prime_UTR_variant
chr03_2	19221960	T	C	42.6	13	10,3	0/1	Soltu.Atl.03_2G008310	Soltu.Atl.03_2G008310.1	c.3240T>C	p.Ser1080Ser	LOW	synonymous_variant
chr03_2	19221960	T	C	42.6	13	10,3	0/1	Soltu.Atl.03_2G008310	Soltu.Atl.03_2G008310.2	c.3240T>C	p.Ser1080Ser	LOW	synonymous_variant
chr03_3	22806170	A	G	496.26	17	1,16	44562	Soltu.Atl.03_3G009580	Soltu.Atl.03_3G009580.1	c.*4482T>C	.	MODIFIER	downstream_gene_variant
chr03_3	52554406	T	C	39.6	11	9,2	0/1	Soltu.Atl.03_3G026340	Soltu.Atl.03_3G026340.2	c.7339A>G	p.Ile2447Val	MODERATE	missense_variant
chr03_3	52554406	T	C	39.6	11	9,2	0/1	Soltu.Atl.03_3G026340	Soltu.Atl.03_3G026340.1	c.7294A>G	p.Ile2432Val	MODERATE	missense_variant
chr03_3	52554758	G	T	33.6	14	11,2	0/1	Soltu.Atl.03_3G026340	Soltu.Atl.03_3G026340.2	c.7096C>A	p.Leu2366Ile	MODERATE	missense_variant
chr03_3	52554758	G	T	33.6	14	11,2	0/1	Soltu.Atl.03_3G026340	Soltu.Atl.03_3G026340.1	c.7051C>A	p.Leu2351Ile	MODERATE	missense_variant
chr04_2	17914479	A	G	801.6	69	38,22	0/1	Soltu.Atl.04_2G013320	Soltu.Atl.04_2G013320.1	c.434A>G	p.Lys145Arg	MODERATE	missense_variant
chr04_2	17914481	G	A	801.6	68	37,22	0/1	Soltu.Atl.04_2G013320	Soltu.Atl.04_2G013320.1	c.436G>A	p.Asp146Asn	MODERATE	missense_variant
chr04_2	17914558	G	A	228.6	53	36,11	0/1	Soltu.Atl.04_2G013320	Soltu.Atl.04_2G013320.1	c.513G>A	p.Gln171Gln	LOW	synonymous_variant
chr05_2	46554740	C	T	466.6	55	33,18	0/1	Soltu.Atl.05_2G021510	Soltu.Atl.05_2G021510.2	c.2313G>A	p.Gly771Gly	LOW	synonymous_variant
chr05_2	46554740	C	T	466.6	55	33,18	0/1	Soltu.Atl.05_2G021510	Soltu.Atl.05_2G021510.1	c.2313G>A	p.Gly771Gly	LOW	synonymous_variant
chr06_2	15528347	G	A	156.6	12	7,5	0/1	Soltu.Atl.06_2G004990	Soltu.Atl.06_2G004990.1	c.-1269C>T	.	MODIFIER	upstream_gene_variant
chr06_2	32940244	A	G	266.6	74	38,13	0/1	Soltu.Atl.06_2G013110	Soltu.Atl.06_2G013110.4	c.552T>C	p.Ala184Ala	LOW	synonymous_variant
chr06_2	32940244	A	G	266.6	74	38,13	0/1	Soltu.Atl.06_2G013110	Soltu.Atl.06_2G013110.1	c.462T>C	p.Ala154Ala	LOW	synonymous_variant
chr06_2	32940244	A	G	266.6	74	38,13	0/1	Soltu.Atl.06_2G013110	Soltu.Atl.06_2G013110.2	c.468T>C	p.Ala156Ala	LOW	synonymous_variant
chr06_2	32940244	A	G	266.6	74	38,13	0/1	Soltu.Atl.06_2G013110	Soltu.Atl.06_2G013110.3	c.429T>C	p.Ala143Ala	LOW	synonymous_variant
chr06_2	32940280	G	A	269.6	94	55,16	0/1	Soltu.Atl.06_2G013110	Soltu.Atl.06_2G013110.4	c.516C>T	p.Asn172Asn	LOW	synonymous_variant
chr06_2	32940280	G	A	269.6	94	55,16	0/1	Soltu.Atl.06_2G013110	Soltu.Atl.06_2G013110.1	c.426C>T	p.Asn142Asn	LOW	synonymous_variant
chr06_2	32940280	G	A	269.6	94	55,16	0/1	Soltu.Atl.06_2G013110	Soltu.Atl.06_2G013110.2	c.432C>T	p.Asn144Asn	LOW	synonymous_variant
chr06_2	32940280	G	A	269.6	94	55,16	0/1	Soltu.Atl.06_2G013110	Soltu.Atl.06_2G013110.3	c.393C>T	p.Asn131Asn	LOW	synonymous_variant
chr06_2	43444360	C	T	686.6	72	42,19	0/1	Soltu.Atl.06_2G023080	Soltu.Atl.06_2G023080.1	c.648G>A	p.Ser216Ser	LOW	synonymous_variant
chr06_2	43444366	G	A	688.6	71	40,20	0/1	Soltu.Atl.06_2G023080	Soltu.Atl.06_2G023080.1	c.642C>T	p.Pro214Pro	LOW	synonymous_variant
chr06_2	44207465	C	T	115.6	12	8,4	0/1	Soltu.Atl.06_2G024010	Soltu.Atl.06_2G024010.1	c.276G>A	p.Gly92Gly	LOW	synonymous_variant
chr07_2	493982	T	A	1146.6	77	32,33	0/1	Soltu.Atl.07_2G000490	Soltu.Atl.07_2G000490.1	c.1826T>A	p.Val609Asp	MODERATE	missense_variant
chr07_2	494227	C	A	544.6	48	19,19	0/1	Soltu.Atl.07_2G000490	Soltu.Atl.07_2G000490.1	c.1873C>A	p.Gln625Lys	MODERATE	missense_variant
chr07_2	494310	G	A	208.6	36	26,8	0/1	Soltu.Atl.07_2G000490	Soltu.Atl.07_2G000490.1	c.1956G>A	p.Ser652Ser	LOW	synonymous_variant
chr08_2	46889115	A	T	88.6	21	17,4	0/1	Soltu.Atl.08_2G016710	Soltu.Atl.08_2G016710.2	c.1035A>T	p.Pro345Pro	LOW	synonymous_variant
chr08_2	46889115	A	T	88.6	21	17,4	0/1	Soltu.Atl.08_2G016710	Soltu.Atl.08_2G016710.1	c.1035A>T	p.Pro345Pro	LOW	synonymous_variant
chr08_3	19798253	G	T	503.6	54	32,21	0/1	Soltu.Atl.08_3G012370	Soltu.Atl.08_3G012370.1	c.*4305C>A	.	MODIFIER	downstream_gene_variant
chr09_0	753824	G	A	590.92	19	1,18	44562	Soltu.Atl.09_0G000500	Soltu.Atl.09_0G000500.2	c.226C>T	p.Arg76Cys	MODERATE	missense_variant
chr09_0	753824	G	A	590.92	19	1,18	44562	Soltu.Atl.09_0G000500	Soltu.Atl.09_0G000500.1	c.226C>T	p.Arg76Cys	MODERATE	missense_variant
chr09_2	995813	A	G	122.6	16	10,6	0/1	Soltu.Atl.09_2G000780	Soltu.Atl.09_2G000780.3	c.143T>C	p.Phe48Ser	MODERATE	missense_variant
chr09_2	995813	A	G	122.6	16	10,6	0/1	Soltu.Atl.09_2G000780	Soltu.Atl.09_2G000780.1	c.143T>C	p.Phe48Ser	MODERATE	missense_variant
chr09_2	995813	A	G	122.6	16	10,6	0/1	Soltu.Atl.09_2G000780	Soltu.Atl.09_2G000780.2	c.143T>C	p.Phe48Ser	MODERATE	missense_variant
chr09_2	995885	G	A	108.6	11	5,6	0/1	Soltu.Atl.09_2G000780	Soltu.Atl.09_2G000780.3	c.71C>T	p.Ala24Val	MODERATE	missense_variant
chr09_2	995885	G	A	108.6	11	5,6	0/1	Soltu.Atl.09_2G000780	Soltu.Atl.09_2G000780.1	c.71C>T	p.Ala24Val	MODERATE	missense_variant
chr09_2	995885	G	A	108.6	11	5,6	0/1	Soltu.Atl.09_2G000780	Soltu.Atl.09_2G000780.2	c.71C>T	p.Ala24Val	MODERATE	missense_variant
chr09_2	5577400	A	T	76.6	29	25,4	0/1	Soltu.Atl.09_2G005010	Soltu.Atl.09_2G005010.1	c.-127T>A	.	MODIFIER	5_prime_UTR_variant
chr09_2	5577405	T	A	76.6	27	24,3	0/1	Soltu.Atl.09_2G005010	Soltu.Atl.09_2G005010.1	c.-132A>T	.	MODIFIER	5_prime_UTR_variant
chr09_2	29573279	A	T	497.6	37	17,20	0/1	Soltu.Atl.09_2G018830	Soltu.Atl.09_2G018830.1	c.1610T>A	p.Val537Glu	MODERATE	missense_variant
chr09_2	29573279	A	T	497.6	37	17,20	0/1	Soltu.Atl.09_2G018830	Soltu.Atl.09_2G018830.3	c.1610T>A	p.Val537Glu	MODERATE	missense_variant
chr09_2	29573279	A	T	497.6	37	17,20	0/1	Soltu.Atl.09_2G018830	Soltu.Atl.09_2G018830.2	c.1610T>A	p.Val537Glu	MODERATE	missense_variant
chr09_2	29573836	G	T	618.6	35	11,22	0/1	Soltu.Atl.09_2G018830	Soltu.Atl.09_2G018830.1	c.1053C>A	p.Ile351Ile	LOW	synonymous_variant
chr09_2	29573836	G	T	618.6	35	11,22	0/1	Soltu.Atl.09_2G018830	Soltu.Atl.09_2G018830.3	c.1053C>A	p.Ile351Ile	LOW	synonymous_variant
chr09_2	29573836	G	T	618.6	35	11,22	0/1	Soltu.Atl.09_2G018830	Soltu.Atl.09_2G018830.2	c.1053C>A	p.Ile351Ile	LOW	synonymous_variant
chr09_2	29574448	T	C	768.6	37	8,29	0/1	Soltu.Atl.09_2G018830	Soltu.Atl.09_2G018830.1	c.441A>G	p.Gln147Gln	LOW	synonymous_variant
chr09_2	29574448	T	C	768.6	37	8,29	0/1	Soltu.Atl.09_2G018830	Soltu.Atl.09_2G018830.3	c.441A>G	p.Gln147Gln	LOW	synonymous_variant
chr09_2	29574448	T	C	768.6	37	8,29	0/1	Soltu.Atl.09_2G018830	Soltu.Atl.09_2G018830.2	c.441A>G	p.Gln147Gln	LOW	synonymous_variant
chr09_2	29574459	A	T	583.6	39	16,23	0/1	Soltu.Atl.09_2G018830	Soltu.Atl.09_2G018830.1	c.430T>A	p.Leu144Met	MODERATE	missense_variant
chr09_2	29574459	A	T	583.6	39	16,23	0/1	Soltu.Atl.09_2G018830	Soltu.Atl.09_2G018830.3	c.430T>A	p.Leu144Met	MODERATE	missense_variant
chr09_2	29574459	A	T	583.6	39	16,23	0/1	Soltu.Atl.09_2G018830	Soltu.Atl.09_2G018830.2	c.430T>A	p.Leu144Met	MODERATE	missense_variant
chr09_3	57888337	A	T	164.6	10	4,5	0/1	Soltu.Atl.09_3G022660	Soltu.Atl.09_3G022660.1	c.745T>A	p.Phe249Ile	MODERATE	missense_variant
chr10_0	901559	A	T	1080.6	431	333,80	0/1	Soltu.Atl.10_0G000780	Soltu.Atl.10_0G000780.1	c.*1358A>T	.	MODIFIER	downstream_gene_variant
chr10_1	756820	T	G	814.6	115	57,36	0/1	Soltu.Atl.10_1G000750	Soltu.Atl.10_1G000750.1	c.*1296T>G	.	MODIFIER	downstream_gene_variant
chr10_1	759540	T	A	274.6	14	4,8	0/1	Soltu.Atl.10_1G000750	Soltu.Atl.10_1G000750.1	c.*4016T>A	.	MODIFIER	downstream_gene_variant
chr11_1	27124810	G	C	322.6	12	2,8	0/1	Soltu.Atl.11_1G015630	Soltu.Atl.11_1G015630.1	c.-32G>C	.	MODIFIER	5_prime_UTR_variant
chr11_1	27124810	G	C	322.6	12	2,8	0/1	Soltu.Atl.11_1G015630	Soltu.Atl.11_1G015630.2	c.-32G>C	.	MODIFIER	5_prime_UTR_variant
chr11_1	27124810	G	C	322.6	12	2,8	0/1	Soltu.Atl.11_1G015630	Soltu.Atl.11_1G015630.3	c.-2931G>C	.	MODIFIER	upstream_gene_variant
chr11_1	27124810	G	C	322.6	12	2,8	0/1	Soltu.Atl.11_1G015630	Soltu.Atl.11_1G015630.4	c.-2931G>C	.	MODIFIER	upstream_gene_variant
chr11_1	27124816	A	G	322.6	12	2,8	0/1	Soltu.Atl.11_1G015630	Soltu.Atl.11_1G015630.1	c.-26A>G	.	LOW	5_prime_UTR_premature_start_codon_gain_variant
chr11_1	27124816	A	G	322.6	12	2,8	0/1	Soltu.Atl.11_1G015630	Soltu.Atl.11_1G015630.2	c.-26A>G	.	LOW	5_prime_UTR_premature_start_codon_gain_variant
chr11_1	27124816	A	G	322.6	12	2,8	0/1	Soltu.Atl.11_1G015630	Soltu.Atl.11_1G015630.1	c.-26A>G	.	MODIFIER	5_prime_UTR_variant
chr11_1	27124816	A	G	322.6	12	2,8	0/1	Soltu.Atl.11_1G015630	Soltu.Atl.11_1G015630.2	c.-26A>G	.	MODIFIER	5_prime_UTR_variant
chr11_1	27124816	A	G	322.6	12	2,8	0/1	Soltu.Atl.11_1G015630	Soltu.Atl.11_1G015630.3	c.-2925A>G	.	MODIFIER	upstream_gene_variant
chr11_1	27124816	A	G	322.6	12	2,8	0/1	Soltu.Atl.11_1G015630	Soltu.Atl.11_1G015630.4	c.-2925A>G	.	MODIFIER	upstream_gene_variant
chr11_2	19549725	G	C	428.6	52	27,21	0/1	Soltu.Atl.11_2G010930	Soltu.Atl.11_2G010930.1	c.-32G>C	.	MODIFIER	5_prime_UTR_variant
chr11_2	19549725	G	C	428.6	52	27,21	0/1	Soltu.Atl.11_2G010930	Soltu.Atl.11_2G010930.4	c.-32G>C	.	MODIFIER	5_prime_UTR_variant
chr11_2	19549725	G	C	428.6	52	27,21	0/1	Soltu.Atl.11_2G010930	Soltu.Atl.11_2G010930.2	c.-32G>C	.	MODIFIER	5_prime_UTR_variant
chr11_2	19549725	G	C	428.6	52	27,21	0/1	Soltu.Atl.11_2G010930	Soltu.Atl.11_2G010930.3	c.-32G>C	.	MODIFIER	5_prime_UTR_variant
chr11_2	20921618	G	A	957.6	53	19,33	0/1	Soltu.Atl.11_2G011930	Soltu.Atl.11_2G011930.2	c.1735G>A	p.Gly579Arg	MODERATE	missense_variant
chr11_2	20921618	G	A	957.6	53	19,33	0/1	Soltu.Atl.11_2G011930	Soltu.Atl.11_2G011930.3	c.1726G>A	p.Gly576Arg	MODERATE	missense_variant
chr11_2	20921618	G	A	957.6	53	19,33	0/1	Soltu.Atl.11_2G011930	Soltu.Atl.11_2G011930.5	c.1723G>A	p.Gly575Arg	MODERATE	missense_variant
chr11_2	20921618	G	A	957.6	53	19,33	0/1	Soltu.Atl.11_2G011930	Soltu.Atl.11_2G011930.1	c.1726G>A	p.Gly576Arg	MODERATE	missense_variant
chr11_2	20921618	G	A	957.6	53	19,33	0/1	Soltu.Atl.11_2G011930	Soltu.Atl.11_2G011930.4	c.1729G>A	p.Gly577Arg	MODERATE	missense_variant
chr11_2	20921618	G	A	957.6	53	19,33	0/1	Soltu.Atl.11_2G011930	Soltu.Atl.11_2G011930.6	c.1732G>A	p.Gly578Arg	MODERATE	missense_variant
chr11_2	20921618	G	A	957.6	53	19,33	0/1	Soltu.Atl.11_2G011930	Soltu.Atl.11_2G011930.7	c.1735G>A	p.Gly579Arg	MODERATE	missense_variant
chr11_3	37295474	G	T	613.6	56	33,22	0/1	Soltu.Atl.11_3G018470	Soltu.Atl.11_3G018470.6	c.-4977G>T	.	MODIFIER	upstream_gene_variant
chr11_3	37295474	G	T	613.6	56	33,22	0/1	Soltu.Atl.11_3G018470	Soltu.Atl.11_3G018470.7	c.-4977G>T	.	MODIFIER	upstream_gene_variant
chr11_3	37295474	G	T	613.6	56	33,22	0/1	Soltu.Atl.11_3G018470	Soltu.Atl.11_3G018470.4	c.-4977G>T	.	MODIFIER	upstream_gene_variant
chr11_3	37295474	G	T	613.6	56	33,22	0/1	Soltu.Atl.11_3G018470	Soltu.Atl.11_3G018470.1	c.-4977G>T	.	MODIFIER	upstream_gene_variant
chr11_3	37295474	G	T	613.6	56	33,22	0/1	Soltu.Atl.11_3G018470	Soltu.Atl.11_3G018470.5	c.-4977G>T	.	MODIFIER	upstream_gene_variant
chr11_3	37295474	G	T	613.6	56	33,22	0/1	Soltu.Atl.11_3G018470	Soltu.Atl.11_3G018470.2	c.-4977G>T	.	MODIFIER	upstream_gene_variant
chr11_3	37295474	G	T	613.6	56	33,22	0/1	Soltu.Atl.11_3G018470	Soltu.Atl.11_3G018470.3	c.-4977G>T	.	MODIFIER	upstream_gene_variant
chr11_3	37306949	G	A	95.6	22	17,5	0/1	Soltu.Atl.11_3G018470	Soltu.Atl.11_3G018470.6	c.1069G>A	p.Glu357Lys	MODERATE	missense_variant
chr11_3	37306949	G	A	95.6	22	17,5	0/1	Soltu.Atl.11_3G018470	Soltu.Atl.11_3G018470.7	c.1066G>A	p.Glu356Lys	MODERATE	missense_variant
chr11_3	37306949	G	A	95.6	22	17,5	0/1	Soltu.Atl.11_3G018470	Soltu.Atl.11_3G018470.4	c.1057G>A	p.Glu353Lys	MODERATE	missense_variant
chr11_3	37306949	G	A	95.6	22	17,5	0/1	Soltu.Atl.11_3G018470	Soltu.Atl.11_3G018470.1	c.1066G>A	p.Glu356Lys	MODERATE	missense_variant
chr11_3	37306949	G	A	95.6	22	17,5	0/1	Soltu.Atl.11_3G018470	Soltu.Atl.11_3G018470.5	c.1060G>A	p.Glu354Lys	MODERATE	missense_variant
chr11_3	37306949	G	A	95.6	22	17,5	0/1	Soltu.Atl.11_3G018470	Soltu.Atl.11_3G018470.2	c.1057G>A	p.Glu353Lys	MODERATE	missense_variant
chr11_3	37306949	G	A	95.6	22	17,5	0/1	Soltu.Atl.11_3G018470	Soltu.Atl.11_3G018470.3	c.1069G>A	p.Glu357Lys	MODERATE	missense_variant
chr11_4	10364136	G	A	222.6	16	9,7	0/1	Soltu.Atl.11_4G009250	Soltu.Atl.11_4G009250.1	c.852C>T	p.Ile284Ile	LOW	synonymous_variant
chr12_2	10760803	A	G	869.6	94	49,30	0/1	Soltu.Atl.12_2G010000	Soltu.Atl.12_2G010000.1	c.1338T>C	p.Phe446Phe	LOW	synonymous_variant

## Sheet: PEG1
Table S7. Potato deubiquitinase gene SNP
CHROM	POS	REF	ALT	QUAL	DP	AD	GT	GeneID	FeatureID	HGVS_C	HGVS_P	IMPACT	EFFECT
chr01_2	59732109	A	C	383.6	34	19,13	0/1	Soltu.Atl.01_2G018850	Soltu.Atl.01_2G018850.1	c.923T>G	p.Val308Gly	MODERATE	missense_variant
chr01_2	59732134	C	A	380.6	35	20,13	0/1	Soltu.Atl.01_2G018850	Soltu.Atl.01_2G018850.1	c.898G>T	p.Ala300Ser	MODERATE	missense_variant&splice_region_variant
chr02_3	26242529	T	G	106.6	12	6,5	0/1	Soltu.Atl.02_3G010700	Soltu.Atl.02_3G010700.1	c.243A>C	p.Glu81Asp	MODERATE	missense_variant
chr02_3	26242529	T	G	106.6	12	6,5	0/1	Soltu.Atl.02_3G010700	Soltu.Atl.02_3G010700.2	c.243A>C	p.Glu81Asp	MODERATE	missense_variant
chr03_1	10092780	G	A	125.6	65	54,8	0/1	Soltu.Atl.03_1G005570	Soltu.Atl.03_1G005570.1	c.*2685G>A	.	MODIFIER	downstream_gene_variant
chr03_2	7600872	C	T	232.6	17	8,8	0/1	Soltu.Atl.03_2G005120	Soltu.Atl.03_2G005120.4	c.1056G>A	p.Ser352Ser	LOW	splice_region_variant&synonymous_variant
chr03_2	7600872	C	T	232.6	17	8,8	0/1	Soltu.Atl.03_2G005120	Soltu.Atl.03_2G005120.3	c.1047G>A	p.Ser349Ser	LOW	splice_region_variant&synonymous_variant
chr03_2	7600872	C	T	232.6	17	8,8	0/1	Soltu.Atl.03_2G005120	Soltu.Atl.03_2G005120.1	c.*3G>A	.	MODIFIER	3_prime_UTR_variant
chr03_2	7600872	C	T	232.6	17	8,8	0/1	Soltu.Atl.03_2G005120	Soltu.Atl.03_2G005120.2	c.*3G>A	.	MODIFIER	3_prime_UTR_variant
chr03_3	22806170	A	G	348.6	14	4,10	0/1	Soltu.Atl.03_3G009580	Soltu.Atl.03_3G009580.1	c.*4482T>C	.	MODIFIER	downstream_gene_variant
chr03_4	28978127	T	G	58.6	14	11,3	0/1	Soltu.Atl.03_4G018530	Soltu.Atl.03_4G018530.1	c.7048A>C	p.Ile2350Leu	MODERATE	missense_variant
chr03_4	28978127	T	G	58.6	14	11,3	0/1	Soltu.Atl.03_4G018530	Soltu.Atl.03_4G018530.2	c.7003A>C	p.Ile2335Leu	MODERATE	missense_variant
chr04_2	17914479	A	G	453.6	56	37,14	0/1	Soltu.Atl.04_2G013320	Soltu.Atl.04_2G013320.1	c.434A>G	p.Lys145Arg	MODERATE	missense_variant
chr04_2	17914481	G	A	453.6	61	42,14	0/1	Soltu.Atl.04_2G013320	Soltu.Atl.04_2G013320.1	c.436G>A	p.Asp146Asn	MODERATE	missense_variant
chr05_1	46744562	T	C	52.6	10	8,2	0/1	Soltu.Atl.05_1G020080	Soltu.Atl.05_1G020080.1	c.3450T>C	p.Asp1150Asp	LOW	synonymous_variant
chr05_1	46744563	G	T	52.6	10	8,2	0/1	Soltu.Atl.05_1G020080	Soltu.Atl.05_1G020080.1	c.3451G>T	p.Ala1151Ser	MODERATE	missense_variant
chr05_2	46554740	C	T	209.6	42	30,10	0/1	Soltu.Atl.05_2G021510	Soltu.Atl.05_2G021510.2	c.2313G>A	p.Gly771Gly	LOW	synonymous_variant
chr05_2	46554740	C	T	209.6	42	30,10	0/1	Soltu.Atl.05_2G021510	Soltu.Atl.05_2G021510.1	c.2313G>A	p.Gly771Gly	LOW	synonymous_variant
chr06_2	15528347	G	A	60.6	18	14,3	0/1	Soltu.Atl.06_2G004990	Soltu.Atl.06_2G004990.1	c.-1269C>T	.	MODIFIER	upstream_gene_variant
chr06_2	32940244	A	G	203.6	75	40,9	0/1	Soltu.Atl.06_2G013110	Soltu.Atl.06_2G013110.4	c.552T>C	p.Ala184Ala	LOW	synonymous_variant
chr06_2	32940244	A	G	203.6	75	40,9	0/1	Soltu.Atl.06_2G013110	Soltu.Atl.06_2G013110.1	c.462T>C	p.Ala154Ala	LOW	synonymous_variant
chr06_2	32940244	A	G	203.6	75	40,9	0/1	Soltu.Atl.06_2G013110	Soltu.Atl.06_2G013110.2	c.468T>C	p.Ala156Ala	LOW	synonymous_variant
chr06_2	32940244	A	G	203.6	75	40,9	0/1	Soltu.Atl.06_2G013110	Soltu.Atl.06_2G013110.3	c.429T>C	p.Ala143Ala	LOW	synonymous_variant
chr06_2	32940280	G	A	181.6	104	64,12	0/1	Soltu.Atl.06_2G013110	Soltu.Atl.06_2G013110.4	c.516C>T	p.Asn172Asn	LOW	synonymous_variant
chr06_2	32940280	G	A	181.6	104	64,12	0/1	Soltu.Atl.06_2G013110	Soltu.Atl.06_2G013110.1	c.426C>T	p.Asn142Asn	LOW	synonymous_variant
chr06_2	32940280	G	A	181.6	104	64,12	0/1	Soltu.Atl.06_2G013110	Soltu.Atl.06_2G013110.2	c.432C>T	p.Asn144Asn	LOW	synonymous_variant
chr06_2	32940280	G	A	181.6	104	64,12	0/1	Soltu.Atl.06_2G013110	Soltu.Atl.06_2G013110.3	c.393C>T	p.Asn131Asn	LOW	synonymous_variant
chr06_2	32940406	A	G	161.6	52	26,7	0/1	Soltu.Atl.06_2G013110	Soltu.Atl.06_2G013110.4	c.390T>C	p.Thr130Thr	LOW	synonymous_variant
chr06_2	32940406	A	G	161.6	52	26,7	0/1	Soltu.Atl.06_2G013110	Soltu.Atl.06_2G013110.1	c.384T>C	p.Thr128Thr	LOW	synonymous_variant
chr06_2	32940406	A	G	161.6	52	26,7	0/1	Soltu.Atl.06_2G013110	Soltu.Atl.06_2G013110.2	c.390T>C	p.Thr130Thr	LOW	synonymous_variant
chr06_2	32940406	A	G	161.6	52	26,7	0/1	Soltu.Atl.06_2G013110	Soltu.Atl.06_2G013110.3	c.351T>C	p.Thr117Thr	LOW	synonymous_variant
chr06_2	43444360	C	T	319.6	63	45,11	0/1	Soltu.Atl.06_2G023080	Soltu.Atl.06_2G023080.1	c.648G>A	p.Ser216Ser	LOW	synonymous_variant
chr06_2	43444366	G	A	322.6	62	43,11	0/1	Soltu.Atl.06_2G023080	Soltu.Atl.06_2G023080.1	c.642C>T	p.Pro214Pro	LOW	synonymous_variant
chr06_2	44207465	C	T	302.6	19	9,10	0/1	Soltu.Atl.06_2G024010	Soltu.Atl.06_2G024010.1	c.276G>A	p.Gly92Gly	LOW	synonymous_variant
chr06_3	32796237	C	T	2313.6	84	19,65	0/1	Soltu.Atl.06_3G012130	Soltu.Atl.06_3G012130.1	c.*1949G>A	.	MODIFIER	downstream_gene_variant
chr06_3	33272556	G	A	115.6	12	8,4	0/1	Soltu.Atl.06_3G012440	Soltu.Atl.06_3G012440.1	c.1018C>T	p.Pro340Ser	MODERATE	missense_variant
chr06_3	33272572	A	G	99.6	10	6,4	0/1	Soltu.Atl.06_3G012440	Soltu.Atl.06_3G012440.1	c.1002T>C	p.Ser334Ser	LOW	synonymous_variant
chr07_2	493982	T	A	1207.6	106	57,36	0/1	Soltu.Atl.07_2G000490	Soltu.Atl.07_2G000490.1	c.1826T>A	p.Val609Asp	MODERATE	missense_variant
chr07_2	494227	C	A	597.6	46	21,21	0/1	Soltu.Atl.07_2G000490	Soltu.Atl.07_2G000490.1	c.1873C>A	p.Gln625Lys	MODERATE	missense_variant
chr07_2	494310	G	A	115.6	47	37,8	0/1	Soltu.Atl.07_2G000490	Soltu.Atl.07_2G000490.1	c.1956G>A	p.Ser652Ser	LOW	synonymous_variant
chr07_3	2419887	A	C	81.6	10	7,3	0/1	Soltu.Atl.07_3G002220	Soltu.Atl.07_3G002220.1	c.*4956A>C	.	MODIFIER	downstream_gene_variant
chr07_3	2419887	A	C	81.6	10	7,3	0/1	Soltu.Atl.07_3G002220	Soltu.Atl.07_3G002220.2	c.*4956A>C	.	MODIFIER	downstream_gene_variant
chr08_2	46889115	A	T	144.6	25	19,6	0/1	Soltu.Atl.08_2G016710	Soltu.Atl.08_2G016710.2	c.1035A>T	p.Pro345Pro	LOW	synonymous_variant
chr08_2	46889115	A	T	144.6	25	19,6	0/1	Soltu.Atl.08_2G016710	Soltu.Atl.08_2G016710.1	c.1035A>T	p.Pro345Pro	LOW	synonymous_variant
chr08_3	19798253	G	T	1537.6	125	67,58	0/1	Soltu.Atl.08_3G012370	Soltu.Atl.08_3G012370.1	c.*4305C>A	.	MODIFIER	downstream_gene_variant
chr08_3	19811434	C	T	111.6	30	24,6	0/1	Soltu.Atl.08_3G012370	Soltu.Atl.08_3G012370.1	c.-4946G>A	.	MODIFIER	upstream_gene_variant
chr09_0	753824	G	A	312.02	11	0,10	44562	Soltu.Atl.09_0G000500	Soltu.Atl.09_0G000500.2	c.226C>T	p.Arg76Cys	MODERATE	missense_variant
chr09_0	753824	G	A	312.02	11	0,10	44562	Soltu.Atl.09_0G000500	Soltu.Atl.09_0G000500.1	c.226C>T	p.Arg76Cys	MODERATE	missense_variant
chr09_2	994878	G	A	200.6	40	31,9	0/1	Soltu.Atl.09_2G000780	Soltu.Atl.09_2G000780.3	c.226C>T	p.Arg76Cys	MODERATE	missense_variant
chr09_2	994878	G	A	200.6	40	31,9	0/1	Soltu.Atl.09_2G000780	Soltu.Atl.09_2G000780.1	c.226C>T	p.Arg76Cys	MODERATE	missense_variant
chr09_2	994878	G	A	200.6	40	31,9	0/1	Soltu.Atl.09_2G000780	Soltu.Atl.09_2G000780.2	c.226C>T	p.Arg76Cys	MODERATE	missense_variant
chr09_2	5577400	A	T	136.6	12	8,4	0/1	Soltu.Atl.09_2G005010	Soltu.Atl.09_2G005010.1	c.-127T>A	.	MODIFIER	5_prime_UTR_variant
chr09_2	5577405	T	A	139.6	10	6,4	0/1	Soltu.Atl.09_2G005010	Soltu.Atl.09_2G005010.1	c.-132A>T	.	MODIFIER	5_prime_UTR_variant
chr09_2	29573279	A	T	935.6	44	10,33	0/1	Soltu.Atl.09_2G018830	Soltu.Atl.09_2G018830.1	c.1610T>A	p.Val537Glu	MODERATE	missense_variant
chr09_2	29573279	A	T	935.6	44	10,33	0/1	Soltu.Atl.09_2G018830	Soltu.Atl.09_2G018830.3	c.1610T>A	p.Val537Glu	MODERATE	missense_variant
chr09_2	29573279	A	T	935.6	44	10,33	0/1	Soltu.Atl.09_2G018830	Soltu.Atl.09_2G018830.2	c.1610T>A	p.Val537Glu	MODERATE	missense_variant
chr09_2	29573836	G	T	1224.6	59	11,46	0/1	Soltu.Atl.09_2G018830	Soltu.Atl.09_2G018830.1	c.1053C>A	p.Ile351Ile	LOW	synonymous_variant
chr09_2	29573836	G	T	1224.6	59	11,46	0/1	Soltu.Atl.09_2G018830	Soltu.Atl.09_2G018830.3	c.1053C>A	p.Ile351Ile	LOW	synonymous_variant
chr09_2	29573836	G	T	1224.6	59	11,46	0/1	Soltu.Atl.09_2G018830	Soltu.Atl.09_2G018830.2	c.1053C>A	p.Ile351Ile	LOW	synonymous_variant
chr09_2	29574448	T	C	753.6	45	17,27	0/1	Soltu.Atl.09_2G018830	Soltu.Atl.09_2G018830.1	c.441A>G	p.Gln147Gln	LOW	synonymous_variant
chr09_2	29574448	T	C	753.6	45	17,27	0/1	Soltu.Atl.09_2G018830	Soltu.Atl.09_2G018830.3	c.441A>G	p.Gln147Gln	LOW	synonymous_variant
chr09_2	29574448	T	C	753.6	45	17,27	0/1	Soltu.Atl.09_2G018830	Soltu.Atl.09_2G018830.2	c.441A>G	p.Gln147Gln	LOW	synonymous_variant
chr09_2	29574459	A	T	355.6	49	33,15	0/1	Soltu.Atl.09_2G018830	Soltu.Atl.09_2G018830.1	c.430T>A	p.Leu144Met	MODERATE	missense_variant
chr09_2	29574459	A	T	355.6	49	33,15	0/1	Soltu.Atl.09_2G018830	Soltu.Atl.09_2G018830.3	c.430T>A	p.Leu144Met	MODERATE	missense_variant
chr09_2	29574459	A	T	355.6	49	33,15	0/1	Soltu.Atl.09_2G018830	Soltu.Atl.09_2G018830.2	c.430T>A	p.Leu144Met	MODERATE	missense_variant
chr09_2	30622449	A	T	99.6	10	3,4	0/1	Soltu.Atl.09_2G019710	Soltu.Atl.09_2G019710.1	c.-4005A>T	.	MODIFIER	upstream_gene_variant
chr09_3	57888337	A	T	109.6	14	10,4	0/1	Soltu.Atl.09_3G022660	Soltu.Atl.09_3G022660.1	c.745T>A	p.Phe249Ile	MODERATE	missense_variant
chr10_0	901559	A	T	1220.6	391	296,80	0/1	Soltu.Atl.10_0G000780	Soltu.Atl.10_0G000780.1	c.*1358A>T	.	MODIFIER	downstream_gene_variant
chr10_0	901910	T	C	418.6	194	165,27	0/1	Soltu.Atl.10_0G000780	Soltu.Atl.10_0G000780.1	c.*1709T>C	.	MODIFIER	downstream_gene_variant
chr10_1	756820	T	G	1064.6	129	67,48	0/1	Soltu.Atl.10_1G000750	Soltu.Atl.10_1G000750.1	c.*1296T>G	.	MODIFIER	downstream_gene_variant
chr10_1	757349	C	T	153.6	11	2,7	0/1	Soltu.Atl.10_1G000750	Soltu.Atl.10_1G000750.1	c.*1825C>T	.	MODIFIER	downstream_gene_variant
chr10_1	759540	T	A	259.6	20	9,8	0/1	Soltu.Atl.10_1G000750	Soltu.Atl.10_1G000750.1	c.*4016T>A	.	MODIFIER	downstream_gene_variant
chr11_1	27124810	G	C	485.6	28	14,13	0/1	Soltu.Atl.11_1G015630	Soltu.Atl.11_1G015630.1	c.-32G>C	.	MODIFIER	5_prime_UTR_variant
chr11_1	27124810	G	C	485.6	28	14,13	0/1	Soltu.Atl.11_1G015630	Soltu.Atl.11_1G015630.2	c.-32G>C	.	MODIFIER	5_prime_UTR_variant
chr11_1	27124810	G	C	485.6	28	14,13	0/1	Soltu.Atl.11_1G015630	Soltu.Atl.11_1G015630.3	c.-2931G>C	.	MODIFIER	upstream_gene_variant
chr11_1	27124810	G	C	485.6	28	14,13	0/1	Soltu.Atl.11_1G015630	Soltu.Atl.11_1G015630.4	c.-2931G>C	.	MODIFIER	upstream_gene_variant
chr11_1	27124816	A	G	492.6	29	14,14	0/1	Soltu.Atl.11_1G015630	Soltu.Atl.11_1G015630.1	c.-26A>G	.	LOW	5_prime_UTR_premature_start_codon_gain_variant
chr11_1	27124816	A	G	492.6	29	14,14	0/1	Soltu.Atl.11_1G015630	Soltu.Atl.11_1G015630.2	c.-26A>G	.	LOW	5_prime_UTR_premature_start_codon_gain_variant
chr11_1	27124816	A	G	492.6	29	14,14	0/1	Soltu.Atl.11_1G015630	Soltu.Atl.11_1G015630.1	c.-26A>G	.	MODIFIER	5_prime_UTR_variant
chr11_1	27124816	A	G	492.6	29	14,14	0/1	Soltu.Atl.11_1G015630	Soltu.Atl.11_1G015630.2	c.-26A>G	.	MODIFIER	5_prime_UTR_variant
chr11_1	27124816	A	G	492.6	29	14,14	0/1	Soltu.Atl.11_1G015630	Soltu.Atl.11_1G015630.3	c.-2925A>G	.	MODIFIER	upstream_gene_variant
chr11_1	27124816	A	G	492.6	29	14,14	0/1	Soltu.Atl.11_1G015630	Soltu.Atl.11_1G015630.4	c.-2925A>G	.	MODIFIER	upstream_gene_variant
chr11_2	20921618	G	A	1544.6	65	19,46	0/1	Soltu.Atl.11_2G011930	Soltu.Atl.11_2G011930.2	c.1735G>A	p.Gly579Arg	MODERATE	missense_variant
chr11_2	20921618	G	A	1544.6	65	19,46	0/1	Soltu.Atl.11_2G011930	Soltu.Atl.11_2G011930.3	c.1726G>A	p.Gly576Arg	MODERATE	missense_variant
chr11_2	20921618	G	A	1544.6	65	19,46	0/1	Soltu.Atl.11_2G011930	Soltu.Atl.11_2G011930.5	c.1723G>A	p.Gly575Arg	MODERATE	missense_variant
chr11_2	20921618	G	A	1544.6	65	19,46	0/1	Soltu.Atl.11_2G011930	Soltu.Atl.11_2G011930.1	c.1726G>A	p.Gly576Arg	MODERATE	missense_variant
chr11_2	20921618	G	A	1544.6	65	19,46	0/1	Soltu.Atl.11_2G011930	Soltu.Atl.11_2G011930.4	c.1729G>A	p.Gly577Arg	MODERATE	missense_variant
chr11_2	20921618	G	A	1544.6	65	19,46	0/1	Soltu.Atl.11_2G011930	Soltu.Atl.11_2G011930.6	c.1732G>A	p.Gly578Arg	MODERATE	missense_variant
chr11_2	20921618	G	A	1544.6	65	19,46	0/1	Soltu.Atl.11_2G011930	Soltu.Atl.11_2G011930.7	c.1735G>A	p.Gly579Arg	MODERATE	missense_variant
chr11_3	35859642	C	T	324.6	51	33,15	0/1	Soltu.Atl.11_3G017120	Soltu.Atl.11_3G017120.1	c.-46C>T	.	MODIFIER	5_prime_UTR_variant
chr11_3	35859642	C	T	324.6	51	33,15	0/1	Soltu.Atl.11_3G017120	Soltu.Atl.11_3G017120.2	c.-46C>T	.	MODIFIER	5_prime_UTR_variant
chr11_3	35859656	G	C	467.6	53	31,19	0/1	Soltu.Atl.11_3G017120	Soltu.Atl.11_3G017120.1	c.-32G>C	.	MODIFIER	5_prime_UTR_variant
chr11_3	35859656	G	C	467.6	53	31,19	0/1	Soltu.Atl.11_3G017120	Soltu.Atl.11_3G017120.2	c.-32G>C	.	MODIFIER	5_prime_UTR_variant
chr11_3	35866406	A	T	325.6	13	4,9	0/1	Soltu.Atl.11_3G017120	Soltu.Atl.11_3G017120.1	c.631-974A>T	.	MODIFIER	intron_variant
chr11_3	35866406	A	T	325.6	13	4,9	0/1	Soltu.Atl.11_3G017120	Soltu.Atl.11_3G017120.2	c.631-974A>T	.	MODIFIER	intron_variant
chr11_3	35866439	C	T	274.6	11	4,7	0/1	Soltu.Atl.11_3G017120	Soltu.Atl.11_3G017120.1	c.631-941C>T	.	MODIFIER	intron_variant
chr11_3	35866439	C	T	274.6	11	4,7	0/1	Soltu.Atl.11_3G017120	Soltu.Atl.11_3G017120.2	c.631-941C>T	.	MODIFIER	intron_variant
chr11_3	37295474	G	T	753.6	59	32,25	0/1	Soltu.Atl.11_3G018470	Soltu.Atl.11_3G018470.6	c.-4977G>T	.	MODIFIER	upstream_gene_variant
chr11_3	37295474	G	T	753.6	59	32,25	0/1	Soltu.Atl.11_3G018470	Soltu.Atl.11_3G018470.7	c.-4977G>T	.	MODIFIER	upstream_gene_variant
chr11_3	37295474	G	T	753.6	59	32,25	0/1	Soltu.Atl.11_3G018470	Soltu.Atl.11_3G018470.4	c.-4977G>T	.	MODIFIER	upstream_gene_variant
chr11_3	37295474	G	T	753.6	59	32,25	0/1	Soltu.Atl.11_3G018470	Soltu.Atl.11_3G018470.1	c.-4977G>T	.	MODIFIER	upstream_gene_variant
chr11_3	37295474	G	T	753.6	59	32,25	0/1	Soltu.Atl.11_3G018470	Soltu.Atl.11_3G018470.5	c.-4977G>T	.	MODIFIER	upstream_gene_variant
chr11_3	37295474	G	T	753.6	59	32,25	0/1	Soltu.Atl.11_3G018470	Soltu.Atl.11_3G018470.2	c.-4977G>T	.	MODIFIER	upstream_gene_variant
chr11_3	37295474	G	T	753.6	59	32,25	0/1	Soltu.Atl.11_3G018470	Soltu.Atl.11_3G018470.3	c.-4977G>T	.	MODIFIER	upstream_gene_variant
chr11_4	10364136	G	A	212.6	21	13,7	0/1	Soltu.Atl.11_4G009250	Soltu.Atl.11_4G009250.1	c.852C>T	p.Ile284Ile	LOW	synonymous_variant
chr11_4	25851904	G	C	450.02	11	0,11	44562	Soltu.Atl.11_4G016640	Soltu.Atl.11_4G016640.2	c.-32G>C	.	MODIFIER	5_prime_UTR_variant
chr11_4	25851904	G	C	450.02	11	0,11	44562	Soltu.Atl.11_4G016640	Soltu.Atl.11_4G016640.3	c.-32G>C	.	MODIFIER	5_prime_UTR_variant
chr11_4	25851904	G	C	450.02	11	0,11	44562	Soltu.Atl.11_4G016640	Soltu.Atl.11_4G016640.1	c.-222G>C	.	MODIFIER	5_prime_UTR_variant
chr11_4	25851904	G	C	450.02	11	0,11	44562	Soltu.Atl.11_4G016640	Soltu.Atl.11_4G016640.4	c.-32G>C	.	MODIFIER	5_prime_UTR_variant
chr11_4	25851910	A	G	450.02	11	0,11	44562	Soltu.Atl.11_4G016640	Soltu.Atl.11_4G016640.2	c.-26A>G	.	LOW	5_prime_UTR_premature_start_codon_gain_variant
chr11_4	25851910	A	G	450.02	11	0,11	44562	Soltu.Atl.11_4G016640	Soltu.Atl.11_4G016640.3	c.-26A>G	.	LOW	5_prime_UTR_premature_start_codon_gain_variant
chr11_4	25851910	A	G	450.02	11	0,11	44562	Soltu.Atl.11_4G016640	Soltu.Atl.11_4G016640.1	c.-216A>G	.	LOW	5_prime_UTR_premature_start_codon_gain_variant
chr11_4	25851910	A	G	450.02	11	0,11	44562	Soltu.Atl.11_4G016640	Soltu.Atl.11_4G016640.4	c.-26A>G	.	LOW	5_prime_UTR_premature_start_codon_gain_variant
chr11_4	25851910	A	G	450.02	11	0,11	44562	Soltu.Atl.11_4G016640	Soltu.Atl.11_4G016640.2	c.-26A>G	.	MODIFIER	5_prime_UTR_variant
chr11_4	25851910	A	G	450.02	11	0,11	44562	Soltu.Atl.11_4G016640	Soltu.Atl.11_4G016640.3	c.-26A>G	.	MODIFIER	5_prime_UTR_variant
chr11_4	25851910	A	G	450.02	11	0,11	44562	Soltu.Atl.11_4G016640	Soltu.Atl.11_4G016640.1	c.-216A>G	.	MODIFIER	5_prime_UTR_variant
chr11_4	25851910	A	G	450.02	11	0,11	44562	Soltu.Atl.11_4G016640	Soltu.Atl.11_4G016640.4	c.-26A>G	.	MODIFIER	5_prime_UTR_variant
chr12_2	10760803	A	G	1572.6	148	68,59	0/1	Soltu.Atl.12_2G010000	Soltu.Atl.12_2G010000.1	c.1338T>C	p.Phe446Phe	LOW	synonymous_variant

## Sheet: PEG2
Table S7. Potato deubiquitinase gene SNP
CHROM	POS	REF	ALT	QUAL	DP	AD	GT	GeneID	FeatureID	HGVS_C	HGVS_P	IMPACT	EFFECT
chr01_2	59732109	A	C	759.6	71	38,27	0/1	Soltu.Atl.01_2G018850	Soltu.Atl.01_2G018850.1	c.923T>G	p.Val308Gly	MODERATE	missense_variant
chr01_2	59732134	C	A	751.6	66	31,27	0/1	Soltu.Atl.01_2G018850	Soltu.Atl.01_2G018850.1	c.898G>T	p.Ala300Ser	MODERATE	missense_variant&splice_region_variant
chr02_3	26241853	A	T	33.6	13	11,2	0/1	Soltu.Atl.02_3G010700	Soltu.Atl.02_3G010700.1	c.444T>A	p.Asn148Lys	MODERATE	missense_variant
chr02_3	26241853	A	T	33.6	13	11,2	0/1	Soltu.Atl.02_3G010700	Soltu.Atl.02_3G010700.2	c.444T>A	p.Asn148Lys	MODERATE	missense_variant
chr03_1	10092780	G	A	160.6	61	51,9	0/1	Soltu.Atl.03_1G005570	Soltu.Atl.03_1G005570.1	c.*2685G>A	.	MODIFIER	downstream_gene_variant
chr03_2	7600872	C	T	287.6	24	11,13	0/1	Soltu.Atl.03_2G005120	Soltu.Atl.03_2G005120.4	c.1056G>A	p.Ser352Ser	LOW	splice_region_variant&synonymous_variant
chr03_2	7600872	C	T	287.6	24	11,13	0/1	Soltu.Atl.03_2G005120	Soltu.Atl.03_2G005120.3	c.1047G>A	p.Ser349Ser	LOW	splice_region_variant&synonymous_variant
chr03_2	7600872	C	T	287.6	24	11,13	0/1	Soltu.Atl.03_2G005120	Soltu.Atl.03_2G005120.1	c.*3G>A	.	MODIFIER	3_prime_UTR_variant
chr03_2	7600872	C	T	287.6	24	11,13	0/1	Soltu.Atl.03_2G005120	Soltu.Atl.03_2G005120.2	c.*3G>A	.	MODIFIER	3_prime_UTR_variant
chr03_3	9240124	A	C	43.6	16	12,4	0/1	Soltu.Atl.03_3G006860	Soltu.Atl.03_3G006860.3	c.117T>G	p.Asn39Lys	MODERATE	missense_variant
chr03_3	9240124	A	C	43.6	16	12,4	0/1	Soltu.Atl.03_3G006860	Soltu.Atl.03_3G006860.1	c.117T>G	p.Asn39Lys	MODERATE	missense_variant
chr03_3	9240124	A	C	43.6	16	12,4	0/1	Soltu.Atl.03_3G006860	Soltu.Atl.03_3G006860.2	c.117T>G	p.Asn39Lys	MODERATE	missense_variant
chr03_3	9240124	A	C	43.6	16	12,4	0/1	Soltu.Atl.03_3G006860	Soltu.Atl.03_3G006860.4	c.117T>G	p.Asn39Lys	MODERATE	missense_variant
chr03_3	22806170	A	G	680.03	22	0,22	44562	Soltu.Atl.03_3G009580	Soltu.Atl.03_3G009580.1	c.*4482T>C	.	MODIFIER	downstream_gene_variant
chr04_2	17914479	A	G	930.6	59	30,25	0/1	Soltu.Atl.04_2G013320	Soltu.Atl.04_2G013320.1	c.434A>G	p.Lys145Arg	MODERATE	missense_variant
chr04_2	17914481	G	A	930.6	57	28,25	0/1	Soltu.Atl.04_2G013320	Soltu.Atl.04_2G013320.1	c.436G>A	p.Asp146Asn	MODERATE	missense_variant
chr04_2	17914558	G	A	108.6	46	37,7	0/1	Soltu.Atl.04_2G013320	Soltu.Atl.04_2G013320.1	c.513G>A	p.Gln171Gln	LOW	synonymous_variant
chr05_2	46554740	C	T	307.6	32	17,13	0/1	Soltu.Atl.05_2G021510	Soltu.Atl.05_2G021510.2	c.2313G>A	p.Gly771Gly	LOW	synonymous_variant
chr05_2	46554740	C	T	307.6	32	17,13	0/1	Soltu.Atl.05_2G021510	Soltu.Atl.05_2G021510.1	c.2313G>A	p.Gly771Gly	LOW	synonymous_variant
chr06_2	15528347	G	A	205.6	36	27,8	0/1	Soltu.Atl.06_2G004990	Soltu.Atl.06_2G004990.1	c.-1269C>T	.	MODIFIER	upstream_gene_variant
chr06_2	32940244	A	G	221.6	78	33,13	0/1	Soltu.Atl.06_2G013110	Soltu.Atl.06_2G013110.4	c.552T>C	p.Ala184Ala	LOW	synonymous_variant
chr06_2	32940244	A	G	221.6	78	33,13	0/1	Soltu.Atl.06_2G013110	Soltu.Atl.06_2G013110.1	c.462T>C	p.Ala154Ala	LOW	synonymous_variant
chr06_2	32940244	A	G	221.6	78	33,13	0/1	Soltu.Atl.06_2G013110	Soltu.Atl.06_2G013110.2	c.468T>C	p.Ala156Ala	LOW	synonymous_variant
chr06_2	32940244	A	G	221.6	78	33,13	0/1	Soltu.Atl.06_2G013110	Soltu.Atl.06_2G013110.3	c.429T>C	p.Ala143Ala	LOW	synonymous_variant
chr06_2	32940280	G	A	170.6	109	62,14	0/1	Soltu.Atl.06_2G013110	Soltu.Atl.06_2G013110.4	c.516C>T	p.Asn172Asn	LOW	synonymous_variant
chr06_2	32940280	G	A	170.6	109	62,14	0/1	Soltu.Atl.06_2G013110	Soltu.Atl.06_2G013110.1	c.426C>T	p.Asn142Asn	LOW	synonymous_variant
chr06_2	32940280	G	A	170.6	109	62,14	0/1	Soltu.Atl.06_2G013110	Soltu.Atl.06_2G013110.2	c.432C>T	p.Asn144Asn	LOW	synonymous_variant
chr06_2	32940280	G	A	170.6	109	62,14	0/1	Soltu.Atl.06_2G013110	Soltu.Atl.06_2G013110.3	c.393C>T	p.Asn131Asn	LOW	synonymous_variant
chr06_2	32940406	A	G	219.6	57	33,10	0/1	Soltu.Atl.06_2G013110	Soltu.Atl.06_2G013110.4	c.390T>C	p.Thr130Thr	LOW	synonymous_variant
chr06_2	32940406	A	G	219.6	57	33,10	0/1	Soltu.Atl.06_2G013110	Soltu.Atl.06_2G013110.1	c.384T>C	p.Thr128Thr	LOW	synonymous_variant
chr06_2	32940406	A	G	219.6	57	33,10	0/1	Soltu.Atl.06_2G013110	Soltu.Atl.06_2G013110.2	c.390T>C	p.Thr130Thr	LOW	synonymous_variant
chr06_2	32940406	A	G	219.6	57	33,10	0/1	Soltu.Atl.06_2G013110	Soltu.Atl.06_2G013110.3	c.351T>C	p.Thr117Thr	LOW	synonymous_variant
chr06_2	43444360	C	T	523.6	63	40,15	0/1	Soltu.Atl.06_2G023080	Soltu.Atl.06_2G023080.1	c.648G>A	p.Ser216Ser	LOW	synonymous_variant
chr06_2	43444366	G	A	529.6	62	38,16	0/1	Soltu.Atl.06_2G023080	Soltu.Atl.06_2G023080.1	c.642C>T	p.Pro214Pro	LOW	synonymous_variant
chr06_2	44207465	C	T	277.6	18	6,11	0/1	Soltu.Atl.06_2G024010	Soltu.Atl.06_2G024010.1	c.276G>A	p.Gly92Gly	LOW	synonymous_variant
chr06_3	20433639	T	C	384.02	10	0,10	44562	Soltu.Atl.06_3G005470	Soltu.Atl.06_3G005470.1	c.*106A>G	.	MODIFIER	downstream_gene_variant
chr06_3	20433653	T	G	452.02	12	0,12	44562	Soltu.Atl.06_3G005470	Soltu.Atl.06_3G005470.1	c.*92A>C	.	MODIFIER	downstream_gene_variant
chr06_3	32796237	C	T	2229.6	82	19,63	0/1	Soltu.Atl.06_3G012130	Soltu.Atl.06_3G012130.1	c.*1949G>A	.	MODIFIER	downstream_gene_variant
chr06_3	32801888	T	C	145.6	56	49,7	0/1	Soltu.Atl.06_3G012130	Soltu.Atl.06_3G012130.1	c.744A>G	p.Ser248Ser	LOW	synonymous_variant
chr06_3	32801900	C	T	148.6	56	48,8	0/1	Soltu.Atl.06_3G012130	Soltu.Atl.06_3G012130.1	c.732G>A	p.Gly244Gly	LOW	synonymous_variant
chr07_2	493982	T	A	1120.6	88	37,35	0/1	Soltu.Atl.07_2G000490	Soltu.Atl.07_2G000490.1	c.1826T>A	p.Val609Asp	MODERATE	missense_variant
chr07_2	494227	C	A	611.6	49	19,20	0/1	Soltu.Atl.07_2G000490	Soltu.Atl.07_2G000490.1	c.1873C>A	p.Gln625Lys	MODERATE	missense_variant
chr07_4	35684993	G	A	42.6	13	10,3	0/1	Soltu.Atl.07_4G010390	Soltu.Atl.07_4G010390.1	c.*59G>A	.	MODIFIER	3_prime_UTR_variant
chr07_4	35685085	T	A	137.6	12	5,6	0/1	Soltu.Atl.07_4G010390	Soltu.Atl.07_4G010390.1	c.*151T>A	.	MODIFIER	3_prime_UTR_variant
chr08_3	19798253	G	T	1533.6	124	65,57	0/1	Soltu.Atl.08_3G012370	Soltu.Atl.08_3G012370.1	c.*4305C>A	.	MODIFIER	downstream_gene_variant
chr09_0	753824	G	A	546.61	20	2,18	0/1	Soltu.Atl.09_0G000500	Soltu.Atl.09_0G000500.2	c.226C>T	p.Arg76Cys	MODERATE	missense_variant
chr09_0	753824	G	A	546.61	20	2,18	0/1	Soltu.Atl.09_0G000500	Soltu.Atl.09_0G000500.1	c.226C>T	p.Arg76Cys	MODERATE	missense_variant
chr09_0	754759	A	G	266.6	11	3,8	0/1	Soltu.Atl.09_0G000500	Soltu.Atl.09_0G000500.2	c.143T>C	p.Phe48Ser	MODERATE	missense_variant
chr09_0	754759	A	G	266.6	11	3,8	0/1	Soltu.Atl.09_0G000500	Soltu.Atl.09_0G000500.1	c.143T>C	p.Phe48Ser	MODERATE	missense_variant
chr09_0	27852132	G	A	146.6	10	5,5	0/1	Soltu.Atl.09_0G009400	Soltu.Atl.09_0G009400.1	c.*271G>A	.	MODIFIER	3_prime_UTR_variant
chr09_0	27852132	G	A	146.6	10	5,5	0/1	Soltu.Atl.09_0G009400	Soltu.Atl.09_0G009400.2	c.*5013G>A	.	MODIFIER	downstream_gene_variant
chr09_2	29573279	A	T	1133.6	51	11,40	0/1	Soltu.Atl.09_2G018830	Soltu.Atl.09_2G018830.1	c.1610T>A	p.Val537Glu	MODERATE	missense_variant
chr09_2	29573279	A	T	1133.6	51	11,40	0/1	Soltu.Atl.09_2G018830	Soltu.Atl.09_2G018830.3	c.1610T>A	p.Val537Glu	MODERATE	missense_variant
chr09_2	29573279	A	T	1133.6	51	11,40	0/1	Soltu.Atl.09_2G018830	Soltu.Atl.09_2G018830.2	c.1610T>A	p.Val537Glu	MODERATE	missense_variant
chr09_2	29573836	G	T	703.6	40	15,23	0/1	Soltu.Atl.09_2G018830	Soltu.Atl.09_2G018830.1	c.1053C>A	p.Ile351Ile	LOW	synonymous_variant
chr09_2	29573836	G	T	703.6	40	15,23	0/1	Soltu.Atl.09_2G018830	Soltu.Atl.09_2G018830.3	c.1053C>A	p.Ile351Ile	LOW	synonymous_variant
chr09_2	29573836	G	T	703.6	40	15,23	0/1	Soltu.Atl.09_2G018830	Soltu.Atl.09_2G018830.2	c.1053C>A	p.Ile351Ile	LOW	synonymous_variant
chr09_2	29574448	T	C	940.6	44	11,33	0/1	Soltu.Atl.09_2G018830	Soltu.Atl.09_2G018830.1	c.441A>G	p.Gln147Gln	LOW	synonymous_variant
chr09_2	29574448	T	C	940.6	44	11,33	0/1	Soltu.Atl.09_2G018830	Soltu.Atl.09_2G018830.3	c.441A>G	p.Gln147Gln	LOW	synonymous_variant
chr09_2	29574448	T	C	940.6	44	11,33	0/1	Soltu.Atl.09_2G018830	Soltu.Atl.09_2G018830.2	c.441A>G	p.Gln147Gln	LOW	synonymous_variant
chr09_2	29574459	A	T	732.6	48	22,26	0/1	Soltu.Atl.09_2G018830	Soltu.Atl.09_2G018830.1	c.430T>A	p.Leu144Met	MODERATE	missense_variant
chr09_2	29574459	A	T	732.6	48	22,26	0/1	Soltu.Atl.09_2G018830	Soltu.Atl.09_2G018830.3	c.430T>A	p.Leu144Met	MODERATE	missense_variant
chr09_2	29574459	A	T	732.6	48	22,26	0/1	Soltu.Atl.09_2G018830	Soltu.Atl.09_2G018830.2	c.430T>A	p.Leu144Met	MODERATE	missense_variant
chr09_3	57888337	A	T	146.6	15	10,5	0/1	Soltu.Atl.09_3G022660	Soltu.Atl.09_3G022660.1	c.745T>A	p.Phe249Ile	MODERATE	missense_variant
chr10_0	901559	A	T	835.6	312	244,54	0/1	Soltu.Atl.10_0G000780	Soltu.Atl.10_0G000780.1	c.*1358A>T	.	MODIFIER	downstream_gene_variant
chr10_0	901910	T	C	533.6	192	161,30	0/1	Soltu.Atl.10_0G000780	Soltu.Atl.10_0G000780.1	c.*1709T>C	.	MODIFIER	downstream_gene_variant
chr10_0	902789	A	T	121.6	10	6,4	0/1	Soltu.Atl.10_0G000780	Soltu.Atl.10_0G000780.1	c.*2588A>T	.	MODIFIER	downstream_gene_variant
chr10_1	756820	T	G	699.6	89	37,34	0/1	Soltu.Atl.10_1G000750	Soltu.Atl.10_1G000750.1	c.*1296T>G	.	MODIFIER	downstream_gene_variant
chr10_1	759540	T	A	290.6	23	11,9	0/1	Soltu.Atl.10_1G000750	Soltu.Atl.10_1G000750.1	c.*4016T>A	.	MODIFIER	downstream_gene_variant
chr11_1	27124810	G	C	271.6	13	5,7	0/1	Soltu.Atl.11_1G015630	Soltu.Atl.11_1G015630.1	c.-32G>C	.	MODIFIER	5_prime_UTR_variant
chr11_1	27124810	G	C	271.6	13	5,7	0/1	Soltu.Atl.11_1G015630	Soltu.Atl.11_1G015630.2	c.-32G>C	.	MODIFIER	5_prime_UTR_variant
chr11_1	27124810	G	C	271.6	13	5,7	0/1	Soltu.Atl.11_1G015630	Soltu.Atl.11_1G015630.3	c.-2931G>C	.	MODIFIER	upstream_gene_variant
chr11_1	27124810	G	C	271.6	13	5,7	0/1	Soltu.Atl.11_1G015630	Soltu.Atl.11_1G015630.4	c.-2931G>C	.	MODIFIER	upstream_gene_variant
chr11_1	27124816	A	G	271.6	13	5,7	0/1	Soltu.Atl.11_1G015630	Soltu.Atl.11_1G015630.1	c.-26A>G	.	LOW	5_prime_UTR_premature_start_codon_gain_variant
chr11_1	27124816	A	G	271.6	13	5,7	0/1	Soltu.Atl.11_1G015630	Soltu.Atl.11_1G015630.2	c.-26A>G	.	LOW	5_prime_UTR_premature_start_codon_gain_variant
chr11_1	27124816	A	G	271.6	13	5,7	0/1	Soltu.Atl.11_1G015630	Soltu.Atl.11_1G015630.1	c.-26A>G	.	MODIFIER	5_prime_UTR_variant
chr11_1	27124816	A	G	271.6	13	5,7	0/1	Soltu.Atl.11_1G015630	Soltu.Atl.11_1G015630.2	c.-26A>G	.	MODIFIER	5_prime_UTR_variant
chr11_1	27124816	A	G	271.6	13	5,7	0/1	Soltu.Atl.11_1G015630	Soltu.Atl.11_1G015630.3	c.-2925A>G	.	MODIFIER	upstream_gene_variant
chr11_1	27124816	A	G	271.6	13	5,7	0/1	Soltu.Atl.11_1G015630	Soltu.Atl.11_1G015630.4	c.-2925A>G	.	MODIFIER	upstream_gene_variant
chr11_2	19549725	G	C	155.6	35	26,9	0/1	Soltu.Atl.11_2G010930	Soltu.Atl.11_2G010930.1	c.-32G>C	.	MODIFIER	5_prime_UTR_variant
chr11_2	19549725	G	C	155.6	35	26,9	0/1	Soltu.Atl.11_2G010930	Soltu.Atl.11_2G010930.4	c.-32G>C	.	MODIFIER	5_prime_UTR_variant
chr11_2	19549725	G	C	155.6	35	26,9	0/1	Soltu.Atl.11_2G010930	Soltu.Atl.11_2G010930.2	c.-32G>C	.	MODIFIER	5_prime_UTR_variant
chr11_2	19549725	G	C	155.6	35	26,9	0/1	Soltu.Atl.11_2G010930	Soltu.Atl.11_2G010930.3	c.-32G>C	.	MODIFIER	5_prime_UTR_variant
chr11_2	20921618	G	A	1065.6	54	19,34	0/1	Soltu.Atl.11_2G011930	Soltu.Atl.11_2G011930.2	c.1735G>A	p.Gly579Arg	MODERATE	missense_variant
chr11_2	20921618	G	A	1065.6	54	19,34	0/1	Soltu.Atl.11_2G011930	Soltu.Atl.11_2G011930.3	c.1726G>A	p.Gly576Arg	MODERATE	missense_variant
chr11_2	20921618	G	A	1065.6	54	19,34	0/1	Soltu.Atl.11_2G011930	Soltu.Atl.11_2G011930.5	c.1723G>A	p.Gly575Arg	MODERATE	missense_variant
chr11_2	20921618	G	A	1065.6	54	19,34	0/1	Soltu.Atl.11_2G011930	Soltu.Atl.11_2G011930.1	c.1726G>A	p.Gly576Arg	MODERATE	missense_variant
chr11_2	20921618	G	A	1065.6	54	19,34	0/1	Soltu.Atl.11_2G011930	Soltu.Atl.11_2G011930.4	c.1729G>A	p.Gly577Arg	MODERATE	missense_variant
chr11_2	20921618	G	A	1065.6	54	19,34	0/1	Soltu.Atl.11_2G011930	Soltu.Atl.11_2G011930.6	c.1732G>A	p.Gly578Arg	MODERATE	missense_variant
chr11_2	20921618	G	A	1065.6	54	19,34	0/1	Soltu.Atl.11_2G011930	Soltu.Atl.11_2G011930.7	c.1735G>A	p.Gly579Arg	MODERATE	missense_variant
chr11_3	35859656	G	C	110.6	46	38,6	0/1	Soltu.Atl.11_3G017120	Soltu.Atl.11_3G017120.1	c.-32G>C	.	MODIFIER	5_prime_UTR_variant
chr11_3	35859656	G	C	110.6	46	38,6	0/1	Soltu.Atl.11_3G017120	Soltu.Atl.11_3G017120.2	c.-32G>C	.	MODIFIER	5_prime_UTR_variant
chr11_3	35866406	A	T	296.6	10	2,8	0/1	Soltu.Atl.11_3G017120	Soltu.Atl.11_3G017120.1	c.631-974A>T	.	MODIFIER	intron_variant
chr11_3	35866406	A	T	296.6	10	2,8	0/1	Soltu.Atl.11_3G017120	Soltu.Atl.11_3G017120.2	c.631-974A>T	.	MODIFIER	intron_variant
chr11_3	37295474	G	T	454.6	65	42,16	0/1	Soltu.Atl.11_3G018470	Soltu.Atl.11_3G018470.6	c.-4977G>T	.	MODIFIER	upstream_gene_variant
chr11_3	37295474	G	T	454.6	65	42,16	0/1	Soltu.Atl.11_3G018470	Soltu.Atl.11_3G018470.7	c.-4977G>T	.	MODIFIER	upstream_gene_variant
chr11_3	37295474	G	T	454.6	65	42,16	0/1	Soltu.Atl.11_3G018470	Soltu.Atl.11_3G018470.4	c.-4977G>T	.	MODIFIER	upstream_gene_variant
chr11_3	37295474	G	T	454.6	65	42,16	0/1	Soltu.Atl.11_3G018470	Soltu.Atl.11_3G018470.1	c.-4977G>T	.	MODIFIER	upstream_gene_variant
chr11_3	37295474	G	T	454.6	65	42,16	0/1	Soltu.Atl.11_3G018470	Soltu.Atl.11_3G018470.5	c.-4977G>T	.	MODIFIER	upstream_gene_variant
chr11_3	37295474	G	T	454.6	65	42,16	0/1	Soltu.Atl.11_3G018470	Soltu.Atl.11_3G018470.2	c.-4977G>T	.	MODIFIER	upstream_gene_variant
chr11_3	37295474	G	T	454.6	65	42,16	0/1	Soltu.Atl.11_3G018470	Soltu.Atl.11_3G018470.3	c.-4977G>T	.	MODIFIER	upstream_gene_variant
chr11_4	9417448	T	C	55.6	10	7,2	0/1	Soltu.Atl.11_4G008660	Soltu.Atl.11_4G008660.1	c.813T>C	p.Leu271Leu	LOW	synonymous_variant
chr11_4	10364136	G	A	152.6	13	8,5	0/1	Soltu.Atl.11_4G009250	Soltu.Atl.11_4G009250.1	c.852C>T	p.Ile284Ile	LOW	synonymous_variant
chr12_2	10760467	C	T	228.6	98	83,14	0/1	Soltu.Atl.12_2G010000	Soltu.Atl.12_2G010000.1	c.*62G>A	.	MODIFIER	3_prime_UTR_variant
chr12_2	10760803	A	G	1503.6	131	61,53	0/1	Soltu.Atl.12_2G010000	Soltu.Atl.12_2G010000.1	c.1338T>C	p.Phe446Phe	LOW	synonymous_variant

## Sheet: PEG3
Table S7. Potato deubiquitinase gene SNP
CHROM	POS	REF	ALT	QUAL	DP	AD	GT	GeneID	FeatureID	HGVS_C	HGVS_P	IMPACT	EFFECT
chr01_2	59732109	A	C	222.6	41	26,10	0/1	Soltu.Atl.01_2G018850	Soltu.Atl.01_2G018850.1	c.923T>G	p.Val308Gly	MODERATE	missense_variant
chr01_2	59732134	C	A	254.6	47	30,12	0/1	Soltu.Atl.01_2G018850	Soltu.Atl.01_2G018850.1	c.898G>T	p.Ala300Ser	MODERATE	missense_variant&splice_region_variant
chr01_4	62452386	G	A	29.6	14	12,2	0/1	Soltu.Atl.01_4G029330	Soltu.Atl.01_4G029330.1	c.*1199C>T	.	MODIFIER	downstream_gene_variant
chr01_4	62452405	G	T	32.6	13	11,2	0/1	Soltu.Atl.01_4G029330	Soltu.Atl.01_4G029330.1	c.*1180C>A	.	MODIFIER	downstream_gene_variant
chr01_4	62452438	C	G	43.6	13	10,3	0/1	Soltu.Atl.01_4G029330	Soltu.Atl.01_4G029330.1	c.*1147G>C	.	MODIFIER	downstream_gene_variant
chr02_3	26241219	T	G	124.6	10	5,4	0/1	Soltu.Atl.02_3G010700	Soltu.Atl.02_3G010700.1	c.834A>C	p.Gln278His	MODERATE	missense_variant
chr02_3	26241219	T	G	124.6	10	5,4	0/1	Soltu.Atl.02_3G010700	Soltu.Atl.02_3G010700.2	c.834A>C	p.Gln278His	MODERATE	missense_variant
chr02_3	35718607	G	C	32.6	13	11,2	0/1	Soltu.Atl.02_3G019960	Soltu.Atl.02_3G019960.1	c.-12C>G	.	MODIFIER	upstream_gene_variant
chr03_1	10092780	G	A	163.6	51	40,9	0/1	Soltu.Atl.03_1G005570	Soltu.Atl.03_1G005570.1	c.*2685G>A	.	MODIFIER	downstream_gene_variant
chr03_2	7600872	C	T	455.6	22	4,17	0/1	Soltu.Atl.03_2G005120	Soltu.Atl.03_2G005120.4	c.1056G>A	p.Ser352Ser	LOW	splice_region_variant&synonymous_variant
chr03_2	7600872	C	T	455.6	22	4,17	0/1	Soltu.Atl.03_2G005120	Soltu.Atl.03_2G005120.3	c.1047G>A	p.Ser349Ser	LOW	splice_region_variant&synonymous_variant
chr03_2	7600872	C	T	455.6	22	4,17	0/1	Soltu.Atl.03_2G005120	Soltu.Atl.03_2G005120.1	c.*3G>A	.	MODIFIER	3_prime_UTR_variant
chr03_2	7600872	C	T	455.6	22	4,17	0/1	Soltu.Atl.03_2G005120	Soltu.Atl.03_2G005120.2	c.*3G>A	.	MODIFIER	3_prime_UTR_variant
chr03_3	22806170	A	G	359.93	13	1,12	0/1	Soltu.Atl.03_3G009580	Soltu.Atl.03_3G009580.1	c.*4482T>C	.	MODIFIER	downstream_gene_variant
chr04_2	17914479	A	G	546.6	61	38,16	0/1	Soltu.Atl.04_2G013320	Soltu.Atl.04_2G013320.1	c.434A>G	p.Lys145Arg	MODERATE	missense_variant
chr04_2	17914481	G	A	546.6	62	39,16	0/1	Soltu.Atl.04_2G013320	Soltu.Atl.04_2G013320.1	c.436G>A	p.Asp146Asn	MODERATE	missense_variant
chr05_2	46554740	C	T	271.6	51	37,12	0/1	Soltu.Atl.05_2G021510	Soltu.Atl.05_2G021510.2	c.2313G>A	p.Gly771Gly	LOW	synonymous_variant
chr05_2	46554740	C	T	271.6	51	37,12	0/1	Soltu.Atl.05_2G021510	Soltu.Atl.05_2G021510.1	c.2313G>A	p.Gly771Gly	LOW	synonymous_variant
chr06_2	15528347	G	A	229.6	23	14,9	0/1	Soltu.Atl.06_2G004990	Soltu.Atl.06_2G004990.1	c.-1269C>T	.	MODIFIER	upstream_gene_variant
chr06_2	32940244	A	G	137.6	80	42,9	0/1	Soltu.Atl.06_2G013110	Soltu.Atl.06_2G013110.4	c.552T>C	p.Ala184Ala	LOW	synonymous_variant
chr06_2	32940244	A	G	137.6	80	42,9	0/1	Soltu.Atl.06_2G013110	Soltu.Atl.06_2G013110.1	c.462T>C	p.Ala154Ala	LOW	synonymous_variant
chr06_2	32940244	A	G	137.6	80	42,9	0/1	Soltu.Atl.06_2G013110	Soltu.Atl.06_2G013110.2	c.468T>C	p.Ala156Ala	LOW	synonymous_variant
chr06_2	32940244	A	G	137.6	80	42,9	0/1	Soltu.Atl.06_2G013110	Soltu.Atl.06_2G013110.3	c.429T>C	p.Ala143Ala	LOW	synonymous_variant
chr06_2	32940406	A	G	126.6	54	29,6	0/1	Soltu.Atl.06_2G013110	Soltu.Atl.06_2G013110.4	c.390T>C	p.Thr130Thr	LOW	synonymous_variant
chr06_2	32940406	A	G	126.6	54	29,6	0/1	Soltu.Atl.06_2G013110	Soltu.Atl.06_2G013110.1	c.384T>C	p.Thr128Thr	LOW	synonymous_variant
chr06_2	32940406	A	G	126.6	54	29,6	0/1	Soltu.Atl.06_2G013110	Soltu.Atl.06_2G013110.2	c.390T>C	p.Thr130Thr	LOW	synonymous_variant
chr06_2	32940406	A	G	126.6	54	29,6	0/1	Soltu.Atl.06_2G013110	Soltu.Atl.06_2G013110.3	c.351T>C	p.Thr117Thr	LOW	synonymous_variant
chr06_2	43444360	C	T	244.6	59	42,9	0/1	Soltu.Atl.06_2G023080	Soltu.Atl.06_2G023080.1	c.648G>A	p.Ser216Ser	LOW	synonymous_variant
chr06_2	43444366	G	A	247.6	57	39,9	0/1	Soltu.Atl.06_2G023080	Soltu.Atl.06_2G023080.1	c.642C>T	p.Pro214Pro	LOW	synonymous_variant
chr06_2	44207465	C	T	304.6	16	5,10	0/1	Soltu.Atl.06_2G024010	Soltu.Atl.06_2G024010.1	c.276G>A	p.Gly92Gly	LOW	synonymous_variant
chr06_3	32796237	C	T	1068.6	39	9,30	0/1	Soltu.Atl.06_3G012130	Soltu.Atl.06_3G012130.1	c.*1949G>A	.	MODIFIER	downstream_gene_variant
chr07_2	493982	T	A	1413.6	95	38,41	0/1	Soltu.Atl.07_2G000490	Soltu.Atl.07_2G000490.1	c.1826T>A	p.Val609Asp	MODERATE	missense_variant
chr07_2	494227	C	A	630.6	47	17,22	0/1	Soltu.Atl.07_2G000490	Soltu.Atl.07_2G000490.1	c.1873C>A	p.Gln625Lys	MODERATE	missense_variant
chr07_2	494310	G	A	262.6	38	25,11	0/1	Soltu.Atl.07_2G000490	Soltu.Atl.07_2G000490.1	c.1956G>A	p.Ser652Ser	LOW	synonymous_variant
chr07_4	35684993	G	A	42.6	13	10,3	0/1	Soltu.Atl.07_4G010390	Soltu.Atl.07_4G010390.1	c.*59G>A	.	MODIFIER	3_prime_UTR_variant
chr08_2	42697854	C	T	66.6	13	7,5	0/1	Soltu.Atl.08_2G013100	Soltu.Atl.08_2G013100.1	c.-1547G>A	.	MODIFIER	upstream_gene_variant
chr08_2	42697922	A	G	74.6	15	9,5	0/1	Soltu.Atl.08_2G013100	Soltu.Atl.08_2G013100.1	c.-1615T>C	.	MODIFIER	upstream_gene_variant
chr08_2	46889115	A	T	136.6	31	24,7	0/1	Soltu.Atl.08_2G016710	Soltu.Atl.08_2G016710.2	c.1035A>T	p.Pro345Pro	LOW	synonymous_variant
chr08_2	46889115	A	T	136.6	31	24,7	0/1	Soltu.Atl.08_2G016710	Soltu.Atl.08_2G016710.1	c.1035A>T	p.Pro345Pro	LOW	synonymous_variant
chr08_3	19798253	G	T	1075.6	91	46,43	0/1	Soltu.Atl.08_3G012370	Soltu.Atl.08_3G012370.1	c.*4305C>A	.	MODIFIER	downstream_gene_variant
chr09_0	753824	G	A	317.6	11	2,9	0/1	Soltu.Atl.09_0G000500	Soltu.Atl.09_0G000500.2	c.226C>T	p.Arg76Cys	MODERATE	missense_variant
chr09_0	753824	G	A	317.6	11	2,9	0/1	Soltu.Atl.09_0G000500	Soltu.Atl.09_0G000500.1	c.226C>T	p.Arg76Cys	MODERATE	missense_variant
chr09_0	754759	A	G	309.64	10	1,9	0/1	Soltu.Atl.09_0G000500	Soltu.Atl.09_0G000500.2	c.143T>C	p.Phe48Ser	MODERATE	missense_variant
chr09_0	754759	A	G	309.64	10	1,9	0/1	Soltu.Atl.09_0G000500	Soltu.Atl.09_0G000500.1	c.143T>C	p.Phe48Ser	MODERATE	missense_variant
chr09_0	27848935	T	A	97.6	15	9,5	0/1	Soltu.Atl.09_0G009400	Soltu.Atl.09_0G009400.1	c.3078T>A	p.Ala1026Ala	LOW	synonymous_variant
chr09_0	27848935	T	A	97.6	15	9,5	0/1	Soltu.Atl.09_0G009400	Soltu.Atl.09_0G009400.2	c.*1816T>A	.	MODIFIER	downstream_gene_variant
chr09_0	27849016	T	C	50.6	22	16,4	0/1	Soltu.Atl.09_0G009400	Soltu.Atl.09_0G009400.1	c.3159T>C	p.Pro1053Pro	LOW	synonymous_variant
chr09_0	27849016	T	C	50.6	22	16,4	0/1	Soltu.Atl.09_0G009400	Soltu.Atl.09_0G009400.2	c.*1897T>C	.	MODIFIER	downstream_gene_variant
chr09_2	5577400	A	T	347.6	28	18,10	0/1	Soltu.Atl.09_2G005010	Soltu.Atl.09_2G005010.1	c.-127T>A	.	MODIFIER	5_prime_UTR_variant
chr09_2	5577405	T	A	347.6	26	16,10	0/1	Soltu.Atl.09_2G005010	Soltu.Atl.09_2G005010.1	c.-132A>T	.	MODIFIER	5_prime_UTR_variant
chr09_2	5577441	T	G	83.6	14	10,4	0/1	Soltu.Atl.09_2G005010	Soltu.Atl.09_2G005010.1	c.-168A>C	.	MODIFIER	5_prime_UTR_variant
chr09_2	29573279	A	T	694.6	42	17,25	0/1	Soltu.Atl.09_2G018830	Soltu.Atl.09_2G018830.1	c.1610T>A	p.Val537Glu	MODERATE	missense_variant
chr09_2	29573279	A	T	694.6	42	17,25	0/1	Soltu.Atl.09_2G018830	Soltu.Atl.09_2G018830.3	c.1610T>A	p.Val537Glu	MODERATE	missense_variant
chr09_2	29573279	A	T	694.6	42	17,25	0/1	Soltu.Atl.09_2G018830	Soltu.Atl.09_2G018830.2	c.1610T>A	p.Val537Glu	MODERATE	missense_variant
chr09_2	29573836	G	T	552.6	29	9,19	0/1	Soltu.Atl.09_2G018830	Soltu.Atl.09_2G018830.1	c.1053C>A	p.Ile351Ile	LOW	synonymous_variant
chr09_2	29573836	G	T	552.6	29	9,19	0/1	Soltu.Atl.09_2G018830	Soltu.Atl.09_2G018830.3	c.1053C>A	p.Ile351Ile	LOW	synonymous_variant
chr09_2	29573836	G	T	552.6	29	9,19	0/1	Soltu.Atl.09_2G018830	Soltu.Atl.09_2G018830.2	c.1053C>A	p.Ile351Ile	LOW	synonymous_variant
chr09_2	29574448	T	C	943.6	54	18,35	0/1	Soltu.Atl.09_2G018830	Soltu.Atl.09_2G018830.1	c.441A>G	p.Gln147Gln	LOW	synonymous_variant
chr09_2	29574448	T	C	943.6	54	18,35	0/1	Soltu.Atl.09_2G018830	Soltu.Atl.09_2G018830.3	c.441A>G	p.Gln147Gln	LOW	synonymous_variant
chr09_2	29574448	T	C	943.6	54	18,35	0/1	Soltu.Atl.09_2G018830	Soltu.Atl.09_2G018830.2	c.441A>G	p.Gln147Gln	LOW	synonymous_variant
chr09_2	29574459	A	T	555.6	53	29,23	0/1	Soltu.Atl.09_2G018830	Soltu.Atl.09_2G018830.1	c.430T>A	p.Leu144Met	MODERATE	missense_variant
chr09_2	29574459	A	T	555.6	53	29,23	0/1	Soltu.Atl.09_2G018830	Soltu.Atl.09_2G018830.3	c.430T>A	p.Leu144Met	MODERATE	missense_variant
chr09_2	29574459	A	T	555.6	53	29,23	0/1	Soltu.Atl.09_2G018830	Soltu.Atl.09_2G018830.2	c.430T>A	p.Leu144Met	MODERATE	missense_variant
chr09_3	57888337	A	T	119.6	14	9,5	0/1	Soltu.Atl.09_3G022660	Soltu.Atl.09_3G022660.1	c.745T>A	p.Phe249Ile	MODERATE	missense_variant
chr10_0	898607	C	T	165.6	22	16,6	0/1	Soltu.Atl.10_0G000780	Soltu.Atl.10_0G000780.1	c.528C>T	p.Thr176Thr	LOW	splice_region_variant&synonymous_variant
chr10_0	901559	A	T	1357.6	317	238,72	0/1	Soltu.Atl.10_0G000780	Soltu.Atl.10_0G000780.1	c.*1358A>T	.	MODIFIER	downstream_gene_variant
chr10_1	756820	T	G	706.6	83	36,32	0/1	Soltu.Atl.10_1G000750	Soltu.Atl.10_1G000750.1	c.*1296T>G	.	MODIFIER	downstream_gene_variant
chr10_1	759540	T	A	291.6	19	9,10	0/1	Soltu.Atl.10_1G000750	Soltu.Atl.10_1G000750.1	c.*4016T>A	.	MODIFIER	downstream_gene_variant
chr11_1	27124810	G	C	747.6	22	3,18	0/1	Soltu.Atl.11_1G015630	Soltu.Atl.11_1G015630.1	c.-32G>C	.	MODIFIER	5_prime_UTR_variant
chr11_1	27124810	G	C	747.6	22	3,18	0/1	Soltu.Atl.11_1G015630	Soltu.Atl.11_1G015630.2	c.-32G>C	.	MODIFIER	5_prime_UTR_variant
chr11_1	27124810	G	C	747.6	22	3,18	0/1	Soltu.Atl.11_1G015630	Soltu.Atl.11_1G015630.3	c.-2931G>C	.	MODIFIER	upstream_gene_variant
chr11_1	27124810	G	C	747.6	22	3,18	0/1	Soltu.Atl.11_1G015630	Soltu.Atl.11_1G015630.4	c.-2931G>C	.	MODIFIER	upstream_gene_variant
chr11_1	27124816	A	G	747.6	22	3,19	0/1	Soltu.Atl.11_1G015630	Soltu.Atl.11_1G015630.1	c.-26A>G	.	LOW	5_prime_UTR_premature_start_codon_gain_variant
chr11_1	27124816	A	G	747.6	22	3,19	0/1	Soltu.Atl.11_1G015630	Soltu.Atl.11_1G015630.2	c.-26A>G	.	LOW	5_prime_UTR_premature_start_codon_gain_variant
chr11_1	27124816	A	G	747.6	22	3,19	0/1	Soltu.Atl.11_1G015630	Soltu.Atl.11_1G015630.1	c.-26A>G	.	MODIFIER	5_prime_UTR_variant
chr11_1	27124816	A	G	747.6	22	3,19	0/1	Soltu.Atl.11_1G015630	Soltu.Atl.11_1G015630.2	c.-26A>G	.	MODIFIER	5_prime_UTR_variant
chr11_1	27124816	A	G	747.6	22	3,19	0/1	Soltu.Atl.11_1G015630	Soltu.Atl.11_1G015630.3	c.-2925A>G	.	MODIFIER	upstream_gene_variant
chr11_1	27124816	A	G	747.6	22	3,19	0/1	Soltu.Atl.11_1G015630	Soltu.Atl.11_1G015630.4	c.-2925A>G	.	MODIFIER	upstream_gene_variant
chr11_2	20921618	G	A	1034.6	50	17,33	0/1	Soltu.Atl.11_2G011930	Soltu.Atl.11_2G011930.2	c.1735G>A	p.Gly579Arg	MODERATE	missense_variant
chr11_2	20921618	G	A	1034.6	50	17,33	0/1	Soltu.Atl.11_2G011930	Soltu.Atl.11_2G011930.3	c.1726G>A	p.Gly576Arg	MODERATE	missense_variant
chr11_2	20921618	G	A	1034.6	50	17,33	0/1	Soltu.Atl.11_2G011930	Soltu.Atl.11_2G011930.5	c.1723G>A	p.Gly575Arg	MODERATE	missense_variant
chr11_2	20921618	G	A	1034.6	50	17,33	0/1	Soltu.Atl.11_2G011930	Soltu.Atl.11_2G011930.1	c.1726G>A	p.Gly576Arg	MODERATE	missense_variant
chr11_2	20921618	G	A	1034.6	50	17,33	0/1	Soltu.Atl.11_2G011930	Soltu.Atl.11_2G011930.4	c.1729G>A	p.Gly577Arg	MODERATE	missense_variant
chr11_2	20921618	G	A	1034.6	50	17,33	0/1	Soltu.Atl.11_2G011930	Soltu.Atl.11_2G011930.6	c.1732G>A	p.Gly578Arg	MODERATE	missense_variant
chr11_2	20921618	G	A	1034.6	50	17,33	0/1	Soltu.Atl.11_2G011930	Soltu.Atl.11_2G011930.7	c.1735G>A	p.Gly579Arg	MODERATE	missense_variant
chr11_3	35859642	C	T	72.6	34	27,6	0/1	Soltu.Atl.11_3G017120	Soltu.Atl.11_3G017120.1	c.-46C>T	.	MODIFIER	5_prime_UTR_variant
chr11_3	35859642	C	T	72.6	34	27,6	0/1	Soltu.Atl.11_3G017120	Soltu.Atl.11_3G017120.2	c.-46C>T	.	MODIFIER	5_prime_UTR_variant
chr11_3	35859656	G	C	75.6	33	26,6	0/1	Soltu.Atl.11_3G017120	Soltu.Atl.11_3G017120.1	c.-32G>C	.	MODIFIER	5_prime_UTR_variant
chr11_3	35859656	G	C	75.6	33	26,6	0/1	Soltu.Atl.11_3G017120	Soltu.Atl.11_3G017120.2	c.-32G>C	.	MODIFIER	5_prime_UTR_variant
chr11_3	35866406	A	T	170.6	10	3,5	0/1	Soltu.Atl.11_3G017120	Soltu.Atl.11_3G017120.1	c.631-974A>T	.	MODIFIER	intron_variant
chr11_3	35866406	A	T	170.6	10	3,5	0/1	Soltu.Atl.11_3G017120	Soltu.Atl.11_3G017120.2	c.631-974A>T	.	MODIFIER	intron_variant
chr11_3	37295474	G	T	524.6	65	42,19	0/1	Soltu.Atl.11_3G018470	Soltu.Atl.11_3G018470.6	c.-4977G>T	.	MODIFIER	upstream_gene_variant
chr11_3	37295474	G	T	524.6	65	42,19	0/1	Soltu.Atl.11_3G018470	Soltu.Atl.11_3G018470.7	c.-4977G>T	.	MODIFIER	upstream_gene_variant
chr11_3	37295474	G	T	524.6	65	42,19	0/1	Soltu.Atl.11_3G018470	Soltu.Atl.11_3G018470.4	c.-4977G>T	.	MODIFIER	upstream_gene_variant
chr11_3	37295474	G	T	524.6	65	42,19	0/1	Soltu.Atl.11_3G018470	Soltu.Atl.11_3G018470.1	c.-4977G>T	.	MODIFIER	upstream_gene_variant
chr11_3	37295474	G	T	524.6	65	42,19	0/1	Soltu.Atl.11_3G018470	Soltu.Atl.11_3G018470.5	c.-4977G>T	.	MODIFIER	upstream_gene_variant
chr11_3	37295474	G	T	524.6	65	42,19	0/1	Soltu.Atl.11_3G018470	Soltu.Atl.11_3G018470.2	c.-4977G>T	.	MODIFIER	upstream_gene_variant
chr11_3	37295474	G	T	524.6	65	42,19	0/1	Soltu.Atl.11_3G018470	Soltu.Atl.11_3G018470.3	c.-4977G>T	.	MODIFIER	upstream_gene_variant
chr11_4	10364136	G	A	345.6	15	5,10	0/1	Soltu.Atl.11_4G009250	Soltu.Atl.11_4G009250.1	c.852C>T	p.Ile284Ile	LOW	synonymous_variant
chr12_2	10760803	A	G	871.6	115	60,37	0/1	Soltu.Atl.12_2G010000	Soltu.Atl.12_2G010000.1	c.1338T>C	p.Phe446Phe	LOW	synonymous_variant
