# Supplementary material for: RNA-seq provides insights into potato deubiquitinase responses to drought stress in seedling stage
Source: Front Plant Sci. 2023 Sep 14;14:1268448. doi: 10.3389/fpls.2023.1268448 (PMC10539648; doi:10.3389/fpls.2023.1268448)
Supplement: Supplementary Table 1 — The information on the potato deubiquitinase gene. [file DataSheet_1.zip › Table S7.xlsx]

## Sheet: A3SS
Table S6. Potato deubiquitinase alternative splicing (A3SS)
Number	GeneID	chr	strand	longExonStart_0base	longExonEnd	shortES	shortEE	flankingES	flankingEE	IJC_SAMPLE_1	SJC_SAMPLE_1	IJC_SAMPLE_2	SJC_SAMPLE_2	IncFormLen	SkipFormLen	PValue	FDR	IncLevel1	IncLevel2	IncLevelDifference
1	Soltu.Atl.03_1G004720	chr03_1	-	6535612	6535725	6535612	6535716	6537204	6537325	10,18,26	2,2,3	11,10,9	6,2,2	158	149	0.360766	1	0.825,0.895,0.891	0.634,0.825,0.809	0.114
		chr03_1	-	6535612	6536983	6535612	6535716	6537204	6537325	1,4,2	2,2,3	3,5,4	6,2,2	1416	149	1	1	0.05,0.174,0.066	0.05,0.208,0.174	-0.047
		chr03_1	-	6535612	6536983	6535612	6535725	6537204	6537325	1,3,1	10,17,25	3,5,4	11,10,9	1407	149	1	1	0.01,0.018,0.004	0.028,0.05,0.045	-0.03
		chr03_1	-	6537440	6537587	6537440	6537568	6537692	6537777	2,2,4	3,9,0	2,0,1	0,6,2	168	149	0.226059	1	0.372,0.165,1.0	1.0,0.0,0.307	0.077
2	Soltu.Atl.03_2G005120	chr03_2	-	7601763	7601876	7601763	7601867	7603354	7603475	5,7,3	0,0,2	4,4,1	0,0,0	158	149	1	1	1.0,1.0,0.586	1.0,1.0,1.0	-0.138
3	Soltu.Atl.03_2G019930	chr03_2	-	34156382	34156538	34156382	34156529	34156669	34156739	0,3,7	0,0,3	2,2,8	0,0,0	158	149	1	1	NA,1.0,0.688	1.0,1.0,1.0	-0.156
5	Soltu.Atl.03_3G006860	chr03_3	-	9233899	9234046	9233899	9234027	9234153	9234238	2,5,8	11,11,6	2,4,4	4,9,13	168	149	1	1	0.139,0.287,0.542	0.307,0.283,0.214	0.055
6	Soltu.Atl.03_4G018530	chr03_4	-	28978979	28979167	28978979	28979122	28979620	28979734	3,6,9	0,2,2	5,13,6	0,0,0	194	149	0.648556	1	1.0,0.697,0.776	1.0,1.0,1.0	-0.176
7	Soltu.Atl.04_0G002540	chr04_0	-	5692515	5693429	5692515	5692568	5693528	5693591	20,10,17	75,45,59	11,6,10	46,49,51	1010	149	1	1	0.038,0.032,0.041	0.034,0.018,0.028	0.01
8	Soltu.Atl.04_0G003790	chr04_0	+	11014492	11014641	11014495	11014641	11014085	11014422	54,44,51	12,1,1	22,29,10	1,7,5	152	149	0.564423	1	0.815,0.977,0.98	0.956,0.802,0.662	0.117
		chr04_0	+	11029013	11029402	11029093	11029402	11028541	11028598	7,2,3	9,10,5	1,4,3	13,8,11	229	149	0.490382	1	0.336,0.115,0.281	0.048,0.245,0.151	0.096
9	Soltu.Atl.04_0G003940	chr04_0	+	11421162	11421572	11421242	11421572	11420689	11420746	0,2,3	19,14,16	2,1,1	5,5,7	229	149	1	1	0.0,0.085,0.109	0.207,0.115,0.085	-0.071
10	Soltu.Atl.06_1G005990	chr06_1	-	11657865	11657977	11657865	11657971	11658728	11658767	606511532	42,18,33	464521544	31,40,27	155	149	1	1	0.933,0.965,0.939	0.935,0.926,0.951	0.008
11	Soltu.Atl.06_2G013110	chr06_2	-	32940921	32941033	32940921	32941027	32941772	32941811	134115127	2,11,8	137144110	3,11,10	155	149	1	1	0.985,0.91,0.939	0.978,0.926,0.914	0.005
12	Soltu.Atl.09_3G003540	chr09_3	-	3775532	3775925	3775532	3775859	3777463	3777736	39,23,42	7,7,8	32,18,26	8,4,11	215	149	0.810659	1	0.794,0.695,0.784	0.735,0.757,0.621	0.053
13	Soltu.Atl.11_0G003080	chr11_0	+	2632491	2632611	2632494	2632611	2632289	2632376	0,0,2	13,10,15	0,2,13	6,8,11	152	149	0.0172798	0.488637	0.0,0.0,0.116	0.0,0.197,0.537	-0.206
14	Soltu.Atl.11_1G014220	chr11_1	+	25443959	25444922	25444092	25444922	25443306	25443508	12,5,33	2,0,1	3,8,8	7,3,4	282	149	2.7053e-05	0.00430016	0.76,1.0,0.946	0.185,0.585,0.514	0.474
15	Soltu.Atl.11_1G015630	chr11_1	+	27134898	27135599	27134901	27135599	27134730	27134814	11,16,15	22,27,19	19,13,9	7,8,17	152	149	0.178277	1	0.329,0.367,0.436	0.727,0.614,0.342	-0.184
16	Soltu.Atl.11_2G004400	chr11_2	+	4011029	4011099	4011032	4011099	4010614	4010760	21,51,13	7,12,18	24,42,21	10,8,3	152	149	0.327071	1	0.746,0.806,0.415	0.702,0.837,0.873	-0.148
		chr11_2	+	4035059	4035179	4035062	4035179	4034857	4034944	2,12,4	12,16,17	11,6,10	15,12,14	152	149	0.349872	1	0.14,0.424,0.187	0.418,0.329,0.412	-0.136
17	Soltu.Atl.11_2G010930	chr11_2	+	19560038	19560387	19560041	19560387	19559867	19559954	12,13,15	25,15,13	21,26,25	11,14,31	152	149	0.284108	1	0.32,0.459,0.531	0.652,0.645,0.442	-0.143
18	Soltu.Atl.11_2G011930	chr11_2	+	20907391	20907458	20907394	20907458	20906909	20907061	28,24,18	46,46,46	27,22,23	43,30,43	152	149	0.96435	1	0.374,0.338,0.277	0.381,0.418,0.344	-0.051
		chr11_2	+	20908841	20908986	20908850	20908986	20907391	20907458	35,43,46	43,43,31	37,25,38	29,24,26	158	149	1	1	0.434,0.485,0.583	0.546,0.496,0.58	-0.04
		chr11_2	+	20921162	20921312	20921165	20921312	20920988	20921067	29,21,28	112,96,118	14,18,20	69,81,83	152	149	1	1	0.202,0.177,0.189	0.166,0.179,0.191	0.011
19	Soltu.Atl.11_3G006340	chr11_3	+	6914197	6914653	6914224	6914653	6914051	6914129	0,0,0	22,26,20	0,3,0	24,31,25	176	149	1	1	0.0,0.0,0.0	0.0,0.076,0.0	-0.025
20	Soltu.Atl.11_3G016070	chr11_3	+	34627753	34628583	34627763	34628583	34627001	34627169	1,1,0	1,0,0	0,0,1	0,0,1	159	149	1	1	0.484,1.0,NA	NA,NA,0.484	0.258
21	Soltu.Atl.11_3G018470	chr11_3	+	37300807	37300874	37300810	37300874	37300357	37300480	8,10,8	7,14,16	1,13,8	11,9,9	152	149	1	1	0.528,0.412,0.329	0.082,0.586,0.466	0.045
		chr11_3	+	37302219	37302364	37302228	37302364	37300807	37300874	13,8,10	10,11,8	5,8,6	4,4,9	158	149	1	1	0.551,0.407,0.541	0.541,0.654,0.386	-0.027
		chr11_3	+	37314880	37315030	37314883	37315030	37314704	37314783	8,10,10	36,32,29	5,2,9	17,33,25	152	149	0.851298	1	0.179,0.234,0.253	0.224,0.056,0.261	0.042
22	Soltu.Atl.11_4G006440	chr11_4	+	6764076	6764196	6764079	6764196	6763874	6763961	2,5,3	11,15,6	7,4,2	6,19,5	152	149	0.78929	1	0.151,0.246,0.329	0.534,0.171,0.282	-0.087
23	Soltu.Atl.11_4G015930	chr11_4	+	24906095	24907058	24906238	24907058	24905448	24905644	9,3,5	6,1,1	1,3,3	3,4,3	292	149	0.0699631	1	0.434,0.605,0.718	0.145,0.277,0.338	0.332
24	Soltu.Atl.11_4G016640	chr11_4	+	25862194	25862542	25862197	25862542	25862023	25862110	21,22,21	31,18,11	14,24,23	15,11,21	152	149	1	1	0.399,0.545,0.652	0.478,0.681,0.518	-0.027
25	Soltu.Atl.12_2G002990	chr12_2	-	2521229	2521312	2521229	2521309	2521387	2521496	60,55,58	38,44,29	49,44,45	21,31,30	152	149	1	1	0.608,0.551,0.662	0.696,0.582,0.595	-0.017
26	Soltu.Atl.12_4G001200	chr12_4	-	1011927	1012010	1011927	1012007	1012085	1012095	174,57,20	20,16,10	36,26,184	11103115	152	149	0.0182974	0.50063	0.895,0.777,0.662	0.762,0.198,0.611	0.254

## Sheet: A5SS
Table S6. Potato deubiquitinase alternative splicing (A5SS)
Number	GeneID	chr	strand	longExonStart_0base	longExonEnd	shortES	shortEE	flankingES	flankingEE	IJC_SAMPLE_1	SJC_SAMPLE_1	IJC_SAMPLE_2	SJC_SAMPLE_2	IncFormLen	SkipFormLen	PValue	FDR	IncLevel1	IncLevel2	IncLevelDifference
1	Soltu.Atl.04_0G002540	chr04_0	-	5699681	5699882	5699714	5699882	5695077	5695140	38,24,25	4,0,4	17,19,21	0,1,0	182	149	0.770151	1	0.886,1.0,0.837	1.0,0.94,1.0	-0.072
		chr04_0	-	5699681	5699882	5699714	5699882	5699422	5699512	103,77,76	2,0,4	64,56,68	3,2,1	182	149	1	1	0.977,1.0,0.94	0.946,0.958,0.982	0.01
2	Soltu.Atl.04_3G009910	chr04_3	-	15352957	15353196	15352965	15353196	15352066	15352135	3,0,0	0,2,1	0,2,0	0,1,2	157	149	1	1	1.0,0.0,0.0	NA,0.655,0.0	0.006
3	Soltu.Atl.09_0G000500	chr09_0	-	750680	751704	751650	751704	749993	750572	22,8,10	6,14,15	10,11,8	12,18,17	1119	149	1	1	0.328,0.071,0.082	0.1,0.075,0.059	0.082
4	Soltu.Atl.09_2G000780	chr09_2	-	991726	992765	992711	992765	991106	991617	13,10,14	24,30,30	10,18,7	13,39,15	1134	149	1	1	0.066,0.042,0.058	0.092,0.057,0.058	-0.014

## Sheet: RI
Table S6. Potato deubiquitinase alternative splicing (RI)
Number	GeneID	chr	strand	riExonStart_0base	riExonEnd	upstreamES	upstreamEE	downstreamES	downstreamEE	IJC_SAMPLE_1	SJC_SAMPLE_1	IJC_SAMPLE_2	SJC_SAMPLE_2	IncFormLen	SkipFormLen	PValue	FDR	IncLevel1	IncLevel2	IncLevelDifference
1	Soltu.Atl.02_3G019770	chr02_3	-	35407581	35408985	35407581	35408152	35408811	35408985	3,0,1	11,2,11	2,4,0	12,10,6	808	149	1	1	0.048,0.0,0.016	0.03,0.069,0.0	-0.012
		chr02_3	-	35416032	35416320	35416032	35416130	35416221	35416320	12,2,0	0,0,1	5,9,3	0,0,0	240	149	1	1	1.0,1.0,0.0	1.0,1.0,1.0	-0.333
2	Soltu.Atl.03_2G008310	chr03_2	+	19221877	19223362	19221877	19222078	19222928	19223362	2,0,0	8,7,4	0,0,2	8,15,11	999	149	1	1	0.036,0.0,0.0	0.0,0.0,0.026	0.003
3	Soltu.Atl.04_0G003790	chr04_0	+	11028541	11029402	11028541	11028598	11029013	11029402	17,20,23	5,0,2	7,9,11	1,2,2	564	149	0.573277	1	0.473,1.0,0.752	0.649,0.543,0.592	0.147
		chr04_0	+	11028541	11029402	11028541	11028598	11029093	11029402	19,22,24	9,10,5	7,11,12	13,8,11	644	149	0.0283749	0.719164	0.328,0.337,0.526	0.111,0.241,0.202	0.212
4	Soltu.Atl.04_0G003940	chr04_0	+	11405153	11405791	11405153	11405377	11405454	11405791	9,5,3	22,26,31	5,6,6	23,8,22	226	149	1	1	0.212,0.113,0.06	0.125,0.331,0.152	-0.074
		chr04_0	+	11420689	11421572	11420689	11420746	11421162	11421572	7,13,15	0,0,0	2,10,9	1,0,0	565	149	1	1	1.0,1.0,1.0	0.345,1.0,1.0	0.218
		chr04_0	+	11420689	11421572	11420689	11420746	11421242	11421572	7,15,18	19,14,16	3,11,10	5,5,7	645	149	0.809173	1	0.078,0.198,0.206	0.122,0.337,0.248	-0.075
5	Soltu.Atl.04_1G014230	chr04_1	+	24566039	24566666	24566039	24566252	24566604	24566666	11,2,9	16,19,12	5,1,10	16,19,16	501	149	1	1	0.17,0.03,0.182	0.085,0.015,0.157	0.042
6	Soltu.Atl.04_3G017620	chr04_3	-	25417168	25418109	25417168	25417738	25417941	25418109	0,0,2	22,15,12	0,0,2	9,11,10	352	149	1	1	0.0,0.0,0.066	0.0,0.0,0.078	-0.004
7	Soltu.Atl.05_2G018800	chr05_2	-	43690746	43691066	43690746	43690860	43690944	43691066	1,3,3	68,54,63	2,3,1	50,69,50	233	149	1	1	0.009,0.034,0.03	0.025,0.027,0.013	0.003
8	Soltu.Atl.05_2G021510	chr05_2	-	46549871	46551167	46549871	46550478	46551080	46551167	1,0,0	44,35,52	1,3,0	25,32,38	751	149	1	1	0.004,0.0,0.0	0.008,0.018,0.0	-0.007
9	Soltu.Atl.05_3G019700	chr05_3	-	46339655	46339975	46339655	46339769	46339853	46339975	4,0,1	153,5,6	0,0,1	9,1,157	233	149	1	1	0.016,0.0,0.096	0.0,0.0,0.004	0.036
10	Soltu.Atl.06_1G012570	chr06_1	-	17878454	17881375	17878454	17878532	17881024	17881375	129121131	185148160	104151165	146178180	2641	149	1	1	0.038,0.044,0.044	0.039,0.046,0.049	-0.003
		chr06_1	-	17881024	17881375	17881024	17881107	17881227	17881375	17,27,27	176150148	21,67,27	141165151	269	149	1	1	0.051,0.091,0.092	0.076,0.184,0.09	-0.039
11	Soltu.Atl.06_2G013110	chr06_2	-	32940225	32940443	32940225	32940300	32940384	32940443	0,0,1	103,94,91	0,1,3	89,91,96	233	149	1	1	0.0,0.0,0.007	0.0,0.007,0.02	-0.007
12	Soltu.Atl.06_4G014460	chr06_4	+	22833561	22834752	22833561	22833648	22833726	22834752	2,0,0	34,31,33	0,3,1	22,24,28	227	149	1	1	0.037,0.0,0.0	0.0,0.076,0.023	-0.021
13	Soltu.Atl.08_2G016710	chr08_2	+	46890525	46890758	46890525	46890630	46890711	46890758	2,0,0	1,0,3	0,0,0	1,2,1	230	149	1	1	0.564,NA,0.0	0.0,0.0,0.0	0.282
14	Soltu.Atl.08_4G014820	chr08_4	-	44492179	44492723	44492179	44492296	44492389	44492723	25,22,17	0,0,0	18,24,16	1,0,0	242	149	1	1	1.0,1.0,1.0	0.917,1.0,1.0	0.028
15	Soltu.Atl.09_1G015080	chr09_1	+	25094601	25095011	25094601	25094669	25094858	25095011	13,7,4	95,69,61	7,5,4	73,75,79	338	149	1	1	0.057,0.043,0.028	0.041,0.029,0.022	0.012
16	Soltu.Atl.09_2G000780	chr09_2	-	991726	992765	991726	991869	992711	992765	13,10,13	0,1,0	11,17,7	1,0,0	991	149	1	1	1.0,0.601,1.0	0.623,1.0,1.0	-0.007
17	Soltu.Atl.09_4G003280	chr09_4	-	3594641	3596045	3594641	3594698	3595522	3596045	4,2,6	1,0,8	6,0,1	0,1,0	973	149	0.00932951	0.359826	0.38,1.0,0.103	1.0,0.0,1.0	-0.172
		chr09_4	-	3595522	3596045	3595522	3595607	3595996	3596045	4,2,1	1,0,20	3,0,3	0,2,3	538	149	1	1	0.526,1.0,0.014	1.0,0.0,0.217	0.108
18	Soltu.Atl.10_2G000760	chr10_2	+	913959	914722	913959	914328	914633	914722	2,2,0	49,3,3	7,1,2	1,30,11	454	149	1	1	0.013,0.18,0.0	0.697,0.011,0.056	-0.19
		chr10_2	+	918711	919157	918711	918812	919101	919157	1,4,0	14,2,6	0,2,2	36,3,2	438	149	1	1	0.024,0.405,0.0	0.0,0.185,0.254	-0.003
19	Soltu.Atl.11_1G015630	chr11_1	+	27133942	27135599	27133942	27133999	27134730	27135599	4,2,5	25,40,35	4,0,4	28,26,19	880	149	1	1	0.026,0.008,0.024	0.024,0.0,0.034	0
		chr11_1	+	27134730	27135599	27134730	27134814	27134898	27135599	1,0,3	11,16,15	1,4,5	19,13,9	233	149	0.5292	1	0.055,0.0,0.113	0.033,0.164,0.262	-0.097
		chr11_1	+	27134730	27135599	27134730	27134814	27134901	27135599	1,0,3	22,27,19	1,4,5	7,8,17	236	149	0.151151	1	0.028,0.0,0.091	0.083,0.24,0.157	-0.12
20	Soltu.Atl.11_2G004400	chr11_2	+	4035370	4035615	4035370	4035445	4035528	4035615	0,0,4	46,41,40	0,0,0	30,41,33	232	149	1	1	0.0,0.0,0.06	0.0,0.0,0.0	0.02
21	Soltu.Atl.11_3G016070	chr11_3	+	34626968	34628583	34626968	34627169	34627620	34628583	0,2,0	1,2,0	0,1,0	1,2,18	600	149	1	1	0.0,0.199,NA	0.0,0.11,0.0	0.063
22	Soltu.Atl.11_4G004490	chr11_4	-	4959712	4959957	4959712	4959753	4959835	4959957	1,0,6	59,41,64	0,0,0	42,70,63	231	149	1	1	0.011,0.0,0.057	0.0,0.0,0.0	0.023
23	Soltu.Atl.11_4G015930	chr11_4	+	24910865	24911291	24910865	24911011	24911225	24911291	2,0,3	10,6,48	0,0,0	1,5,1	363	149	1	1	0.076,0.0,0.025	0.0,0.0,0.0	0.034
24	Soltu.Atl.11_4G016640	chr11_4	+	25862023	25862542	25862023	25862110	25862194	25862542	0,3,2	21,22,20	1,4,2	14,24,23	233	149	1	1	0.0,0.08,0.06	0.044,0.096,0.053	-0.018
		chr11_4	+	25862023	25862542	25862023	25862110	25862197	25862542	0,3,3	31,18,11	1,4,2	15,11,21	236	149	1	1	0.0,0.095,0.147	0.04,0.187,0.057	-0.014

## Sheet: SE
Table S7. Potato deubiquitinase alternative splicing
SE type	GeneID	chr	strand	exon Start	exon End	up stream ES	up stream EE	down stream ES	down stream EE	IJC_SAMPLE_1	SJC_SAMPLE_1	IJC_SAMPLE_2	SJC_SAMPLE_2	Inc Form Len	Skip Form Len	P Value	FDR	Inc Level 1	Inc Level 2	Inc Level Difference
SE	Soltu.Atl.03_1G004720	chr03_1	-	6537440	6537568	6537204	6537325	6537692	6537777	16,20,13	1,0,1	9,15,10	0,0,0	277	149	1	1	0.896,1.0,0.875	1.0,1.0,1.0	-0.076
SE		chr03_1	-	6537440	6537587	6537204	6537325	6537692	6537777	15,13,17	1,0,1	11,9,9	0,0,0	296	149	1	1	0.883,1.0,0.895	1.0,1.0,1.0	-0.074
SE	Soltu.Atl.03_2G005120	chr03_2	-	7603590	7603737	7603354	7603475	7603842	7603927	3,4,6	0,1,0	4,4,1	0,0,0	296	149	1	1	1.0,0.668,1.0	1.0,1.0,1.0	-0.111
SE	Soltu.Atl.03_3G006860	chr03_3	-	9230782	9230880	9229881	9230025	9231009	9231122	25,7,15	3,2,0	14,14,9	0,0,0	247	149	0.630169	1	0.834,0.679,1.0	1.0,1.0,1.0	-0.162
SE	Soltu.Atl.04_0G002540	chr04_0	-	5693401	5693429	5692515	5692568	5693528	5693591	0,0,0	75,45,59	0,0,1	46,49,51	177	149	1	1	0.0,0.0,0.0	0.0,0.0,0.016	-0.005
SE		chr04_0	-	5699422	5699512	5695077	5695140	5699681	5699882	104,90,93	5,7,10	70,61,76	1,2,3	239	149	0.394747	1	0.928,0.889,0.853	0.978,0.95,0.94	-0.066
SE		chr04_0	-	5699422	5699512	5695077	5695140	5699714	5699882	38,30,37	4,0,4	25,24,27	0,1,0	239	149	0.634412	1	0.856,1.0,0.852	1.0,0.937,1.0	-0.076
SE	Soltu.Atl.04_0G003790	chr04_0	+	11022008	11022063	11016547	11016621	11023169	11023244	48,34,42	3,0,0	30,44,26	0,0,0	204	149	1	1	0.921,1.0,1.0	1.0,1.0,1.0	-0.026
SE	Soltu.Atl.04_0G003940	chr04_0	+	11414108	11414163	11407915	11407989	11415279	11415354	28,24,23	0,0,2	19,15,19	0,0,0	204	149	1	1	1.0,1.0,0.894	1.0,1.0,1.0	-0.035
SE		chr04_0	+	11415776	11415843	11415279	11415354	11419743	11419828	8,6,3	0,1,2	0,1,1	0,1,1	216	149	1	1	1.0,0.805,0.509	NA,0.408,0.408	0.363
SE	Soltu.Atl.05_2G018800	chr05_2	-	43691407	43691637	43690746	43691066	43692085	43692165	84,91,114	0,0,0	89128102	0,0,2	379	149	1	1	1.0,1.0,1.0	1.0,1.0,0.952	0.016
SE	Soltu.Atl.06_2G013110	chr06_2	-	32938622	32938671	32937879	32937956	32940225	32940300	128,103,95	0,0,1	95,85,97	0,0,0	198	149	1	1	1.0,1.0,0.986	1.0,1.0,1.0	-0.005
SE	Soltu.Atl.07_0G006610	chr07_0	+	15060144	15060219	15059974	15060029	15060723	15060797	21,18,24	4,0,0	7,14,15	0,0,0	224	149	1	1	0.777,1.0,1.0	1.0,1.0,1.0	-0.074
SE	Soltu.Atl.07_3G019260	chr07_3	-	42900146	42900179	42899772	42899853	42900264	42900319	55,32,25	0,2,0	21,27,41	0,0,0	182	149	1	1	1.0,0.929,1.0	1.0,1.0,1.0	-0.024
SE	Soltu.Atl.07_4G010390	chr07_4	+	35680678	35680753	35680508	35680563	35681258	35681332	36,22,29	0,0,2	16,18,9	0,0,0	224	149	1	1	1.0,1.0,0.906	1.0,1.0,1.0	-0.031
SE	Soltu.Atl.08_2G014320	chr08_2	+	44291108	44291185	44289961	44290010	44291892	44292194	9,7,11	0,1,0	6,4,7	0,0,0	226	149	1	1	1.0,0.822,1.0	1.0,1.0,1.0	-0.059
SE	Soltu.Atl.09_2G000780	chr09_2	-	991726	991869	991106	991617	992711	992765	0,1,1	24,30,30	1,2,0	13,39,15	292	149	1	1	0.0,0.017,0.017	0.038,0.026,0.0	-0.01
SE	Soltu.Atl.09_2G005010	chr09_2	-	5574610	5574684	5573939	5573994	5575204	5575374	27,20,25	0,1,0	22,39,26	0,0,0	223	149	1	1	1.0,0.93,1.0	1.0,1.0,1.0	-0.023
SE	Soltu.Atl.10_0G000780	chr10_0	+	898446	898508	898052	898146	898604	898683	24,54,38	3,1,1	22,55,30	3,0,0	211	149	1	1	0.85,0.974,0.964	0.838,1.0,1.0	-0.017
SE	Soltu.Atl.10_0G014440	chr10_0	+	24995526	24995625	24993942	24994058	24996601	24996711	111,81,97	1,0,0	93,70,91	0,0,0	248	149	1	1	0.985,1.0,1.0	1.0,1.0,1.0	-0.005
SE		chr10_0	+	24996601	24996711	24993942	24994058	24998116	24998191	37,33,48	1,1,1	36,44,49	0,0,0	259	149	1	1	0.955,0.95,0.965	1.0,1.0,1.0	-0.043
SE	Soltu.Atl.11_0G005600	chr11_0	-	5628066	5628146	5623799	5624029	5631113	5631528	66,4,10	0,0,0	10,12,6	0,0,1	229	149	1	1	1.0,1.0,1.0	1.0,1.0,0.796	0.068
SE	Soltu.Atl.11_1G005250	chr11_1	+	5102055	5102124	5101849	5101958	5102252	5102363	56,41,44	0,0,0	31,39,41	0,1,0	218	149	1	1	1.0,1.0,1.0	1.0,0.964,1.0	0.012
SE	Soltu.Atl.11_1G014220	chr11_1	+	25443959	25444922	25443306	25443508	25447515	25447593	59,76,60	4,0,0	33,40,31	1,0,0	1112	149	1	1	0.664,1.0,1.0	0.816,1.0,1.0	-0.051
SE		chr11_1	+	25444092	25444922	25443306	25443508	25447515	25447593	49,71,28	4,0,0	37,35,27	1,0,0	979	149	1	1	0.651,1.0,1.0	0.849,1.0,1.0	-0.066
SE		chr11_1	+	25444102	25444922	25443312	25443508	25447515	25447593	51,100,30	4,0,0	30,33,22	1,0,0	969	149	1	1	0.662,1.0,1.0	0.822,1.0,1.0	-0.053
SE		chr11_1	+	25445221	25445383	25443959	25444922	25447515	25447593	8,2,3	2,23,0	17,0,1	0,0,0	311	149	1	1	0.657,0.04,1.0	1.0,NA,1.0	-0.434
SE	Soltu.Atl.11_1G015630	chr11_1	+	27132124	27132199	27129575	27129630	27132290	27132364	26,34,28	0,0,2	12,19,19	0,0,0	224	149	1	1	1.0,1.0,0.903	1.0,1.0,1.0	-0.032
SE	Soltu.Atl.11_2G004400	chr11_2	+	4027848	4027904	4027481	4027592	4027981	4028159	44,40,43	0,0,1	25,50,38	0,0,0	205	149	1	1	1.0,1.0,0.969	1.0,1.0,1.0	-0.01
SE	Soltu.Atl.11_2G010930	chr11_2	+	19558207	19558292	19554758	19554813	19559084	19559141	19,11,20	1,0,0	17,18,16	0,0,0	234	149	1	1	0.924,1.0,1.0	1.0,1.0,1.0	-0.025
SE	Soltu.Atl.11_3G016070	chr11_3	+	34628882	34629044	34626968	34628583	34631126	34631204	15,15,10	1,0,0	16,10,6	8,0,0	311	149	0.284558	1	0.878,1.0,1.0	0.489,1.0,1.0	0.13
SE	Soltu.Atl.11_3G017120	chr11_3	+	35867379	35867454	35864406	35864461	35867543	35867617	33,23,32	1,0,0	39,29,33	0,0,0	224	149	1	1	0.956,1.0,1.0	1.0,1.0,1.0	-0.015
SE		chr11_3	+	35867543	35867617	35864406	35864461	35867697	35867746	16,11,9	0,0,0	15,15,8	0,0,1	223	149	1	1	1.0,1.0,1.0	1.0,1.0,0.842	0.053
SE		chr11_3	+	35867697	35867746	35864406	35864461	35868282	35868367	16,17,10	0,0,2	10,16,8	0,0,0	198	149	1	1	1.0,1.0,0.79	1.0,1.0,1.0	-0.07
SE		chr11_3	+	35869165	35869222	35868282	35868367	35869994	35870081	68,47,44	0,0,0	47,47,30	0,0,1	206	149	1	1	1.0,1.0,1.0	1.0,1.0,0.956	0.015
SE	Soltu.Atl.11_4G015930	chr11_4	+	24906238	24907058	24905448	24905644	24909651	24909729	164135171	0,0,2	113159159	0,0,0	969	149	1	1	1.0,1.0,0.929	1.0,1.0,1.0	-0.024
SE		chr11_4	+	24907357	24907519	24906095	24907058	24909651	24909729	10,9,109	0,0,24	6,44,81	0,17,0	311	149	0.220243	1	1.0,1.0,0.685	1.0,0.554,1.0	0.044
SE	Soltu.Atl.11_4G016640	chr11_4	+	25855668	25855742	25855241	25855414	25856877	25856932	16,9,7	0,0,0	5,7,7	0,0,1	223	149	1	1	1.0,1.0,1.0	1.0,1.0,0.824	0.059
SE		chr11_4	+	25859745	25859794	25856877	25856932	25860330	25860415	11,13,14	0,0,0	11,7,11	0,0,1	198	149	1	1	1.0,1.0,1.0	1.0,1.0,0.892	0.036
SE	Soltu.Atl.12_2G002990	chr12_2	-	2516219	2516406	2515652	2516012	2516857	2517010	22,20,26	93,81,77	12,23,12	75,88,71	336	149	1	1	0.095,0.099,0.13	0.066,0.104,0.07	0.028
SE		chr12_2	-	2518302	2518436	2518170	2518219	2518907	2518974	186175174	0,0,0	170196180	2,3,0	283	149	1	1	1.0,1.0,1.0	0.978,0.972,1.0	0.017
SE	Soltu.Atl.12_3G008120	chr12_3	-	8832087	8832214	8831590	8831650	8833381	8833482	137106136	0,0,0	119110110	1,0,0	276	149	1	1	1.0,1.0,1.0	0.985,1.0,1.0	0.005
RI	Soltu.Atl.02_3G019770	chr02_3	-	35407581	35408985	35407581	35408152	35408811	35408985	3,0,1	11,2,11	2,4,0	12,10,6	808	149	1	1	0.048,0.0,0.016	0.03,0.069,0.0	-0.012
RI		chr02_3	-	35416032	35416320	35416032	35416130	35416221	35416320	12,2,0	0,0,1	5,9,3	0,0,0	240	149	1	1	1.0,1.0,0.0	1.0,1.0,1.0	-0.333
RI	Soltu.Atl.03_2G008310	chr03_2	+	19221877	19223362	19221877	19222078	19222928	19223362	2,0,0	8,7,4	0,0,2	8,15,11	999	149	1	1	0.036,0.0,0.0	0.0,0.0,0.026	0.003
RI	Soltu.Atl.04_0G003790	chr04_0	+	11028541	11029402	11028541	11028598	11029013	11029402	17,20,23	5,0,2	7,9,11	1,2,2	564	149	0.573277	1	0.473,1.0,0.752	0.649,0.543,0.592	0.147
RI		chr04_0	+	11028541	11029402	11028541	11028598	11029093	11029402	19,22,24	9,10,5	7,11,12	13,8,11	644	149	0.0283749	0.719164	0.328,0.337,0.526	0.111,0.241,0.202	0.212
RI	Soltu.Atl.04_0G003940	chr04_0	+	11405153	11405791	11405153	11405377	11405454	11405791	9,5,3	22,26,31	5,6,6	23,8,22	226	149	1	1	0.212,0.113,0.06	0.125,0.331,0.152	-0.074
RI		chr04_0	+	11420689	11421572	11420689	11420746	11421162	11421572	7,13,15	0,0,0	2,10,9	1,0,0	565	149	1	1	1.0,1.0,1.0	0.345,1.0,1.0	0.218
RI		chr04_0	+	11420689	11421572	11420689	11420746	11421242	11421572	7,15,18	19,14,16	3,11,10	5,5,7	645	149	0.809173	1	0.078,0.198,0.206	0.122,0.337,0.248	-0.075
RI	Soltu.Atl.04_1G014230	chr04_1	+	24566039	24566666	24566039	24566252	24566604	24566666	11,2,9	16,19,12	5,1,10	16,19,16	501	149	1	1	0.17,0.03,0.182	0.085,0.015,0.157	0.042
RI	Soltu.Atl.04_3G017620	chr04_3	-	25417168	25418109	25417168	25417738	25417941	25418109	0,0,2	22,15,12	0,0,2	9,11,10	352	149	1	1	0.0,0.0,0.066	0.0,0.0,0.078	-0.004
RI	Soltu.Atl.05_2G018800	chr05_2	-	43690746	43691066	43690746	43690860	43690944	43691066	1,3,3	68,54,63	2,3,1	50,69,50	233	149	1	1	0.009,0.034,0.03	0.025,0.027,0.013	0.003
RI	Soltu.Atl.05_2G021510	chr05_2	-	46549871	46551167	46549871	46550478	46551080	46551167	1,0,0	44,35,52	1,3,0	25,32,38	751	149	1	1	0.004,0.0,0.0	0.008,0.018,0.0	-0.007
RI	Soltu.Atl.05_3G019700	chr05_3	-	46339655	46339975	46339655	46339769	46339853	46339975	4,0,1	153,5,6	0,0,1	9,1,157	233	149	1	1	0.016,0.0,0.096	0.0,0.0,0.004	0.036
RI	Soltu.Atl.06_1G012570	chr06_1	-	17878454	17881375	17878454	17878532	17881024	17881375	129121131	185148160	104151165	146178180	2641	149	1	1	0.038,0.044,0.044	0.039,0.046,0.049	-0.003
RI		chr06_1	-	17881024	17881375	17881024	17881107	17881227	17881375	17,27,27	176150148	21,67,27	141165151	269	149	1	1	0.051,0.091,0.092	0.076,0.184,0.09	-0.039
RI	Soltu.Atl.06_2G013110	chr06_2	-	32940225	32940443	32940225	32940300	32940384	32940443	0,0,1	103,94,91	0,1,3	89,91,96	233	149	1	1	0.0,0.0,0.007	0.0,0.007,0.02	-0.007
RI	Soltu.Atl.06_4G014460	chr06_4	+	22833561	22834752	22833561	22833648	22833726	22834752	2,0,0	34,31,33	0,3,1	22,24,28	227	149	1	1	0.037,0.0,0.0	0.0,0.076,0.023	-0.021
RI	Soltu.Atl.08_2G016710	chr08_2	+	46890525	46890758	46890525	46890630	46890711	46890758	2,0,0	1,0,3	0,0,0	1,2,1	230	149	1	1	0.564,NA,0.0	0.0,0.0,0.0	0.282
RI	Soltu.Atl.08_4G014820	chr08_4	-	44492179	44492723	44492179	44492296	44492389	44492723	25,22,17	0,0,0	18,24,16	1,0,0	242	149	1	1	1.0,1.0,1.0	0.917,1.0,1.0	0.028
RI	Soltu.Atl.09_1G015080	chr09_1	+	25094601	25095011	25094601	25094669	25094858	25095011	13,7,4	95,69,61	7,5,4	73,75,79	338	149	1	1	0.057,0.043,0.028	0.041,0.029,0.022	0.012
RI	Soltu.Atl.09_2G000780	chr09_2	-	991726	992765	991726	991869	992711	992765	13,10,13	0,1,0	11,17,7	1,0,0	991	149	1	1	1.0,0.601,1.0	0.623,1.0,1.0	-0.007
RI	Soltu.Atl.09_4G003280	chr09_4	-	3594641	3596045	3594641	3594698	3595522	3596045	4,2,6	1,0,8	6,0,1	0,1,0	973	149	0.00932951	0.359826	0.38,1.0,0.103	1.0,0.0,1.0	-0.172
RI		chr09_4	-	3595522	3596045	3595522	3595607	3595996	3596045	4,2,1	1,0,20	3,0,3	0,2,3	538	149	1	1	0.526,1.0,0.014	1.0,0.0,0.217	0.108
RI	Soltu.Atl.10_2G000760	chr10_2	+	913959	914722	913959	914328	914633	914722	2,2,0	49,3,3	7,1,2	1,30,11	454	149	1	1	0.013,0.18,0.0	0.697,0.011,0.056	-0.19
RI		chr10_2	+	918711	919157	918711	918812	919101	919157	1,4,0	14,2,6	0,2,2	36,3,2	438	149	1	1	0.024,0.405,0.0	0.0,0.185,0.254	-0.003
RI	Soltu.Atl.11_1G015630	chr11_1	+	27133942	27135599	27133942	27133999	27134730	27135599	4,2,5	25,40,35	4,0,4	28,26,19	880	149	1	1	0.026,0.008,0.024	0.024,0.0,0.034	0
RI		chr11_1	+	27134730	27135599	27134730	27134814	27134898	27135599	1,0,3	11,16,15	1,4,5	19,13,9	233	149	0.5292	1	0.055,0.0,0.113	0.033,0.164,0.262	-0.097
RI		chr11_1	+	27134730	27135599	27134730	27134814	27134901	27135599	1,0,3	22,27,19	1,4,5	7,8,17	236	149	0.151151	1	0.028,0.0,0.091	0.083,0.24,0.157	-0.12
RI	Soltu.Atl.11_2G004400	chr11_2	+	4035370	4035615	4035370	4035445	4035528	4035615	0,0,4	46,41,40	0,0,0	30,41,33	232	149	1	1	0.0,0.0,0.06	0.0,0.0,0.0	0.02
RI	Soltu.Atl.11_3G016070	chr11_3	+	34626968	34628583	34626968	34627169	34627620	34628583	0,2,0	1,2,0	0,1,0	1,2,18	600	149	1	1	0.0,0.199,NA	0.0,0.11,0.0	0.063
RI	Soltu.Atl.11_4G004490	chr11_4	-	4959712	4959957	4959712	4959753	4959835	4959957	1,0,6	59,41,64	0,0,0	42,70,63	231	149	1	1	0.011,0.0,0.057	0.0,0.0,0.0	0.023
RI	Soltu.Atl.11_4G015930	chr11_4	+	24910865	24911291	24910865	24911011	24911225	24911291	2,0,3	10,6,48	0,0,0	1,5,1	363	149	1	1	0.076,0.0,0.025	0.0,0.0,0.0	0.034
RI	Soltu.Atl.11_4G016640	chr11_4	+	25862023	25862542	25862023	25862110	25862194	25862542	0,3,2	21,22,20	1,4,2	14,24,23	233	149	1	1	0.0,0.08,0.06	0.044,0.096,0.053	-0.018
RI		chr11_4	+	25862023	25862542	25862023	25862110	25862197	25862542	0,3,3	31,18,11	1,4,2	15,11,21	236	149	1	1	0.0,0.095,0.147	0.04,0.187,0.057	-0.014
A5SS	Soltu.Atl.04_0G002540	chr04_0	-	5699681	5699882	5699714	5699882	5695077	5695140	38,24,25	4,0,4	17,19,21	0,1,0	182	149	0.770151	1	0.886,1.0,0.837	1.0,0.94,1.0	-0.072
A5SS		chr04_0	-	5699681	5699882	5699714	5699882	5699422	5699512	103,77,76	2,0,4	64,56,68	3,2,1	182	149	1	1	0.977,1.0,0.94	0.946,0.958,0.982	0.01
A5SS	Soltu.Atl.04_3G009910	chr04_3	-	15352957	15353196	15352965	15353196	15352066	15352135	3,0,0	0,2,1	0,2,0	0,1,2	157	149	1	1	1.0,0.0,0.0	NA,0.655,0.0	0.006
A5SS	Soltu.Atl.09_0G000500	chr09_0	-	750680	751704	751650	751704	749993	750572	22,8,10	6,14,15	10,11,8	12,18,17	1119	149	1	1	0.328,0.071,0.082	0.1,0.075,0.059	0.082
A5SS	Soltu.Atl.09_2G000780	chr09_2	-	991726	992765	992711	992765	991106	991617	13,10,14	24,30,30	10,18,7	13,39,15	1134	149	1	1	0.066,0.042,0.058	0.092,0.057,0.058	-0.014
A3SS	Soltu.Atl.03_1G004720	chr03_1	-	6535612	6535725	6535612	6535716	6537204	6537325	10,18,26	2,2,3	11,10,9	6,2,2	158	149	0.360766	1	0.825,0.895,0.891	0.634,0.825,0.809	0.114
A3SS		chr03_1	-	6535612	6536983	6535612	6535716	6537204	6537325	1,4,2	2,2,3	3,5,4	6,2,2	1416	149	1	1	0.05,0.174,0.066	0.05,0.208,0.174	-0.047
A3SS		chr03_1	-	6535612	6536983	6535612	6535725	6537204	6537325	1,3,1	10,17,25	3,5,4	11,10,9	1407	149	1	1	0.01,0.018,0.004	0.028,0.05,0.045	-0.03
A3SS		chr03_1	-	6537440	6537587	6537440	6537568	6537692	6537777	2,2,4	3,9,0	2,0,1	0,6,2	168	149	0.226059	1	0.372,0.165,1.0	1.0,0.0,0.307	0.077
A3SS	Soltu.Atl.03_2G005120	chr03_2	-	7601763	7601876	7601763	7601867	7603354	7603475	5,7,3	0,0,2	4,4,1	0,0,0	158	149	1	1	1.0,1.0,0.586	1.0,1.0,1.0	-0.138
A3SS	Soltu.Atl.03_2G019930	chr03_2	-	34156382	34156538	34156382	34156529	34156669	34156739	0,3,7	0,0,3	2,2,8	0,0,0	158	149	1	1	NA,1.0,0.688	1.0,1.0,1.0	-0.156
A3SS	Soltu.Atl.03_3G006860	chr03_3	-	9233899	9234046	9233899	9234027	9234153	9234238	2,5,8	11,11,6	2,4,4	4,9,13	168	149	1	1	0.139,0.287,0.542	0.307,0.283,0.214	0.055
A3SS	Soltu.Atl.03_4G018530	chr03_4	-	28978979	28979167	28978979	28979122	28979620	28979734	3,6,9	0,2,2	5,13,6	0,0,0	194	149	0.648556	1	1.0,0.697,0.776	1.0,1.0,1.0	-0.176
A3SS	Soltu.Atl.04_0G002540	chr04_0	-	5692515	5693429	5692515	5692568	5693528	5693591	20,10,17	75,45,59	11,6,10	46,49,51	1010	149	1	1	0.038,0.032,0.041	0.034,0.018,0.028	0.01
A3SS	Soltu.Atl.04_0G003790	chr04_0	+	11014492	11014641	11014495	11014641	11014085	11014422	54,44,51	12,1,1	22,29,10	1,7,5	152	149	0.564423	1	0.815,0.977,0.98	0.956,0.802,0.662	0.117
A3SS		chr04_0	+	11029013	11029402	11029093	11029402	11028541	11028598	7,2,3	9,10,5	1,4,3	13,8,11	229	149	0.490382	1	0.336,0.115,0.281	0.048,0.245,0.151	0.096
A3SS	Soltu.Atl.04_0G003940	chr04_0	+	11421162	11421572	11421242	11421572	11420689	11420746	0,2,3	19,14,16	2,1,1	5,5,7	229	149	1	1	0.0,0.085,0.109	0.207,0.115,0.085	-0.071
A3SS	Soltu.Atl.06_1G005990	chr06_1	-	11657865	11657977	11657865	11657971	11658728	11658767	606511532	42,18,33	464521544	31,40,27	155	149	1	1	0.933,0.965,0.939	0.935,0.926,0.951	0.008
A3SS	Soltu.Atl.06_2G013110	chr06_2	-	32940921	32941033	32940921	32941027	32941772	32941811	134115127	2,11,8	137144110	3,11,10	155	149	1	1	0.985,0.91,0.939	0.978,0.926,0.914	0.005
A3SS	Soltu.Atl.09_3G003540	chr09_3	-	3775532	3775925	3775532	3775859	3777463	3777736	39,23,42	7,7,8	32,18,26	8,4,11	215	149	0.810659	1	0.794,0.695,0.784	0.735,0.757,0.621	0.053
A3SS	Soltu.Atl.11_0G003080	chr11_0	+	2632491	2632611	2632494	2632611	2632289	2632376	0,0,2	13,10,15	0,2,13	6,8,11	152	149	0.0172798	0.488637	0.0,0.0,0.116	0.0,0.197,0.537	-0.206
A3SS	Soltu.Atl.11_1G014220	chr11_1	+	25443959	25444922	25444092	25444922	25443306	25443508	12,5,33	2,0,1	3,8,8	7,3,4	282	149	2.7053e-05	0.00430016	0.76,1.0,0.946	0.185,0.585,0.514	0.474
A3SS	Soltu.Atl.11_1G015630	chr11_1	+	27134898	27135599	27134901	27135599	27134730	27134814	11,16,15	22,27,19	19,13,9	7,8,17	152	149	0.178277	1	0.329,0.367,0.436	0.727,0.614,0.342	-0.184
A3SS	Soltu.Atl.11_2G004400	chr11_2	+	4011029	4011099	4011032	4011099	4010614	4010760	21,51,13	7,12,18	24,42,21	10,8,3	152	149	0.327071	1	0.746,0.806,0.415	0.702,0.837,0.873	-0.148
A3SS		chr11_2	+	4035059	4035179	4035062	4035179	4034857	4034944	2,12,4	12,16,17	11,6,10	15,12,14	152	149	0.349872	1	0.14,0.424,0.187	0.418,0.329,0.412	-0.136
A3SS	Soltu.Atl.11_2G010930	chr11_2	+	19560038	19560387	19560041	19560387	19559867	19559954	12,13,15	25,15,13	21,26,25	11,14,31	152	149	0.284108	1	0.32,0.459,0.531	0.652,0.645,0.442	-0.143
A3SS	Soltu.Atl.11_2G011930	chr11_2	+	20907391	20907458	20907394	20907458	20906909	20907061	28,24,18	46,46,46	27,22,23	43,30,43	152	149	0.96435	1	0.374,0.338,0.277	0.381,0.418,0.344	-0.051
A3SS		chr11_2	+	20908841	20908986	20908850	20908986	20907391	20907458	35,43,46	43,43,31	37,25,38	29,24,26	158	149	1	1	0.434,0.485,0.583	0.546,0.496,0.58	-0.04
A3SS		chr11_2	+	20921162	20921312	20921165	20921312	20920988	20921067	29,21,28	112,96,118	14,18,20	69,81,83	152	149	1	1	0.202,0.177,0.189	0.166,0.179,0.191	0.011
A3SS	Soltu.Atl.11_3G006340	chr11_3	+	6914197	6914653	6914224	6914653	6914051	6914129	0,0,0	22,26,20	0,3,0	24,31,25	176	149	1	1	0.0,0.0,0.0	0.0,0.076,0.0	-0.025
A3SS	Soltu.Atl.11_3G016070	chr11_3	+	34627753	34628583	34627763	34628583	34627001	34627169	1,1,0	1,0,0	0,0,1	0,0,1	159	149	1	1	0.484,1.0,NA	NA,NA,0.484	0.258
A3SS	Soltu.Atl.11_3G018470	chr11_3	+	37300807	37300874	37300810	37300874	37300357	37300480	8,10,8	7,14,16	1,13,8	11,9,9	152	149	1	1	0.528,0.412,0.329	0.082,0.586,0.466	0.045
A3SS		chr11_3	+	37302219	37302364	37302228	37302364	37300807	37300874	13,8,10	10,11,8	5,8,6	4,4,9	158	149	1	1	0.551,0.407,0.541	0.541,0.654,0.386	-0.027
A3SS		chr11_3	+	37314880	37315030	37314883	37315030	37314704	37314783	8,10,10	36,32,29	5,2,9	17,33,25	152	149	0.851298	1	0.179,0.234,0.253	0.224,0.056,0.261	0.042
A3SS	Soltu.Atl.11_4G006440	chr11_4	+	6764076	6764196	6764079	6764196	6763874	6763961	2,5,3	11,15,6	7,4,2	6,19,5	152	149	0.78929	1	0.151,0.246,0.329	0.534,0.171,0.282	-0.087
A3SS	Soltu.Atl.11_4G015930	chr11_4	+	24906095	24907058	24906238	24907058	24905448	24905644	9,3,5	6,1,1	1,3,3	3,4,3	292	149	0.0699631	1	0.434,0.605,0.718	0.145,0.277,0.338	0.332
A3SS	Soltu.Atl.11_4G016640	chr11_4	+	25862194	25862542	25862197	25862542	25862023	25862110	21,22,21	31,18,11	14,24,23	15,11,21	152	149	1	1	0.399,0.545,0.652	0.478,0.681,0.518	-0.027
A3SS	Soltu.Atl.12_2G002990	chr12_2	-	2521229	2521312	2521229	2521309	2521387	2521496	60,55,58	38,44,29	49,44,45	21,31,30	152	149	1	1	0.608,0.551,0.662	0.696,0.582,0.595	-0.017
A3SS	Soltu.Atl.12_4G001200	chr12_4	-	1011927	1012010	1011927	1012007	1012085	1012095	174,57,20	20,16,10	36,26,184	11103115	152	149	0.0182974	0.50063	0.895,0.777,0.662	0.762,0.198,0.611	0.254
