# Supplementary material for: RNA-seq provides insights into potato deubiquitinase responses to drought stress in seedling stage
Source: Front Plant Sci. 2023 Sep 14;14:1268448. doi: 10.3389/fpls.2023.1268448 (PMC10539648; doi:10.3389/fpls.2023.1268448)
Supplement: Supplementary Table 1 — The information on the potato deubiquitinase gene. [file DataSheet_1.zip › Table S8.xlsx]

## Sheet: Sheet1
Table S8. Proteins Interacting with StDUBs and Differentially Expressed under PEG Stress
Gene ID	Number of StDUBs interacting	log2FoldChange	p-value	padj	Gene description	Family
Soltu.Atl.08_1G013030	13	2.43126	1.79757e-16	4.14122e-15	Ubiquitin carboxyl-terminal hydrolase 3	-
Soltu.Atl.03_1G027630	13	2.33607	0.00203872	0.00999331	AMSH-like ubiquitin thioesterase 1	Mov34
Soltu.Atl.12_1G009790	4	1.58992	6.67433e-05	0.000471556	Proteasome subunit alpha type-6	Proteasome
Soltu.Atl.05_4G003900	3	1.11997	0.0165706	0.058893	ALG-2 interacting protein X	-
Soltu.Atl.08_4G016700	5	0.997713	0.00526643	0.0226147	U4/U6 small nuclear ribonucleoprotein Prp31 homolog	-
Soltu.Atl.06_1G013220	14	0.900517	8.02896e-16	1.7807e-14	OTU domain-containing protein 5	OTU
Soltu.Atl.07_4G004060	2	0.887935	0.00101783	0.00544277	Pectinesterase/pectinesterase inhibitor PPE8B	-
Soltu.Atl.07_4G010390	44	0.867949	0.00485718	0.0211258	OTU-like cysteine protease	OTU
Soltu.Atl.04_0G003940	39	0.683908	0.000530611	0.0030604	PF02338:OTU-like cysteine protease	OTU
Soltu.Atl.11_1G015630	39	0.596138	0.0148224	0.0537506	OTU-like cysteine protease	OTU
Soltu.Atl.02_1G014940	3	0.523075	0.0371566	0.112648	RUN and FYVE domain-containing protein 1	FYVE
Soltu.Atl.01_3G033590	8	0.459218	6.50788e-22	1.94433e-20	Translocase of chloroplast 132	-
Soltu.Atl.10_2G012350	2	0.456153	1.99652e-20	5.56595e-19	Transcription elongation factor SPT6 homolog	-
Soltu.Atl.01_4G024240	5	0.454676	0.0400741	0.119523	SART-1 family protein DOT2	SART-1
Soltu.Atl.04_0G002540	8	0.440363	0.00104158	0.00555855	AMSH-like ubiquitin thioesterase 2	Mov34
Soltu.Atl.06_3G004520	5	0.426847	0.0365608	0.111251	U4/U6 small nuclear ribonucleoprotein Prp3	-
Soltu.Atl.08_1G018210	4	0.426331	0.000176901	0.001145	PF00628:PHD-finger	PHD
Soltu.Atl.10_3G011680	10	0.421036	0.023415	0.0779887	UDP-glycosyltransferase TURAN	-
Soltu.Atl.03_4G018530	15	0.41847	0.0022413	0.0108394	Pentatricopeptide repeat-containing protein	UCH
Soltu.Atl.11_3G002510	5	0.350974	0.00035128	0.00211665	SART-1 family protein DOT2	SART-1
Soltu.Atl.03_3G019910	3	0.334319	0.0494953	0.140669	Phosphatidylinositol 4-kinase gamma 3	PI3_PI4_kinase
Soltu.Atl.09_2G018830	48	0.310839	0.0102732	0.039686	Ubiquitin carboxyl-terminal hydrolase 2	UCH
Soltu.Atl.04_0G006990	8	0.292468	0.0214976	0.0728008	OTU domain-containing protein 6B	OTU
Soltu.Atl.04_1G014230	54	0.28553	0.00307979	0.0143118	Ubiquitin carboxyl-terminal hydrolase 16	UCH
Soltu.Atl.08_1G018220	52	0.241415	0.0337301	0.104371	Ubiquitin carboxyl-terminal hydrolase 10	UCH
Soltu.Atl.01_1G020410	3	0.214851	3.85317e-05	0.000284748	Protein SDE2 homolog && PF13297	-
Soltu.Atl.11_2G011930	52	0.21435	0.000195419	0.00125165	Ubiquitin carboxyl-terminal hydrolase 13	UCH
Soltu.Atl.10_2G010700	3	0.162572	1.31427e-05	0.000105978	Polyubiquitin-A	ubiquitin
Soltu.Atl.07_4G002610	5	0.152525	0.000192745	0.00123679	Pre-mRNA-processing-splicing factor 8A	Mov34
Soltu.Atl.01_1G017770	4	0.0783056	0.0105039	0.0404262	Eukaryotic translation initiation factor 3 subunit B	-
Soltu.Atl.06_1G012570	14	-0.152271	0.019685	0.0677056	COP9 signalosome complex subunit 5b	Mov34
Soltu.Atl.03_0G001330	8	-0.159419	0.0318162	0.0997051	Translocase of chloroplast 34	-
Soltu.Atl.09_3G017710	5	-0.199016	0.0405257	0.120554	Small nuclear ribonucleoprotein Sm D2	LSM
Soltu.Atl.08_2G018690	2	-0.259776	0.00163913	0.00825245	Ubiquitin-60S ribosomal protein L40	ubiquitin
Soltu.Atl.01_0G018200	4	-0.262868	1.4053e-11	2.30302e-10	Probable 26S proteasome non-ATPase regulatory subunit 3	-
Soltu.Atl.09_3G022490	2	-0.327768	0.00574333	0.0243342	60S ribosomal protein L13a-2	-
Soltu.Atl.12_2G002640	7	-0.333577	0.0344758	0.106167	Ubiquitin-40S ribosomal protein S27a	ubiquitin
Soltu.Atl.10_1G004550	5	-0.350651	0.04407	0.128649	Polygalacturonate 4-alpha-galacturonosyltransferase	Glyco_transf_8
Soltu.Atl.07_4G001160	8	-0.358235	0.017373	0.0612396	Translocase of chloroplast 90	UCH
Soltu.Atl.03_4G012100	2	-0.414112	2.48682e-05	0.000190683	Ubiquitin-60S ribosomal protein L40	ubiquitin
Soltu.Atl.09_2G014380	8	-0.43855	9.65239e-05	0.000661902	Translocase of chloroplast 159, chloroplastic	-
Soltu.Atl.02_4G014380	4	-0.496466	0.0235092	0.0782343	Eukaryotic translation initiation factor 3 subunit D	-
Soltu.Atl.07_3G002200	1	-0.572052	5.20232e-05	0.000375689	Monogalactosyldiacylglycerol synthase 2, chloroplasti	-
Soltu.Atl.12_2G021550	2	-0.573331	0.00454716	0.0199928	Protein CfxQ homolog (ATPase family)	AAA
Soltu.Atl.06_4G020590	5	-0.708818	0.00107255	0.0057044	Proliferating cell nuclear antigen	PCNA_C
Soltu.Atl.10_3G008070	2	-0.726558	0.00405197	0.0180789	Eukaryotic translation initiation factor 3 subunit A	-
Soltu.Atl.06_4G007420	2	-0.820064	8.08091e-11	1.24573e-09	Probable pectinesterase/pectinesterase inhibitor 34	-
Soltu.Atl.07_3G019520	2	-0.821694	4.52047e-07	4.60838e-06	Pectinesterase 2.1	-
Soltu.Atl.11_4G006990	2	-0.954572	8.5095e-16	1.88455e-14	Probable pectinesterase/pectinesterase inhibitor 51	-
Soltu.Atl.12_3G022080	1	-0.970195	0.00653141	0.0271628	Monogalactosyldiacylglycerol synthase 2,	-
Soltu.Atl.S014350	3	-1.0823	0.00266768	0.0126307	Ubiquitin thioesterase otubain-like	-
Soltu.Atl.06_3G000430	2	-1.15701	0.00133127	0.00689023	Pectinesterase, Glycosyl hydrolases family 28	-
Soltu.Atl.12_2G022040	2	-1.63387	0.000110076	0.000744974	Probable pectinesterase 53	-
Soltu.Atl.03_1G030870	2	-1.71185	7.50295e-07	7.41717e-06	Pectinesterase 3	-
Soltu.Atl.09_1G014260	2	-1.79822	1.33332e-05	0.000107446	Cytochrome b561 and DOMON domain-containing protein	Cytochrom_B561
Soltu.Atl.06_4G006220	2	-1.89536	0.0151245	0.0546679	Probable pectinesterase/pectinesterase inhibitor 33	-
Soltu.Atl.09_3G017890	2	-2.0496	6.62362e-07	6.59978e-06	Probable pectinesterase/pectinesterase inhibitor 41	-
Soltu.Atl.01_1G014690	2	-2.65331	0.00176941	0.00881979	Probable pectinesterase 53	-
Soltu.Atl.08_1G013810	2	-2.81008	4.44343e-06	3.88793e-05	Probable pectinesterase 68	-
Soltu.Atl.09_3G024340	2	-2.85826	0.00822337	0.0329946	Ubiquitin-40S ribosomal protein S27a-1	-
Soltu.Atl.03_4G005640	2	-2.99305	5.88504e-06	5.03392e-05	Probable pectinesterase/pectinesterase inhibitor 51	-
Soltu.Atl.09_3G017900	2	-3.31145	9.60396e-09	1.19921e-07	Probable pectinesterase/pectinesterase inhibitor 40	-
Soltu.Atl.01_0G016080	2	-4.22805	1.42613e-05	0.000114372	Putative pectinesterase 11	-
Soltu.Atl.02_4G016670	2	-4.36128	0.00703403	0.0288914	Probable pectinesterase/pectinesterase inhibitor 46	-
Soltu.Atl.02_4G001810	2	-4.52844	0.00120895	0.00632888	Probable pectinesterase/pectinesterase inhibitor 46	-
Soltu.Atl.02_1G021000	2	-6.25984	2.19144e-06	2.02395e-05	Probable pectinesterase 53	-
Soltu.Atl.03_4G007800	2	-6.91597	4.156e-08	4.82495e-07	Probable pectinesterase/pectinesterase inhibitor 59	-
