# Supplementary material for: RNA-seq provides insights into potato deubiquitinase responses to drought stress in seedling stage
Source: Front Plant Sci. 2023 Sep 14;14:1268448. doi: 10.3389/fpls.2023.1268448 (PMC10539648; doi:10.3389/fpls.2023.1268448)
Supplement: Supplementary Table 1 — The information on the potato deubiquitinase gene. [file DataSheet_1.zip › Table S9.xlsx]

## Sheet: Sheet1
Table S9. qRT-PCR primer information
Gene	Gene ID	sequence	Amplified product (bp)
Atl.02_3G006330.1	Soltu.Atl.02_3G006330.1	TGCTCTCGTTGCAAGATGGT	124
		TCCCTTGCAAAGAACTGCCT
Atl.03_1G027630.1	Soltu.Atl.03_1G027630.1	GTCGGGGCAAATCAACATCG	135
		ATGACATCTCCCTCTGCACG
Atl.04_2G016640.1	Soltu.Atl.04_2G016640	CACCGGACTCTCCAACTCTG	100
		TCCATAGGAACTCCAGCCCT
Atl.07_1G008500.4	Soltu.Atl.07_1G008500.4	ACAGCAGGGTACTGAGGATG	139
		CCCAATTACCCGTGGAGTGT
Atl.08_1G013030.1	Soltu.Atl.08_1G013030.1	GGCTTCCTCTTGAAGCTAATCCT	147
		ACAATACAGCAAGGACCGGC
Atl.09_4G003280.1	Soltu.Atl.09_4G003280.1	ACCAGTACTTGCAAGCCTCC	118
		GAGCAAGAACTTGAAGGCCC
Ef1a	Soltu.Atl.06_1G002860.1	GATGGTCAGACCCGTGAACA	106
		CCTTGGAGTACTTGGGGGTG
